# Supplementary material for: A biotin targeting chimera (BioTAC) system to map small molecule interactomes in situ
Source: Nat Commun. 2023 Dec 4;14:8016. doi: 10.1038/s41467-023-43507-5 (PMC10695998; doi:10.1038/s41467-023-43507-5)
Supplement: Supplementary file 4 — Supplementary Data 1 [file 41467_2023_43507_MOESM4_ESM.xlsx]

## Sheet: Contents
Sheet	Description
miniTurbo-FKBP12F36V	Sequence of miniTurbo-FKBP12F36V construct
PASEF windows	Table of PASEF windows used in data-independent acquisition method
DDA Cpd 1 30 min	Proteomic analysis using data-dependent acquisition of Cpd 1 BioTAC experiment at 30 min labeling time point
DDA Cpd 1 60 min	Proteomic analysis using data-dependent acquisition of Cpd 1 BioTAC experiment at 60 min labeling time point
DDA Cpd 1 4 hr	Proteomic analysis using data-dependent acquisition of Cpd 1 BioTAC experiment at 4 hr labeling time point
DIA Cpd 1 30 min	Proteomic analysis using data-independent acquisition of Cpd 1 BioTAC experiment at 30 min labeling time point
DIA Cpd 2 4 hr	Proteomic analysis using data-independent acquisition of Cpd 2 BioTAC experiment at 4 hr labeling time point
DIA Cpd 3 4 hr	Proteomic analysis using data-independent acquisition of Cpd 3 BioTAC experiment at 4 hr labeling time point
DIA Cpd 4 4 hr	Proteomic analysis using data-independent acquisition of Cpd 4 BioTAC experiment at 4 hr labeling time point
DIA Cpd 5 4 hr	Proteomic analysis using data-independent acquisition of Cpd 5 BioTAC experiment at 4 hr labeling time point

## Sheet: miniTurbo-FKBP12F36V
atggctcgggatccaccggtcgccaccatgatcccgctgctgaacgctaaacagattctgggacagctggacggcgggagcgtggcagtcctgcctgtggtcgactccaccaatcagtacctgctggatcgaatcggcgagctgaagagtggggatgcttgcattgcagaatatcagcaggcagggagaggaagcagagggaggaaatggttctctccttttggagctaacctgtacctgagtatgttttggcgcctgaagcggggaccagcagcaatcggcctgggcccggtcatcggaattgtcatggcagaagcgctgcgaaagctgggagcagacaaggtgcgagtcaaatggcccaatgacctgtatctgcaggatagaaagctggcaggcatc…

## Sheet: PASEF windows
PASEF windows
#MS Type	Cycle ID	Start IM [1/K0]	End IM [1/K0]	Start Mass [m/z]	End Mass [m/z]
MS1	0	-	-	-	-
PASEF	1	1.0336	1.2087	901.01	921.01
PASEF	1	0.8512	1.0285	661.01	681.01
PASEF	1	0.6833	0.8482	421.01	441.01
PASEF	2	1.0488	1.2237	921.01	941.01
PASEF	2	0.8664	1.0435	681.01	701.01
PASEF	2	0.684	0.8632	441.01	461.01
PASEF	3	1.064	1.2388	941.01	961.01
PASEF	3	0.8816	1.0585	701.01	721.01
PASEF	3	0.6992	0.8782	461.01	481.01
PASEF	4	1.0792	1.2538	961.01	981.01
PASEF	4	0.8968	1.0735	721.01	741.01
PASEF	4	0.7144	0.8933	481.01	501.01
PASEF	5	1.0944	1.2688	981.01	1001.01
PASEF	5	0.912	1.0885	741.01	761.01
PASEF	5	0.7296	0.9083	501.01	521.01
PASEF	6	1.1096	1.2838	1001.01	1021.01
PASEF	6	0.9272	1.1036	761.01	781.01
PASEF	6	0.7448	0.9233	521.01	541.01
PASEF	7	1.1248	1.2988	1021.01	1041.01
PASEF	7	0.9424	1.1186	781.01	801.01
PASEF	7	0.76	0.9383	541.01	561.01
PASEF	8	1.14	1.3139	1041.01	1061.01
PASEF	8	0.9576	1.1336	801.01	821.01
PASEF	8	0.7752	0.9534	561.01	581.01
PASEF	9	1.1552	1.3289	1061.01	1081.01
PASEF	9	0.9728	1.1486	821.01	841.01
PASEF	9	0.7904	0.9684	581.01	601.01
PASEF	10	1.2032	1.3439	1081.01	1101.01
PASEF	10	0.988	1.1637	841.01	861.01
PASEF	10	0.8056	0.9834	601.01	621.01
PASEF	11	1.0032	1.1787	861.01	881.01
PASEF	11	0.8208	0.9984	621.01	641.01
PASEF	12	1.0184	1.1937	881.01	901.01
PASEF	12	0.836	1.0134	641.01	661.01

## Sheet: DDA Cpd 1 30 min
id	Log.P.Value.Treatment.over.DMSO	Log.P.Value.10xComp.over.DMSO	Log.P.Value.100xComp.over.DMSO	Log.P.Value.Treatment.over.10xComp	Log.P.Value.Treatment.over.100xComp	logFC.Treatment.over.DMSO	logFC.10xComp.over.DMSO	logFC.100xComp.over.DMSO	logFC.Treatment.over.10xComp	logFC.Treatment.over.100xComp
P81605|DCD_HUMAN	0.195119	0.620056	0.143199	1.58947	0.814291	0.535629	-1.63297	-0.367352	2.1686	0.902981
Q16658|FSCN1_HUMAN	15.2312	10.5302	10.5135	3.80529	9.08208	-11.939	-7.35375	-3.99279	-4.5853	-7.94626
Q92614|MY18A_HUMAN	5.38764	4.94616	27.4541	0.512367	2.93438	3.93011	3.28356	6.34663	0.646554	-2.41652
Q01804|OTUD4_HUMAN	7.79203	12.1143	23.729	1.85608	1.37785	-5.87257	-8.19997	-7.26007	2.3274	1.38751
Q8TEP8|CE192_HUMAN	17.5274	4.91113	4.31045	6.47146	12.876	13.8906	5.3229	2.32975	8.5677	11.5608
A4D1S0|KLRG2_HUMAN	5.74466	2.26064	2.64738	3.75265	4.95974	-8.27774	-3.54863	-3.47523	-4.7291	-4.80251
P57088|TMM33_HUMAN	5.33874	9.92101	3.40979	2.37096	5.94322	4.32656	7.3627	-0.345696	-3.03614	4.67225
Q8NHG8|ZNRF2_HUMAN	2.11722	4.55999	8.57242	4.22121	7.94561	0.259411	3.63714	3.24986	-3.37773	-2.99045
Q14331|FRG1_HUMAN	0.621829	0.883885	10.0971	0.310884	17.6189	1.27078	1.57669	13.1025	-0.305912	-11.8317
Q9UL63|MKLN1_HUMAN	0.568423	5.70219	2.98497	7.54608	4.47411	1.01251	8.29017	4.065	-7.27765	-3.05248
O60281|ZN292_HUMAN	7.04744	0.145383	1.75086	25.4383	16.7503	8.34939	-0.235872	2.49356	8.58526	5.85583
P17275|JUNB_HUMAN	0.663967	4.94761	3.3711	6.62366	4.86247	1.53352	9.01607	5.87239	-7.48255	-4.33887
Q9P2N5|RBM27_HUMAN	2.30252	0.531453	1.05807	2.17897	2.09794	-3.92994	-0.938995	-1.54337	-2.99095	-2.38657
Q9UHX1|PUF60_HUMAN	10.0173	4.65859	24.2712	10.6811	2.2879	-10.447	0.570274	-7.43572	-11.0173	-3.0113
Q8N1B3|FA58A_HUMAN	0.9883	7.18072	0.266951	7.03898	1.15636	-1.43427	-6.36438	-0.340376	4.93011	-1.0939
Q96JM7|LMBL3_HUMAN	11.1759	4.9437	3.40979	4.38952	11.8883	8.0833	3.40209	-0.345696	4.68121	8.429
Q9H4B6|SAV1_HUMAN	6.63815	0.926626	2.39394	27.9764	7.62387	6.65104	-1.17731	2.9751	7.82835	3.67595
Q9NZ71|RTEL1_HUMAN	2.11722	0.492569	8.72122	3.46974	8.13546	0.259411	-0.0664008	3.49687	0.325812	-3.23746
Q9NPF5|DMAP1_HUMAN	5.47787	0.492569	9.31542	5.65466	1.48051	3.35551	-0.0664008	4.80129	3.42191	-1.44578
Q96T51|RUFY1_HUMAN	14.8296	9.45494	15.6756	16.619	8.60083	-10.0115	1.12529	-3.8391	-11.1368	-6.17243
P37198|NUP62_HUMAN	5.07654	5.32311	18.8549	6.80449	0.484563	-5.84997	1.47382	-6.56883	-7.32379	0.718858
P07197|NFM_HUMAN	6.97146	0.782444	3.96446	28.316	6.97611	8.08893	-1.17352	5.07753	9.26245	3.0114
Q5TEC3|ZN697_HUMAN	0.52214	4.64555	1.51845	4.75677	1.03979	0.894544	6.10916	1.93963	-5.21461	-1.04509
Q14692|BMS1_HUMAN	1.31766	1.8279	2.9617	0.166881	0.648706	-1.98186	-2.23429	-2.77126	0.252429	0.789401
P25054|APC_HUMAN	0.172998	3.78301	2.02134	6.68794	4.69365	-0.368049	6.35736	3.32232	-6.72541	-3.69037
O14828|SCAM3_HUMAN	7.21775	0.171976	1.68911	24.6698	16.6782	8.28404	-0.26889	2.33446	8.55293	5.94958
O95391|SLU7_HUMAN	6.37072	1.17151	1.42593	8.73702	17.3402	7.14531	1.85568	1.98302	5.28963	5.16229
P30041|PRDX6_HUMAN	0.584346	2.75406	23.2246	1.91155	23.2934	-0.159461	-0.510571	-7.96767	0.35111	7.80821
Q02413|DSG1_HUMAN	2.27489	0.640769	0.226873	3.14318	4.76987	-4.43215	-1.32079	-0.469888	-3.11135	-3.96226
P14651|HXB3_HUMAN	0.645486	5.38561	3.29622	7.12873	4.789	1.41043	9.40568	5.44601	-7.99526	-4.03558
Q6YHU6|THADA_HUMAN	5.38658	9.56562	3.40979	0.537552	6.05363	3.93796	4.5544	-0.345696	-0.616435	4.28366
O75367|H2AY_HUMAN	0.590917	5.41265	3.0757	7.23794	4.5676	1.113	8.20824	4.41434	-7.09524	-3.30135
Q5TZA2|CROCC_HUMAN	0.785293	3.97793	0.724385	3.38739	2.37169	-1.49314	-4.92602	1.11006	3.43288	-2.6032
O94868|FCSD2_HUMAN	6.73421	0.998638	0.867426	10.2624	17.1353	5.68836	1.16556	0.934977	4.5228	4.75338
Q9Y265|RUVB1_HUMAN	1.43678	4.1296	1.35054	2.42892	0.524051	2.43873	5.56748	1.80768	-3.12875	0.631047
Q13185|CBX3_HUMAN	7.47099	2.4304	1.06911	4.88822	16.5131	6.4351	2.91011	1.13468	3.52499	5.30042
O75626|PRDM1_HUMAN	0.666475	5.75494	3.38128	7.46725	4.87239	1.55131	10.8126	5.93399	-9.26128	-4.38268
O14492|SH2B2_HUMAN	19.109	4.56019	27.225	7.42526	6.55894	10.4623	3.63966	6.51993	6.82267	3.94239
P41250|SYG_HUMAN	0.376964	4.60559	1.22117	7.79858	3.81268	-0.501712	5.29582	1.37596	-5.79754	-1.87767
Q14241|ELOA1_HUMAN	4.83879	9.7228	3.40979	5.84776	6.28723	1.60199	5.57153	-0.345696	-3.96955	1.94768
O00213|APBB1_HUMAN	2.27292	0.165798	0.413439	3.7647	4.25453	-3.17123	0.288045	-0.602821	-3.45927	-2.56841
P49848|TAF6_HUMAN	4.8766	12.0446	23.7526	2.29181	2.41664	-3.39647	-5.59296	-5.32824	2.19649	1.93177
Q96Q11|TRNT1_HUMAN	5.52334	9.61215	3.40979	2.08953	6.38224	3.12199	5.02066	-0.345696	-1.89867	3.46768
O95816|BAG2_HUMAN	5.16066	50.1323	9.32405	4.31492	0.612179	6.40088	11.9035	5.32678	-5.50267	1.0741
Q6AZY7|SCAR3_HUMAN	0.819771	7.32583	3.21185	7.13907	2.28944	-0.929592	-4.89716	-2.49447	3.96757	1.56488
Q86TX2|ACOT1_HUMAN	1.08779	1.59138	5.95527	3.83398	11.9396	-1.23145	1.92485	5.10999	-3.1563	-6.34144
P49753|ACOT2_HUMAN	1.08779	1.59138	5.95527	3.83398	11.9396	-1.23145	1.92485	5.10999	-3.1563	-6.34144
Q12788|TBL3_HUMAN	5.2331	10.7931	4.32797	0.993869	2.19508	5.19225	6.66115	2.40634	-1.46889	2.78591
Q5SRE5|NU188_HUMAN	1.15245	4.60116	0.566311	9.03914	3.68824	-1.18606	4.0953	0.542719	-5.28135	-1.72878
P16403|H12_HUMAN	0.116866	1.74018	20.0601	2.13987	22.3201	-0.0452685	-0.620873	-7.70607	0.575605	7.6608
Q6UWP8|SBSN_HUMAN	2.2511	2.34265	0.24459	0.298576	4.6506	-4.01154	-3.72642	-0.461791	-0.285119	-3.54975
P67775|PP2AA_HUMAN	11.1866	49.7074	3.21548	0.665508	9.23165	9.94941	10.7807	1.22591	-0.831265	8.7235
P62714|PP2AB_HUMAN	11.1866	49.7074	3.21548	0.665508	9.23165	9.94941	10.7807	1.22591	-0.831265	8.7235
Q5M775|CYTSB_HUMAN	5.4951	9.5712	3.40979	1.64544	6.31268	3.26334	4.81459	-0.345696	-1.55125	3.60904
O00268|TAF4_HUMAN	0.845468	1.8366	9.56887	4.09441	18.0921	-1.46595	3.02647	10.363	-4.49242	-11.829
Q6IQ23|PKHA7_HUMAN	4.10707	1.91212	2.85331	10.233	26.4139	3.93629	-2.56995	-2.99636	6.50624	6.93266
Q9Y5B6|PAXB1_HUMAN	0.895134	4.67826	1.32742	8.73446	4.51613	-1.40413	5.95753	1.75651	-7.36166	-3.16064
Q92793|CBP_HUMAN	7.44626	0.938744	1.39502	9.9474	16.328	8.27954	1.51465	1.9095	6.76489	6.37004
Q96A65|EXOC4_HUMAN	14.8377	0.870924	16.2294	14.5691	8.55495	-9.82468	-0.183398	-3.80765	-9.64128	-6.01703
P56192|SYMC_HUMAN	5.76472	2.13031	3.16949	3.74708	4.26966	-5.10117	-2.12238	-2.50317	-2.97879	-2.598
Q8N3X1|FNBP4_HUMAN	0.457763	3.09769	3.23517	2.56067	2.66871	-0.550096	-2.62919	-2.46574	2.07909	1.91564
Q5T1R4|ZEP3_HUMAN	3.80702	8.83779	24.292	16.6241	23.6631	-0.490657	0.97799	-7.32638	-1.46865	6.83572
Q9Y467|SALL2_HUMAN	1.14901	3.96856	3.2303	2.89934	1.9773	-1.19605	-3.25218	-2.44338	2.05614	1.24734
Q9ULJ3|ZBT21_HUMAN	0.410515	7.26102	3.07284	7.05569	2.56087	-0.549754	-5.27241	-2.6074	4.72266	2.05765
O60508|PRP17_HUMAN	6.58889	8.11545	19.6286	0.734375	1.43017	-5.06941	-6.0776	-6.46213	1.00819	1.39272
Q9ULD2|MTUS1_HUMAN	6.29874	10.3533	20.6344	1.56458	1.85632	-4.11307	-5.71988	-5.58916	1.60681	1.47609
O75582|KS6A5_HUMAN	11.2546	43.482	3.40979	0.0795027	11.8932	9.29105	9.19283	-0.345696	0.0982166	9.63674
Q8N122|RPTOR_HUMAN	5.35737	36.889	3.40979	7.14302	5.98595	4.16684	9.61848	-0.345696	-5.45164	4.51254
Q9UKX7|NUP50_HUMAN	5.11973	4.62819	2.71649	2.44193	27.7084	5.42204	5.01111	-3.27749	0.410927	8.69954
Q96EB6|SIR1_HUMAN	11.4393	0.492569	3.40979	11.6062	12.1344	8.53524	-0.0664008	-0.345696	8.60164	8.88093
P50570|DYN2_HUMAN	2.77013	7.18314	2.87563	28.7031	17.1808	2.89644	-6.28003	-2.96327	9.17647	5.8597
Q05193|DYN1_HUMAN	2.77013	7.18314	2.87563	28.7031	17.1808	2.89644	-6.28003	-2.96327	9.17647	5.8597
Q9Y295|DRG1_HUMAN	7.50532	1.38633	0.850076	8.4621	16.7964	6.33675	1.63569	0.909833	4.70106	5.42692
Q96R06|SPAG5_HUMAN	4.6472	2.27592	2.99909	11.4849	25.6587	3.89711	-2.64368	-2.75995	6.54079	6.65706
O14641|DVL2_HUMAN	0.821359	3.50907	15.6996	3.10223	19.5319	0.434444	1.49117	-6.50765	-1.05673	6.9421
Q9UPN4|CP131_HUMAN	5.76975	7.33313	3.23906	0.167021	4.1836	-4.87023	-4.74888	-2.43425	-0.121351	-2.43598
Q5T5P2|SKT_HUMAN	1.03563	7.16866	2.87327	7.0514	1.71124	-1.41595	-6.04699	-2.85664	4.63104	1.44069
Q86Y01|DTX1_HUMAN	2.19003	0.111218	0.736559	3.72145	6.22286	-3.91019	0.240762	1.38682	-4.15095	-5.29701
P78362|SRPK2_HUMAN	2.11722	10.7478	3.40979	10.4213	8.0641	0.259411	6.64284	-0.345696	-6.38343	0.605108
P12004|PCNA_HUMAN	5.62131	2.52241	2.74633	3.26189	4.63187	-6.25978	-3.01607	-2.76859	-3.24371	-3.4912
Q7Z739|YTHD3_HUMAN	0.572549	0.0386724	0.209926	0.752457	1.28376	1.50126	0.0954512	-0.459706	1.4058	1.96096
Q53SF7|COBL1_HUMAN	3.52865	2.38472	0.313667	28.1101	17.2091	4.8688	-3.439	-0.534256	8.3078	5.40305
P46937|YAP1_HUMAN	2.59372	1.82876	2.78316	7.3252	17.1029	2.97575	-2.67319	-3.15013	5.64894	6.12587
Q6ZTA4|TRI67_HUMAN	11.9398	4.87118	3.36967	5.11629	3.33269	2.63377	1.06055	1.21164	1.57322	1.42213
Q9UPR0|PLCL2_HUMAN	13.2333	0.654209	2.53392	13.3401	8.40183	-12.619	-0.342758	-2.53938	-12.2763	-10.0796
P12956|XRCC6_HUMAN	8.82438	9.94061	2.80182	1.52992	16.6793	9.48231	10.121	3.45836	-0.638682	6.02395
Q6P4R8|NFRKB_HUMAN	2.86534	7.16667	0.616508	28.0501	11.4652	2.80839	-5.88012	-0.688296	8.68851	3.49668
Q99626|CDX2_HUMAN	4.37542	3.67321	23.895	3.5831	1.0855	-5.87172	-0.888584	-7.63975	-4.98313	1.76803
Q8TD16|BICD2_HUMAN	2.11722	0.492569	35.6954	3.46974	36.7752	0.259411	-0.0664008	5.41239	0.325812	-5.15297
O94913|PCF11_HUMAN	3.40513	3.79616	2.74132	1.16599	21.3989	3.69853	4.01171	-3.12959	-0.313173	6.82812
Q96GX5|GWL_HUMAN	3.47189	1.46929	3.09265	6.53017	17.0948	3.01044	-1.82746	-2.63641	4.8379	5.64684
P19971|TYPH_HUMAN	0.065931	1.83227	2.91008	2.04279	3.32066	0.106656	-2.3679	-2.88918	2.47455	2.99584
A6NEC2|PSAL_HUMAN	1.30567	0.460949	2.90232	2.06648	0.622497	-2.03674	0.6207	-2.82308	-2.65744	0.78635
P55786|PSA_HUMAN	1.30567	0.460949	2.90232	2.06648	0.622497	-2.03674	0.6207	-2.82308	-2.65744	0.78635
Q9Y3B4|SF3B6_HUMAN	2.15539	11.1175	1.29964	7.87999	1.56192	3.53417	10.7895	1.69656	-7.25534	1.83761
Q96A73|P33MX_HUMAN	1.78316	0.765084	2.91123	3.06769	0.207736	-2.57492	1.02241	-2.82894	-3.59733	0.254024
Q96RT1|ERBIN_HUMAN	3.13296	1.3881	3.10691	5.91488	17.0068	2.70539	-1.73523	-2.6171	4.44062	5.32249
Q9Y5H5|PCDA9_HUMAN	3.91114	0.776744	2.86713	5.72899	2.17057	-5.06497	1.03477	-2.79038	-6.09974	-2.27459
P37840|SYUA_HUMAN	3.8723	0.344363	0.297684	8.82729	16.9581	5.65787	-0.695354	-0.541539	6.35322	6.19941
O43379|WDR62_HUMAN	1.70026	2.26102	2.81402	0.132861	0.255257	-2.13572	-2.29742	-2.40229	0.161701	0.266575
P18077|RL35A_HUMAN	2.11722	9.90379	3.40979	9.64733	8.0641	0.259411	7.80369	-0.345696	-7.54428	0.605108
P09884|DPOLA_HUMAN	11.1215	0.492569	3.40979	11.3323	11.9767	6.52819	-0.0664008	-0.345696	6.59459	6.87389
Q9H0G5|NSRP1_HUMAN	2.37836	8.653	24.7008	7.08597	17.1075	-0.741688	-6.23093	-6.55543	5.48925	5.81374
Q14566|MCM6_HUMAN	3.47331	7.18244	2.89326	25.8945	16.57	3.45698	-6.0117	-2.85195	9.46868	6.30894
P42677|RS27_HUMAN	4.88118	12.7482	24.8026	3.00947	2.54133	-5.98775	-11.0196	-9.5587	5.03189	3.57095
Q71UM5|RS27L_HUMAN	4.88118	12.7482	24.8026	3.00947	2.54133	-5.98775	-11.0196	-9.5587	5.03189	3.57095
Q9UPN3|MACF1_HUMAN	7.24962	9.14156	1.27978	4.19637	17.037	7.51424	8.87781	1.65467	-1.36357	5.85957
O95347|SMC2_HUMAN	7.57998	6.15394	22.6068	2.73838	0.288541	-7.58064	-3.89532	-7.16848	-3.68532	-0.412161
Q5TGS1|HES3_HUMAN	0.025386	9.26642	8.9694	10.5723	10.695	0.0150741	6.65686	5.66399	-6.64179	-5.64891
Q96CW1|AP2M1_HUMAN	7.32146	5.0571	1.80808	2.03991	16.7552	8.94845	7.17647	2.64986	1.77197	6.29859
P10412|H14_HUMAN	4.50383	5.34623	15.1208	0.700118	1.88845	-3.71983	-4.70992	-5.43784	0.990096	1.71802
O95359|TACC2_HUMAN	13.0679	33.8686	3.48716	1.08193	10.7886	11.0065	12.3073	1.34806	-1.30077	9.65843
P49916|DNLI3_HUMAN	7.24802	9.75284	1.05227	4.84336	16.5143	6.73604	8.39544	1.22607	-1.6594	5.50997
Q92540|SMG7_HUMAN	2.44943	7.10013	2.84509	30.3303	17.4015	2.41961	-5.84203	-2.75888	8.26164	5.17849
O95180|CAC1H_HUMAN	5.22157	4.45486	18.209	1.79861	0.98116	5.35388	2.852	6.6759	2.50187	-1.32202
P50914|RL14_HUMAN	1.41634	6.19637	3.54382	5.18867	1.9283	3.91747	12.4302	7.0625	-8.51278	-3.14504
Q9UJS0|CMC2_HUMAN	1.12847	3.25094	22.7416	2.39352	17.2167	-0.408806	-2.20773	-6.0047	1.79893	5.59589
O15260|SURF4_HUMAN	2.14393	0.258655	0.71578	3.85493	6.25314	-4.43335	0.642593	1.53925	-5.07594	-5.9726
Q8TF71|MOT10_HUMAN	2.26792	1.09716	0.17314	6.47677	4.89888	-4.90311	2.55259	-0.399743	-7.4557	-4.50337
Q9UG63|ABCF2_HUMAN	11.195	10.7982	3.40979	1.65318	11.8107	9.66243	7.32818	-0.345696	2.33425	10.0081
Q04695|K1C17_HUMAN	0.931203	2.00681	16.1188	2.56748	16.4942	0.55469	-2.22791	-6.25887	2.7826	6.81356
P42768|WASP_HUMAN	4.06627	0.0160222	0.140209	11.0425	21.5688	6.64344	0.0371871	0.300056	6.60625	6.34338
Q9BQ39|DDX50_HUMAN	8.22599	5.25195	1.03881	2.02558	16.1759	7.72631	5.93649	1.20332	1.78982	6.52298
P63173|RL38_HUMAN	3.42911	0.381382	0.250708	9.80901	16.8021	5.56509	-0.814524	-0.503591	6.37961	6.06868
Q9UPN6|SCAF8_HUMAN	3.64934	1.45839	2.55704	7.58281	16.9167	3.81685	-2.08861	-2.74443	5.90546	6.56128
Q8TA86|RP9_HUMAN	5.24751	2.23873	2.69424	12.6328	26.9211	4.59095	-2.75148	-2.6931	7.34243	7.28405
O95486|SC24A_HUMAN	1.96921	4.38153	24.6916	3.95344	17.0401	-0.605135	0.547929	-6.11393	-1.15306	5.50879
P11586|C1TC_HUMAN	3.72399	4.80029	0.283086	3.33493	17.0255	5.63086	6.86392	-0.532337	-1.23306	6.1632
O43432|IF4G3_HUMAN	3.83222	7.20761	2.97632	25.428	16.8157	3.47721	-5.53113	-2.67961	9.00835	6.15682
Q92878|RAD50_HUMAN	0.99679	1.60803	5.66347	4.05321	11.6172	-1.30357	2.07049	5.45322	-3.37406	-6.7568
O60292|SI1L3_HUMAN	3.41501	0.988235	1.12222	8.95052	17.2966	4.01738	-1.51769	-1.50593	5.53508	5.52332
Q96ME7|ZN512_HUMAN	5.74699	7.28329	1.46432	0.178899	11.2412	-4.97632	-4.84349	1.3144	-0.132837	-6.29072
Q9BSK1|ZN577_HUMAN	2.26898	1.69745	0.591572	7.96208	6.24451	-5.13777	3.90757	1.42573	-9.04534	-6.5635
Q9HCM4|E41L5_HUMAN	3.52937	3.99071	0.985648	0.281946	7.7239	-4.80138	-4.54247	1.47427	-0.258911	-6.27564
P82094|TMF1_HUMAN	0.337819	3.97017	2.46055	3.8169	3.49766	-0.584003	-4.10227	2.8276	3.51827	-3.41161
Q5T5U3|RHG21_HUMAN	1.18841	1.53328	3.10505	3.47705	1.78854	-1.357	1.79991	-2.60744	-3.15691	1.25044
Q9H461|FZD8_HUMAN	11.3185	1.34106	0.643395	6.98478	12.319	-10.7118	-1.7499	-0.396481	-8.96188	-10.3153
Q9NWM3|CUED1_HUMAN	8.99241	10.0145	3.59343	1.4602	5.40803	5.56776	7.37195	1.48947	-1.80419	4.07829
Q3ZCQ8|TIM50_HUMAN	7.81379	4.79863	1.29393	1.31586	16.3174	8.25966	6.72156	1.68444	1.5381	6.57522
O00487|PSDE_HUMAN	4.46225	0.296003	2.7403	5.29225	26.8	4.6352	0.502594	-3.17493	4.13261	7.81013
P29590|PML_HUMAN	3.01523	7.15371	3.23754	27.6365	0.0357546	3.18244	-6.33843	3.19766	9.52087	-0.0152165
Q9H2D6|TARA_HUMAN	2.18997	7.21034	2.96219	31.2454	17.4922	2.09529	-5.67645	-2.73803	7.77174	4.83332
O95104|SFR15_HUMAN	7.20725	4.71714	1.51969	2.09954	16.9855	8.53856	6.68967	2.22125	1.84889	6.31731
Q9H6R7|WDCP_HUMAN	4.1164	1.2347	0.902694	5.09038	24.9229	6.04609	2.38682	-1.62955	3.65927	7.67564
Q9ULL8|SHRM4_HUMAN	5.49854	7.00679	6.87229	0.123378	16.824	-4.33491	-4.25183	4.68313	-0.083089	-9.01805
Q92889|XPF_HUMAN	5.77947	0.125526	3.25217	7.36045	4.18177	-4.87462	-0.134607	-2.44193	-4.74001	-2.43268
O00267|SPT5H_HUMAN	3.65156	1.17825	0.899207	9.80188	17.0806	4.78736	-2.00614	-1.38226	6.7935	6.16961
P14678|RSMB_HUMAN	2.21674	0.0758481	1.65104	3.75888	8.07582	-4.8531	0.200848	3.59974	-5.05395	-8.45284
P63162|RSMN_HUMAN	2.21674	0.0758481	1.65104	3.75888	8.07582	-4.8531	0.200848	3.59974	-5.05395	-8.45284
Q9UNY4|TTF2_HUMAN	2.90228	3.31139	13.8868	0.284769	22.8429	1.31263	1.4361	-4.39904	-0.123463	5.71167
Q6NXT6|TAPT1_HUMAN	5.16935	10.4825	9.50033	0.766186	1.04009	6.22781	7.61588	4.56383	-1.38807	1.66398
Q9NQG5|RPR1B_HUMAN	3.84843	5.20729	2.66949	1.7547	16.4806	4.04981	4.86533	-2.84421	-0.815511	6.89403
Q96HC4|PDLI5_HUMAN	2.74433	1.95681	2.83457	7.45433	17.1285	2.9731	-2.73769	-3.03156	5.71079	6.00466
O00425|IF2B3_HUMAN	3.20197	3.12796	24.3125	1.73315	17.0928	-0.994546	-0.414881	-7.07801	-0.579665	6.08347
Q6EMB2|TTLL5_HUMAN	11.6722	10.7252	3.40979	0.615331	12.5161	6.96585	6.25051	-0.345696	0.715338	7.31154
Q8N0X7|SPG20_HUMAN	11.4512	4.95522	3.40979	6.6441	12.068	9.89077	2.84914	-0.345696	7.04163	10.2365
O95487|SC24B_HUMAN	2.5221	3.67592	2.72083	2.97833	16.781	2.92588	3.90945	-3.11388	-0.983561	6.03976
P19623|SPEE_HUMAN	0.36968	35.0748	3.57908	28.4652	2.70052	-0.165813	-9.22292	-1.44734	9.05711	1.28153
Q7L576|CYFP1_HUMAN	0.177284	1.87521	14.0202	2.10963	17.0332	0.104931	-1.8763	-5.68392	1.98123	5.78885
Q96F07|CYFP2_HUMAN	3.18765	1.40488	0.906567	1.94215	17.162	4.2866	2.45091	-1.41335	1.8357	5.69995
Q5JTV8|TOIP1_HUMAN	1.81612	37.9413	22.8981	8.42318	4.46445	-1.15815	-5.46032	-3.71624	4.30217	2.55809
Q96QK1|VPS35_HUMAN	2.90329	2.72426	24.3264	4.31744	17.0406	-0.905889	0.337316	-6.852	-1.2432	5.94611
Q9Y5X1|SNX9_HUMAN	7.88573	0.748589	1.55143	44.4945	24.6346	9.12493	-1.17204	2.30757	10.297	6.81736
Q14055|CO9A2_HUMAN	5.8137	2.09755	0.175727	4.60735	30.5161	8.62147	4.2693	-0.360215	4.35217	8.98169
A6NMZ7|CO6A6_HUMAN	0.576205	3.62839	5.07154	5.3213	8.67373	1.04606	5.08145	6.46264	-4.03538	-5.41657
Q5SY16|NOL9_HUMAN	2.46977	2.01253	3.08351	6.95814	15.3801	2.23935	-2.27692	-2.6345	4.51627	4.87385
Q96NU1|SAM11_HUMAN	0.203581	0.0841619	4.97596	0.275512	10.7489	-0.398728	-0.149423	6.66404	-0.249306	-7.06277
P22695|QCR2_HUMAN	5.65457	7.11605	2.87767	0.253545	4.49164	-5.71221	-5.49367	-2.61529	-0.218535	-3.09692
P62258|1433E_HUMAN	1.8707	3.93743	4.77471	34.6292	21.1995	2.67246	-5.06726	5.9061	7.73972	-3.23364
Q13330|MTA1_HUMAN	4.63654	0.180019	2.65879	7.5977	25.9402	4.75679	0.284044	-3.06211	4.47274	7.8189
O00541|PESC_HUMAN	5.00614	5.10775	1.0042	1.30197	27.7092	5.86689	5.99649	-1.48106	-0.129596	7.34796
Q96L96|ALPK3_HUMAN	0.231197	6.38319	4.32771	6.92137	3.84376	0.414636	-5.94987	4.25456	6.36451	-3.83993
Q9BWH6|RPAP1_HUMAN	1.01554	1.20499	2.71623	2.98635	1.707	-1.04579	1.23593	-2.09681	-2.28173	1.05102
Q6ZUX3|F179A_HUMAN	0.839826	0.772952	6.08355	0.307792	11.7765	-1.4737	-1.17313	7.53722	-0.30057	-9.01092
P62244|RS15A_HUMAN	3.04049	2.27708	10.689	0.590655	18.9488	0.435363	0.355316	-1.27546	0.080047	1.71083
O95678|K2C75_HUMAN	0.656354	1.53168	9.29791	2.46439	17.1947	0.483969	-1.67164	-5.09819	2.15561	5.58216
Q12872|SFSWA_HUMAN	6.48144	4.8134	24.7585	2.17246	16.7933	-1.51223	-3.2365	-7.021	1.72428	5.50877
P62917|RL8_HUMAN	0.513179	0.185787	9.81146	0.371318	11.7064	-0.068701	-0.0268771	-0.900448	-0.0418238	0.831747
Q15059|BRD3_HUMAN	14.7782	0.492569	3.40979	14.9408	15.4362	12.2126	-0.0664008	-0.345696	12.279	12.5583
Q8TAQ2|SMRC2_HUMAN	2.65732	4.71536	3.02064	4.96907	16.8152	2.44979	3.8323	-2.69773	-1.38251	5.14752
Q9HAW4|CLSPN_HUMAN	1.12354	3.6759	21.5259	2.75919	16.8988	-0.4532	-2.57974	-6.33384	2.12654	5.88064
Q5VV67|PPRC1_HUMAN	13.6253	0.863012	3.93543	8.32046	15.8826	-8.85954	-0.871872	1.22047	-7.98767	-10.08
Q02833|RASF7_HUMAN	2.90506	3.12657	0.302741	1.20659	13.11	4.34312	5.95591	0.560381	-1.61279	3.78274
Q9NWS0|PIHD1_HUMAN	4.27766	1.10916	3.17027	2.30855	16.4833	3.52006	1.39823	-2.53933	2.12183	6.05938
Q9ULG1|INO80_HUMAN	2.84773	4.38398	1.19743	1.12553	2.83292	3.91851	5.23877	1.4892	-1.32026	2.42931
Q6YN16|HSDL2_HUMAN	2.66834	4.25345	2.76575	4.27153	17.0134	2.90531	4.16151	-2.98106	-1.2562	5.88637
P40429|RL13A_HUMAN	1.20774	3.75967	5.83129	2.98877	10.4638	0.201963	0.548575	-0.763388	-0.346612	0.965351
Q6NVV1|R13P3_HUMAN	0.179899	1.8089	5.76175	2.06088	7.99175	0.0353793	0.31202	-0.812623	-0.276641	0.848002
P35612|ADDB_HUMAN	6.21574	1.37588	1.45667	8.1327	15.5251	7.18561	2.16594	2.05851	5.01967	5.1271
Q9Y4I1|MYO5A_HUMAN	2.11722	9.9509	3.40979	9.64584	8.0641	0.259411	6.80959	-0.345696	-6.55018	0.605108
Q9UKN7|MYO15_HUMAN	10.1895	10.763	18.9102	0.557556	1.82182	9.50064	8.54443	7.19725	0.956204	2.30339
P0C7T5|ATX1L_HUMAN	1.53944	0.498239	2.81784	3.72785	17.0055	1.778	-0.738864	-3.07582	2.51686	4.85381
Q9NRY4|RHG35_HUMAN	2.90663	0.987477	2.8274	1.93248	17.1869	2.84168	1.30468	-2.74564	1.537	5.58732
P02461|CO3A1_HUMAN	2.79811	6.05508	4.40333	31.1688	5.57232	3.08041	-5.83377	4.41149	8.91419	-1.33108
Q8NEZ2|VP37A_HUMAN	0.346518	0.416667	1.04113	1.03883	2.30077	0.556109	-0.651023	-1.32163	1.20713	1.87774
P20930|FILA_HUMAN	7.86696	11.6471	5.34526	0.247674	4.47085	-6.24372	-6.03292	-3.19939	-0.210803	-3.04433
P35579|MYH9_HUMAN	2.3073	0.320743	7.55108	2.64059	13.7817	0.57061	0.109688	1.56125	0.460922	-0.99064
Q9NR30|DDX21_HUMAN	6.58702	7.04616	11.5684	0.27091	19.5593	0.646189	0.614072	-0.910829	0.0321177	1.55702
Q9UHD2|TBK1_HUMAN	4.94305	0.430646	2.3372	5.75895	25.6193	4.23497	0.596837	-2.31756	3.63813	6.55253
P35716|SOX11_HUMAN	0.036366	2.2243	24.5841	2.06534	15.9821	0.0207881	-2.47583	-7.14307	2.49662	7.16386
Q8WV44|TRI41_HUMAN	9.5206	5.02604	24.5083	0.91744	12.6204	-2.3844	-3.151	-6.64312	0.766605	4.25872
Q99700|ATX2_HUMAN	2.33021	0.539618	2.93707	2.25673	17.4017	2.10313	0.655516	-2.57851	1.44762	4.68165
Q86YZ3|HORN_HUMAN	10.5107	0.748512	5.60423	8.24994	5.94518	-8.78669	-0.805198	-3.64736	-7.98149	-5.13933
Q07020|RL18_HUMAN	1.7818	1.56614	7.50299	0.306707	11.4703	0.211584	0.177697	-0.67836	0.0338873	0.889944
Q16795|NDUA9_HUMAN	1.42984	3.70759	23.8469	2.61105	16.8881	-0.519767	-2.57789	-6.44496	2.05813	5.92519
Q9BZF9|UACA_HUMAN	3.89002	0.555757	3.22671	3.11478	17.0058	3.05505	0.673525	-2.47584	2.38152	5.53088
Q6ZU35|K1211_HUMAN	1.75126	6.90571	8.60343	5.68122	6.12597	-0.996532	1.58846	1.63763	-2.585	-2.63416
Q15154|PCM1_HUMAN	11.02	14.028	4.9594	1.53555	7.34419	1.05326	1.23278	0.432986	-0.179517	0.620275
Q15652|JHD2C_HUMAN	0.621922	0.307363	0.881923	1.23565	2.45904	1.11556	-0.545631	-1.26876	1.66119	2.38432
P54259|ATN1_HUMAN	1.18923	1.99452	0.82224	0.808582	3.41882	2.14569	3.46166	-1.24366	-1.31597	3.38935
Q15366|PCBP2_HUMAN	0.175539	0.356786	8.81488	0.146966	9.20269	0.0262328	0.0444547	-0.765992	-0.0182219	0.792225
P57721|PCBP3_HUMAN	0.652414	1.10645	5.62992	2.14486	4.48034	-0.106814	0.142196	-0.587715	-0.24901	0.480901
Q96PV0|SYGP1_HUMAN	11.5552	4.44599	3.40979	6.46425	12.1903	9.63503	2.79031	-0.345696	6.84471	9.98072
Q06643|TNFC_HUMAN	5.37815	6.80275	2.62471	0.230504	4.40995	-5.18203	-4.99276	-2.28416	-0.189266	-2.89786
P62424|RL7A_HUMAN	3.12238	2.66134	7.92531	0.444755	14.0938	0.314557	0.267963	-0.610286	0.0465936	0.924843
O60885|BRD4_HUMAN	18.5996	4.29354	8.61067	16.7194	24.456	2.60011	0.420115	-0.6952	2.17999	3.29531
O00443|P3C2A_HUMAN	11.8679	0.492569	3.40979	12.0878	12.7466	6.7733	-0.0664008	-0.345696	6.8397	7.119
P46776|RL27A_HUMAN	1.91252	3.52271	6.01785	2.03971	12.7075	0.264549	0.455167	-0.727186	-0.190618	0.991735
P02462|CO4A1_HUMAN	4.99698	4.39967	15.0345	1.55347	13.1362	-2.22486	-3.54021	-6.64221	1.31536	4.41735
Q9NZ09|UBAP1_HUMAN	4.27622	5.24338	16.8302	3.38605	7.75231	-1.07714	-3.79312	-3.28055	2.71598	2.20341
Q8NC51|PAIRB_HUMAN	3.04326	4.1695	14.6958	1.57661	19.7194	0.444763	0.618641	-2.68584	-0.173878	3.13061
Q02543|RL18A_HUMAN	2.47603	1.85312	6.76126	0.541701	12.0774	0.262641	0.204124	-0.544744	0.058517	0.807385
P62847|RS24_HUMAN	1.24581	3.20401	8.92985	1.91644	12.7348	0.274953	0.636235	-1.3899	-0.361283	1.66485
Q8N7X4|MAGB6_HUMAN	0.624728	5.56199	4.99434	7.24919	8.37112	1.28693	9.33557	7.22704	-8.04864	-5.94012
P35580|MYH10_HUMAN	0.850645	0.956012	4.15128	2.90772	6.00765	0.235452	-0.280721	0.860991	0.516174	-0.625538
Q9UHB9|SRP68_HUMAN	4.18076	1.63719	4.88909	3.28784	12.6483	-1.56325	-0.566309	1.3061	-0.99694	-2.86935
P36578|RL4_HUMAN	6.43816	15.3017	6.33273	8.34862	0.774704	0.866949	1.64131	1.01665	-0.774366	-0.1497
Q6UN15|FIP1_HUMAN	2.52297	0.663497	1.80056	4.09266	11.015	2.72809	-1.00579	-1.93161	3.73388	4.6597
Q4G163|FBX43_HUMAN	1.9303	3.87721	9.38967	2.37028	11.9971	2.7001	5.08452	9.10589	-2.38442	-6.40579
P84098|RL19_HUMAN	2.56121	0.466091	9.7626	2.95862	19.5714	0.403607	-0.114822	-1.17229	0.518429	1.57589
Q8WXI9|P66B_HUMAN	4.45345	3.221	11.7202	1.15487	17.2787	0.395418	0.28992	-1.02093	0.105499	1.41635
Q14694|UBP10_HUMAN	0.162989	14.1593	5.43456	13.048	4.60998	0.0404024	1.87608	0.725468	-1.83568	-0.685066
P61254|RL26_HUMAN	1.00762	1.59581	9.95193	0.701355	16.7769	0.149277	0.230388	-0.986686	-0.0811105	1.13596
Q9UNX3|RL26L_HUMAN	0.197518	1.61377	9.50999	1.65163	12.2403	0.0338949	0.221653	-0.939121	-0.187758	0.973016
P62701|RS4X_HUMAN	3.10477	4.24011	9.0026	1.25263	16.9596	0.336735	0.465333	-0.800151	-0.128597	1.13689
Q8TD47|RS4Y2_HUMAN	0.168916	0.878753	4.78748	0.816955	6.2392	0.027958	0.121833	-0.531115	-0.0938746	0.559073
Q8N1K5|THMS1_HUMAN	0.159193	4.17479	5.44801	4.87994	5.57176	0.0272551	-0.74388	-4.22221	0.771135	4.24947
P49840|GSK3A_HUMAN	1.24781	2.47127	2.46174	6.57028	8.55077	-3.97013	7.16763	6.31579	-11.1378	-10.2859
P46781|RS9_HUMAN	2.46083	2.06941	9.49944	0.0867563	16.4759	0.283057	0.272192	-0.889221	0.0108654	1.17228
Q02878|RL6_HUMAN	1.12711	6.79517	3.76972	6.89138	7.64825	0.177549	0.781528	-0.457494	-0.603979	0.635043
P62318|SMD3_HUMAN	1.18797	1.70603	6.35138	0.81671	15.3068	0.256772	0.392676	-1.0565	-0.135904	1.31328
Q8TDI0|CHD5_HUMAN	0.393159	1.77532	5.89724	3.65635	11.9518	-0.507012	2.16953	5.55046	-2.67655	-6.05747
P46778|RL21_HUMAN	0.902064	2.58868	8.52247	1.9278	12.0891	0.144421	0.370372	-1.08153	-0.225951	1.22595
O95996|APC2_HUMAN	5.80871	4.32984	8.03508	0.176749	0.748108	1.17115	1.10801	1.01627	0.063143	0.154887
Q96RV3|PCX1_HUMAN	1.38827	1.39767	0.131415	9.36785	5.44162	2.70645	-2.92769	-0.301261	5.63414	3.00771
Q6P4F7|RHGBA_HUMAN	7.86936	5.17571	8.5746	1.63705	5.89852	9.41603	7.84277	10.1553	1.57326	-0.739238
Q8N3C0|ASCC3_HUMAN	0.806013	9.26597	3.32096	11.8075	5.25801	-0.14221	1.00555	0.394983	-1.14776	-0.537192
P62829|RL23_HUMAN	0.537597	0.756304	10.9024	1.63605	11.8957	-0.0623563	0.0889287	-0.861671	-0.151285	0.799314
Q9BZ95|NSD3_HUMAN	12.0119	4.7615	0.0280997	4.8051	12.5544	-3.01513	-1.29515	0.00540796	-1.71998	-3.02053
Q8IWY9|CDAN1_HUMAN	0.348411	1.53683	0.364482	3.38248	0.0662423	0.548022	-1.84342	0.487194	2.39145	0.0608289
P62266|RS23_HUMAN	4.77385	1.76147	7.25095	2.54418	21.0583	0.594096	0.297249	-0.834865	0.296847	1.42896
P57737|CORO7_HUMAN	1.30764	1.00235	15.7921	0.361255	19.4053	0.148941	0.114131	-1.54222	0.0348106	1.69116
P12236|ADT3_HUMAN	3.77834	3.9598	8.54143	0.505109	10.7722	0.665128	0.775745	-3.34621	-0.110618	4.01134
P12235|ADT1_HUMAN	2.65983	2.74987	8.65543	0.393121	10.4252	0.460903	0.535276	-3.36972	-0.0743735	3.83062
A4FU69|EFCB5_HUMAN	1.61158	1.5988	0.486719	0.363974	4.87975	-3.40714	-2.99469	1.00854	-0.412446	-4.41568
P82933|RT09_HUMAN	3.39018	7.33318	0.700492	7.79518	3.30926	-1.29894	1.12874	-0.138999	-2.42768	-1.15994
P63261|ACTG_HUMAN	0.115673	1.42767	4.58399	3.26169	11.7333	0.0373595	-0.419787	1.06916	0.457146	-1.0318
P60709|ACTB_HUMAN	0.115673	1.42767	4.58399	3.26169	11.7333	0.0373595	-0.419787	1.06916	0.457146	-1.0318
Q14254|FLOT2_HUMAN	0.593788	1.43413	0.0086407	0.881476	0.79836	-0.0995319	-0.238803	-0.0013138	0.139272	-0.0982181
Q09666|AHNK_HUMAN	5.19165	4.1012	5.21818	0.88773	14.94	0.454075	0.372571	-0.401334	0.0815033	0.855408
P48552|NRIP1_HUMAN	0.487105	1.67861	0.917626	2.62104	0.292213	-1.12754	3.37112	-1.58651	-4.49866	0.458966
Q9NXN4|GDAP2_HUMAN	4.34484	5.79384	5.60415	1.4972	0.574122	8.07738	10.4826	8.81194	-2.40524	-0.734561
Q96PE2|ARHGH_HUMAN	4.4332	3.14797	4.55938	2.16671	0.929986	0.876344	0.553204	0.730429	0.32314	0.145914
Q6W2J9|BCOR_HUMAN	2.58214	0.808081	10.4961	1.36335	10.88	0.578724	0.173018	-2.84373	0.405706	3.42245
Q96GP6|SREC2_HUMAN	2.85402	12.7351	7.18757	10.0716	3.2413	0.571625	1.83554	1.00065	-1.26392	-0.429024
Q8TF72|SHRM3_HUMAN	5.34102	10.1358	6.7768	0.358957	2.15444	4.30644	4.75355	2.18779	-0.447108	2.11865
O15042|SR140_HUMAN	3.77309	1.92869	14.5649	1.49246	22.3401	0.350844	0.20873	-1.03352	0.142114	1.38436
P62987|RL40_HUMAN	1.34773	0.249086	7.83829	1.13808	8.25324	0.316656	0.0525417	-1.04379	0.264115	1.36045
Q8IYB5|SMAP1_HUMAN	2.5867	2.74181	9.03885	0.119159	10.0833	0.259203	0.271258	-3.04949	-0.0120546	3.30869
Q9P2D1|CHD7_HUMAN	1.79594	4.99268	8.06321	3.94579	3.91893	-0.747129	0.711173	-2.72178	-1.4583	1.97466
Q9UPZ3|HPS5_HUMAN	0.445488	3.77028	17.7514	3.28834	11.3196	-0.154935	-2.61534	-3.39634	2.4604	3.2414
Q7L014|DDX46_HUMAN	0.0463862	6.42098	1.28583	3.1976	0.658923	-0.0108891	0.558533	0.124371	-0.569422	-0.13526
P23396|RS3_HUMAN	4.14241	2.77565	9.56155	0.971369	17.735	0.396759	0.298435	-0.774053	0.0983238	1.17081
P62826|RAN_HUMAN	1.62958	0.573418	9.24932	1.09408	13.85	0.200707	0.0769302	-0.758438	0.123777	0.959145
Q9Y5Q8|TF3C5_HUMAN	5.51262	4.14123	16.1294	0.96412	18.1496	0.508417	0.414991	-4.61211	0.0934258	5.12053
P0DMV8|HS71A_HUMAN	0.96105	2.44963	6.82382	1.24436	8.87733	0.112418	0.235565	-0.498432	-0.123146	0.61085
P0DMV9|HS71B_HUMAN	0.96105	2.44963	6.82382	1.24436	8.87733	0.112418	0.235565	-0.498432	-0.123146	0.61085
P12036|NFH_HUMAN	3.69991	5.24257	1.35674	2.90278	17.3054	0.918616	1.27128	-0.377674	-0.352661	1.29629
P50990|TCPQ_HUMAN	1.88389	2.44839	9.7528	0.465391	14.5182	0.204844	0.25365	-0.74087	-0.0488057	0.945715
P19022|CADH2_HUMAN	1.63806	1.18778	3.38724	0.23196	3.91984	0.206672	0.172405	-1.73524	0.0342668	1.94191
Q6K0P9|IFIX_HUMAN	6.10353	17.2794	8.29062	8.56464	7.36742	-7.69	2.53781	1.20593	-10.2278	-8.89593
P62249|RS16_HUMAN	1.0243	1.33902	10.7225	0.367507	16.9882	0.138239	0.178986	-0.968463	-0.0407471	1.1067
O15523|DDX3Y_HUMAN	0.325583	6.05519	3.41312	8.30991	5.35989	-0.90322	10.9761	6.13298	-11.8793	-7.0362
Q96A49|SYAP1_HUMAN	8.17171	8.07161	6.62726	0.824321	24.3153	0.925005	1.03253	-0.710207	-0.10753	1.63521
Q9BUJ2|HNRL1_HUMAN	5.34245	7.23679	12.2013	1.43284	21.5019	0.465907	0.590403	-0.85345	-0.124497	1.31936
Q96AY4|TTC28_HUMAN	1.26815	1.12692	17.1477	0.0374675	19.1187	0.13585	0.131273	-1.51765	0.00457701	1.6535
P48634|PRC2A_HUMAN	2.44261	1.46618	0.0116223	1.16634	2.98114	0.272885	0.147166	-0.00122406	0.125719	0.274109
Q15365|PCBP1_HUMAN	0.0606772	0.551474	9.25996	0.680582	9.75861	-0.00754276	0.0623491	-0.709333	-0.0698919	0.701791
Q86V15|CASZ1_HUMAN	0.349472	0.223938	12.7687	0.110781	11.0852	-0.0482999	-0.0316926	-1.01997	-0.0166074	0.971673
Q9BX66|SRBS1_HUMAN	4.79709	0.476401	5.46997	9.7106	7.05397	6.47736	-0.975296	7.21854	7.45266	-0.741175
Q08AE8|SPIR1_HUMAN	2.0944	1.62099	0.525755	5.73809	5.03174	-4.19339	3.26309	1.00858	-7.45648	-5.20197
Q9BRT6|LLPH_HUMAN	4.95733	5.21871	0.99085	1.82476	13.1369	5.13429	5.37017	-1.42807	-0.235879	6.56236
O75643|U520_HUMAN	4.81048	6.08802	14.651	1.10879	23.7852	0.425227	0.525749	-1.01755	-0.100522	1.44278
O14686|KMT2D_HUMAN	2.39519	1.82951	15.9198	1.60965	9.62319	-0.908265	-0.314512	-4.62505	-0.593752	3.71679
P84243|H33_HUMAN	5.0958	7.00812	3.07172	2.45889	14.2127	0.754034	0.978031	-0.522438	-0.223996	1.27647
P68431|H31_HUMAN	5.0958	7.00812	3.07172	2.45889	14.2127	0.754034	0.978031	-0.522438	-0.223996	1.27647
Q71DI3|H32_HUMAN	5.0958	7.00812	3.07172	2.45889	14.2127	0.754034	0.978031	-0.522438	-0.223996	1.27647
Q16695|H31T_HUMAN	5.0958	7.00812	3.07172	2.45889	14.2127	0.754034	0.978031	-0.522438	-0.223996	1.27647
Q6NXT2|H3C_HUMAN	4.87857	6.87934	2.66882	2.6918	13.5975	0.731771	0.965788	-0.464775	-0.234016	1.19655
Q92574|TSC1_HUMAN	2.53203	1.61777	0.0414669	6.50246	4.06916	2.53932	-2.14266	0.0573847	4.68198	2.48193
Q8IX18|DHX40_HUMAN	7.60445	8.48094	1.42185	0.727796	17.0553	7.17773	7.49933	1.61648	-0.321597	5.56124
Q13123|RED_HUMAN	9.46568	6.71961	12.1626	1.41287	22.7923	0.72972	0.591186	-0.940142	0.138534	1.66986
P20908|CO5A1_HUMAN	6.50154	0.167386	0.20449	7.95516	8.33687	-2.35819	0.0530289	0.0606181	-2.41122	-2.41881
P60866|RS20_HUMAN	1.60849	2.28516	1.79762	4.95103	0.361803	-0.288868	0.30403	-0.234163	-0.592898	-0.054705
Q9Y2W1|TR150_HUMAN	1.27597	0.1483	10.4881	1.87912	23.6905	0.21917	0.0294777	-1.28477	0.189693	1.50394
Q96QC0|PP1RA_HUMAN	3.54488	1.40924	8.77494	5.56458	3.8146	-1.34091	0.347313	-3.10931	-1.68822	1.7684
P11498|PYC_HUMAN	1.03867	0.539786	0.222089	0.723318	1.46256	0.146587	0.0790478	0.0314382	0.0675388	0.115148
P40692|MLH1_HUMAN	1.8409	0.943198	4.84457	1.34541	1.24468	-0.664678	-0.262125	-1.02143	-0.402553	0.356752
Q01780|EXOSX_HUMAN	3.67082	2.55353	13.3736	1.46441	23.7448	0.500474	0.353089	-1.50135	0.147385	2.00183
P82673|RT35_HUMAN	0.921038	2.81383	3.75452	8.18209	17.2854	0.64866	1.77372	2.21165	-1.12506	-1.56299
Q92766|RREB1_HUMAN	2.02556	0.674408	4.25656	3.05236	3.64919	1.64086	-0.869881	3.89241	2.51074	-2.25155
O14974|MYPT1_HUMAN	1.26243	2.70013	13.2002	1.33838	16.7379	0.131024	0.250197	-0.910217	-0.119173	1.04124
P83731|RL24_HUMAN	0.204192	2.16288	6.36449	3.40913	7.83583	-0.0365806	0.29916	-0.776153	-0.335741	0.739572
P62316|SMD2_HUMAN	7.53783	0.170417	18.437	11.0202	30.5512	0.862447	0.0256909	-1.85355	0.836756	2.71599
Q9P2I0|CPSF2_HUMAN	4.23655	5.37084	4.52567	9.54994	1.80486	5.59306	6.83458	5.88155	-1.24151	-0.288483
Q9NVI1|FANCI_HUMAN	1.54076	3.28673	11.5522	1.39529	13.3674	0.168252	0.29878	-1.41575	-0.130528	1.58401
O00203|AP3B1_HUMAN	2.07334	3.14941	8.23737	1.21855	18.399	0.303267	0.421446	-0.899417	-0.118178	1.20268
Q15459|SF3A1_HUMAN	2.61976	1.88788	12.4459	0.609081	21.7569	0.294186	0.231822	-1.04176	0.0623634	1.33595
P18621|RL17_HUMAN	3.88218	1.67841	7.14506	1.96253	22.8771	0.581691	0.328961	-0.956484	0.252729	1.53817
Q9P260|K1468_HUMAN	2.02523	7.96873	7.85148	5.61144	0.952874	-0.681304	0.880341	-1.02662	-1.56165	0.345321
Q05519|SRS11_HUMAN	4.60496	3.85479	11.0055	0.197379	27.2906	0.624146	0.59716	-1.241	0.0269861	1.86514
P62753|RS6_HUMAN	1.98444	0.8331	7.47306	1.35242	12.1159	0.219081	0.0946336	-0.633738	0.124447	0.852819
A6NNP5|CC169_HUMAN	3.61249	1.70591	4.44871	0.595089	18.8051	0.772595	0.589226	-0.87992	0.183369	1.65252
Q8N163|CCAR2_HUMAN	0.238	1.78736	11.3205	2.42759	12.1379	-0.0268455	0.175053	-0.794149	-0.201898	0.767304
P62241|RS8_HUMAN	1.30222	0.917089	8.38052	0.364975	13.2864	0.158006	0.118105	-0.737748	0.0399014	0.895754
Q5T1M5|FKB15_HUMAN	1.13784	4.92139	11.9632	1.46284	10.2755	0.627717	1.32172	-3.33694	-0.694007	3.96466
Q96RQ3|MCCA_HUMAN	2.35554	1.0235	0.264767	1.52679	3.94432	0.248636	0.114614	-0.0290233	0.134022	0.277659
Q9HCJ0|TNR6C_HUMAN	1.05604	0.731121	1.27971	0.173437	0.691731	1.12386	0.979622	1.40772	0.144234	-0.28386
Q9P2C4|TM181_HUMAN	9.39315	0.333589	7.81353	8.74458	6.30772	7.21043	-0.549793	6.02405	7.76023	1.18638
Q9UKX3|MYH13_HUMAN	0.242785	0.00324642	7.08434	0.451779	20.5944	0.0747055	-0.00111817	1.54501	0.0758237	-1.4703
Q15650|TRIP4_HUMAN	4.66304	4.65233	5.28267	2.45777	1.51524	-1.31549	-3.41913	-2.19712	2.10364	0.881628
Q9C0D0|PHAR1_HUMAN	6.40718	3.30616	2.38088	2.94914	8.02177	6.30287	3.80968	2.41439	2.49319	3.88848
Q8N684|CPSF7_HUMAN	3.58783	0.700597	17.994	5.1717	31.7628	0.533432	0.121595	-2.1917	0.411837	2.72513
P17987|TCPA_HUMAN	0.639093	1.02551	10.4984	0.303676	12.1899	0.0773421	0.10966	-0.784297	-0.0323176	0.861639
P60660|MYL6_HUMAN	2.29317	0.760556	7.28427	7.37053	16.3359	-0.687704	0.243035	1.94144	-0.930739	-2.62914
Q8WXS5|CCG8_HUMAN	2.43778	0.505697	0.249888	3.78601	2.78583	-1.15826	0.210581	-0.106954	-1.36884	-1.0513
P53597|SUCA_HUMAN	3.94938	4.86251	0.0870831	9.09641	13.5056	4.10478	4.9058	-0.123594	-0.801022	4.22837
Q15437|SC23B_HUMAN	5.37316	4.95072	5.07393	0.604084	1.10744	3.78461	3.06645	2.61531	0.718167	1.16931
P07196|NFL_HUMAN	2.20107	8.51228	3.32179	8.07356	0.534982	-0.911474	1.54906	-0.688472	-2.46054	-0.223002
P83881|RL36A_HUMAN	3.04547	4.09059	2.35842	4.15263	3.05731	4.40792	5.65178	3.50876	-1.24386	0.899161
Q99459|CDC5L_HUMAN	3.00468	5.37921	6.7	1.67337	12.657	0.365171	0.553744	-0.578308	-0.188572	0.943479
Q8N3T6|T132C_HUMAN	7.40252	3.56567	7.74222	6.3224	0.0867584	9.19055	5.21437	9.23478	3.97618	-0.0442225
P63244|RACK1_HUMAN	1.8	0.845323	8.71118	3.85142	16.0643	0.231521	-0.121866	-0.822455	0.353387	1.05398
Q7Z5N4|SDK1_HUMAN	4.04932	4.87313	5.21211	0.539067	0.910605	4.8296	5.19481	5.38723	-0.365205	-0.557627
E9PAV3|NACAM_HUMAN	7.28707	1.95882	3.48894	4.50162	2.37545	3.4487	0.807016	1.7284	2.64169	1.7203
O75683|SURF6_HUMAN	2.93283	3.02625	0.159336	1.71625	2.95949	-0.972466	-0.377114	-0.0238675	-0.595352	-0.948598
Q04637|IF4G1_HUMAN	4.94923	2.34202	13.3929	2.35505	19.1106	0.462718	0.231435	-0.954525	0.231283	1.41724
P61313|RL15_HUMAN	1.87118	0.882988	8.52618	0.711515	14.3641	0.247117	0.14768	-0.9249	0.0994369	1.17202
P05141|ADT2_HUMAN	9.15839	7.21025	3.32033	1.88253	15.8384	0.817537	0.628659	-0.291143	0.188878	1.10868
Q02539|H11_HUMAN	4.99247	7.60977	0.300206	2.7947	10.8309	1.49227	1.94888	0.106453	-0.45661	1.38582
Q96JP5|ZFP91_HUMAN	6.272	1.4702	15.3747	8.95648	24.1555	0.666081	-0.197245	-1.23009	0.863326	1.89617
Q2Q1W2|LIN41_HUMAN	3.41449	11.0066	3.99439	8.636	0.217428	5.39188	12.4151	5.13938	-7.02317	0.2525
P51114|FXR1_HUMAN	5.20637	2.39622	1.93232	1.88528	3.2957	-3.83966	-1.72452	-0.908665	-2.11515	-2.931
Q8WXF1|PSPC1_HUMAN	9.50839	4.1524	13.0498	1.20886	5.34122	-1.88816	-2.92453	-3.94883	1.03636	2.06066
P11717|MPRI_HUMAN	0.707974	6.27355	2.94288	1.22183	0.151796	-0.370419	-0.967596	-0.450491	0.597177	0.0800716
O43395|PRPF3_HUMAN	5.63226	2.63463	13.1759	2.98053	19.7519	0.54404	0.255838	-0.892185	0.288201	1.43622
Q7Z5J4|RAI1_HUMAN	5.86209	1.4084	10.3392	2.6145	14.9215	0.674281	0.230804	-0.701054	0.443476	1.37533
Q14498|RBM39_HUMAN	3.93227	6.6706	0.126362	4.25626	7.40846	3.71626	5.35884	0.153207	-1.64258	3.56305
P49207|RL34_HUMAN	5.50176	4.16995	17.7662	0.142706	21.0318	0.482968	0.504626	-2.52907	-0.0216581	3.01203
Q96EL2|RT24_HUMAN	2.3304	5.06022	2.95329	2.6862	8.68069	0.298428	0.562385	-0.320009	-0.263956	0.618438
P61353|RL27_HUMAN	3.21462	2.72549	13.8051	0.017996	20.7871	0.413374	0.416147	-1.62273	-0.00277316	2.0361
P61604|CH10_HUMAN	3.99446	4.79322	4.39423	1.72725	0.589335	0.814094	1.05472	0.863128	-0.240627	-0.0490335
P62304|RUXE_HUMAN	6.41794	1.3539	7.15551	5.70171	22.8666	0.78596	0.221785	-0.78018	0.564176	1.56614
P0CJ90|DU4L7_HUMAN	0.676761	6.57344	1.26923	5.80183	1.79205	-0.407306	-5.1583	0.972986	4.75099	-1.38029
P0CJ86|DU4L3_HUMAN	0.676761	6.57344	1.26923	5.80183	1.79205	-0.407306	-5.1583	0.972986	4.75099	-1.38029
Q9UBX2|DUX4_HUMAN	0.676761	6.57344	1.26923	5.80183	1.79205	-0.407306	-5.1583	0.972986	4.75099	-1.38029
P0CJ85|DU4L2_HUMAN	0.676761	6.57344	1.26923	5.80183	1.79205	-0.407306	-5.1583	0.972986	4.75099	-1.38029
P0CJ89|DU4L6_HUMAN	0.676761	6.57344	1.26923	5.80183	1.79205	-0.407306	-5.1583	0.972986	4.75099	-1.38029
P0CJ88|DU4L5_HUMAN	0.676761	6.57344	1.26923	5.80183	1.79205	-0.407306	-5.1583	0.972986	4.75099	-1.38029
Q14204|DYHC1_HUMAN	8.90081	4.45508	5.55554	4.45026	18.6025	0.780489	0.409962	-0.43328	0.370526	1.21377
P13645|K1C10_HUMAN	1.15338	0.0553149	0.110746	3.44487	2.90153	-0.480464	0.0241497	0.0501979	-0.504614	-0.530662
Q9NYF8|BCLF1_HUMAN	3.25498	0.550185	14.3714	2.53371	21.2145	0.352492	0.076813	-1.08159	0.275679	1.43408
Q03001|DYST_HUMAN	1.42153	11.5549	10.0412	9.67519	6.26958	-0.562504	-7.0012	1.44599	6.43869	-2.0085
Q9NZI8|IF2B1_HUMAN	5.42221	2.85117	11.7594	9.02477	3.83781	-0.595997	0.384306	-0.938428	-0.980303	0.342432
P33981|TTK_HUMAN	3.38194	7.20478	3.22242	1.85097	1.2507	3.76452	6.04872	2.38935	-2.2842	1.37518
O75381|PEX14_HUMAN	2.91997	2.37448	11.8594	0.0293027	10.2258	-0.687269	-0.678502	-2.14554	-0.00876683	1.45827
P05165|PCCA_HUMAN	2.04149	0.0652834	0.567061	3.39842	4.79913	0.256206	-0.00950345	-0.0740939	0.26571	0.3303
Q9H6K5|PRR36_HUMAN	0.177094	7.60131	4.51313	6.70192	2.53829	-0.117234	-4.99938	-1.29979	4.88215	1.18255
Q13523|PRP4B_HUMAN	5.61224	5.85271	2.49316	2.60594	9.50311	7.36139	7.65232	3.85396	-0.290931	3.50744
P04264|K2C1_HUMAN	0.843264	0.134696	0.0535175	2.48445	1.92231	-0.36097	0.0587974	-0.0236024	-0.419767	-0.337368
P51610|HCFC1_HUMAN	2.59086	8.25896	7.5955	5.42266	13.9935	0.317484	0.773461	-0.666747	-0.455976	0.984232
O43837|IDH3B_HUMAN	1.64616	2.78381	18.9201	0.345281	9.56209	-0.733008	-0.567134	-4.21457	-0.165874	3.48156
Q9Y314|NOSIP_HUMAN	6.29127	5.47215	6.96359	1.03492	21.4359	0.756201	0.648286	-0.740713	0.107915	1.49691
Q6GQQ9|OTU7B_HUMAN	2.94897	2.64774	12.254	4.57663	1.21729	-1.05146	0.453387	-1.51662	-1.50485	0.465159
P62750|RL23A_HUMAN	0.102142	1.83535	4.72855	2.02516	4.47851	-0.015556	0.204486	-0.453116	-0.220042	0.43756
P49750|YLPM1_HUMAN	1.34954	0.249438	12.4916	1.92594	15.8576	0.147879	-0.0297838	-0.971232	0.177663	1.11911
Q96JQ0|PCD16_HUMAN	8.86332	0.399744	4.26868	18.2229	20.0691	1.37179	0.0870764	-0.831402	1.28471	2.20319
Q8IY67|RAVR1_HUMAN	2.31995	12.5636	11.2817	10.7356	10.5054	-0.246268	-1.05002	-3.18623	0.803752	2.93996
O94832|MYO1D_HUMAN	3.13613	4.95538	5.38418	7.27061	11.3525	5.21288	7.66903	8.09641	-2.45615	-2.88353
Q9ULL5|PRR12_HUMAN	2.73734	2.70572	7.35339	8.67045	13.8442	0.489638	-0.455272	-1.12222	0.94491	1.61185
O60312|AT10A_HUMAN	9.4765	9.22453	4.99942	4.7471	0.135665	-2.4174	-5.58519	-2.33161	3.16779	-0.085788
Q9NRZ9|HELLS_HUMAN	4.82602	5.64176	4.35422	0.345698	12.484	0.51665	0.556221	-0.428675	-0.0395712	0.945325
Q8WYQ5|DGCR8_HUMAN	5.0413	4.82104	6.27209	7.57506	2.73857	-1.30595	0.479389	-0.557915	-1.78534	-0.748033
P27105|STOM_HUMAN	3.45664	1.68879	2.41014	8.20111	14.1698	3.24561	-2.0747	-2.42271	5.32031	5.66832
Q14004|CDK13_HUMAN	3.1361	0.127556	6.97149	4.94451	18.5895	0.57176	-0.0324583	-1.17468	0.604218	1.74644
Q13151|ROA0_HUMAN	3.39468	4.2383	9.68873	1.62933	16.7649	0.497802	0.849491	-1.07616	-0.351689	1.57396
Q9ULK4|MED23_HUMAN	6.0682	4.30308	1.81542	1.15131	11.6468	0.535655	0.423849	-0.177619	0.111806	0.713274
P82675|RT05_HUMAN	0.754546	2.17749	1.39108	2.66876	2.11994	0.276935	-1.93695	-0.857976	2.21388	1.13491
Q9UDY2|ZO2_HUMAN	1.92485	0.915367	6.58194	1.27705	14.707	0.259879	0.13232	-0.668344	0.127558	0.928223
P37802|TAGL2_HUMAN	6.30277	4.07361	5.66713	3.70742	25.0701	1.07819	0.739121	-0.959937	0.339064	2.03812
Q9UI15|TAGL3_HUMAN	6.18978	2.38262	2.59722	4.78259	15.0205	3.82105	1.96275	1.83775	1.8583	1.9833
Q9Y4F3|MARF1_HUMAN	7.12087	2.25475	12.1111	7.64985	2.66382	-4.80548	0.279827	-2.64126	-5.08531	-2.16422
O15143|ARC1B_HUMAN	8.60791	8.5305	8.49992	0.104913	1.30122	10.7163	10.7431	10.5619	-0.026779	0.154439
Q9H2M9|RBGPR_HUMAN	9.39205	10.0255	2.64758	6.53797	14.226	10.5692	11.2644	3.88955	-0.695245	6.6796
Q96S55|WRIP1_HUMAN	5.41493	5.0309	6.23906	0.160282	14.7669	0.46673	0.449209	-0.460461	0.0175209	0.927191
P22626|ROA2_HUMAN	2.80907	4.22886	6.2035	5.05154	0.752407	-1.12491	0.644722	-0.799624	-1.76963	-0.325289
P18124|RL7_HUMAN	1.75987	1.15591	1.04693	3.60489	3.48944	0.200491	-0.129714	-0.112496	0.330205	0.312987
P22087|FBRL_HUMAN	2.78892	5.91708	2.8343	12.5902	0.336923	4.49573	8.7778	4.61687	-4.28207	-0.121133
Q53GL7|PAR10_HUMAN	4.6641	1.35974	0.076643	4.75816	4.23615	3.11905	-1.2735	-0.0571694	4.39255	3.17622
P36542|ATPG_HUMAN	2.38474	4.91602	7.92738	2.7107	16.2265	0.293626	0.535836	-0.730428	-0.24221	1.02405
P54886|P5CS_HUMAN	3.21657	3.17455	10.4193	0.0275832	17.4116	0.309997	0.307181	-0.782081	0.00281628	1.09208
Q9H0C8|ILKAP_HUMAN	3.9761	1.86594	15.9051	1.6762	23.2606	0.354037	0.196835	-1.06863	0.157202	1.42267
Q9NTJ3|SMC4_HUMAN	14.3273	2.77181	13.5628	14.0501	17.4065	1.42146	0.343929	-5.36772	1.07753	6.78918
Q13148|TADBP_HUMAN	7.72889	6.93394	6.20138	0.372066	8.00168	0.622193	0.583684	-2.70298	0.0385085	3.32517
Q14416|GRM2_HUMAN	9.97809	7.62702	2.97355	14.6664	11.492	10.4405	8.22393	4.14422	2.21655	6.29626
Q16555|DPYL2_HUMAN	0.17769	3.40848	1.63962	4.34569	1.56686	-0.0290868	0.390257	-0.197423	-0.419344	0.168336
Q14194|DPYL1_HUMAN	2.2032	3.22665	0.692677	1.54059	6.53973	0.392919	0.556444	-0.137212	-0.163525	0.530131
O75376|NCOR1_HUMAN	5.18093	5.50948	5.15139	0.1526	13.46	0.489904	0.473338	-0.40181	0.0165659	0.891714
Q92859|NEO1_HUMAN	0.236517	3.37652	0.602486	1.4276	0.623636	0.142994	0.837087	-0.180091	-0.694093	0.323085
Q99623|PHB2_HUMAN	3.07713	2.12213	11.1619	0.837722	18.6408	0.313495	0.231533	-0.876036	0.0819622	1.18953
P02768|ALBU_HUMAN	0.333932	8.06085	3.58346	7.34753	3.52083	0.116079	-1.33061	-0.657681	1.44669	0.77376
O00571|DDX3X_HUMAN	2.53261	2.86907	9.09438	0.868307	21.2177	0.378526	0.518898	-1.03074	-0.140372	1.40927
Q9C0A1|ZFHX2_HUMAN	1.46145	2.19577	4.3731	7.58738	13.0395	-1.23489	1.65934	2.82263	-2.89424	-4.05753
Q86UR5|RIMS1_HUMAN	6.06188	1.43568	0.192768	5.73283	7.1024	-2.03263	-0.284146	0.0414016	-1.74848	-2.07403
Q14315|FLNC_HUMAN	1.77711	3.22437	7.96728	1.61048	7.56829	-0.257929	-0.432444	-0.926477	0.174514	0.668548
Q9UJA5|TRM6_HUMAN	0.02113	0.544789	1.06992	0.887258	2.01121	0.0515419	-1.24042	2.08797	1.29196	-2.03643
Q9NR09|BIRC6_HUMAN	3.47912	2.65131	3.98091	1.05928	9.99518	0.393211	0.27769	-0.359423	0.115521	0.752634
P62081|RS7_HUMAN	1.34627	3.75076	12.2838	4.20061	4.67999	-0.300144	0.502538	-1.0998	-0.802682	0.799656
Q8TAY7|F110D_HUMAN	9.28559	4.99642	8.72175	2.98288	3.31291	2.62913	1.63644	1.89529	0.992694	0.733841
Q96PK6|RBM14_HUMAN	2.15275	2.29616	6.82144	0.0472457	11.9498	0.265546	0.271434	-0.609707	-0.00588847	0.875253
O76024|WFS1_HUMAN	0.272969	2.32703	4.98073	2.03327	6.10741	-0.519612	-3.30078	5.25974	2.78116	-5.77935
Q8IWZ3|ANKH1_HUMAN	1.49945	0.860229	16.0536	0.270544	14.4494	-0.193396	-0.146238	-1.45931	-0.0471577	1.26592
P78344|IF4G2_HUMAN	1.93346	0.788463	14.1054	0.490048	21.1752	0.242489	0.153814	-1.23283	0.0886743	1.47532
Q2M2I8|AAK1_HUMAN	1.4508	3.09555	2.45828	2.18685	8.1123	0.247489	0.464827	-0.365917	-0.217338	0.613407
Q9P035|HACD3_HUMAN	4.25813	0.5032	12.2466	4.07476	1.81769	-1.80854	-0.0694428	-0.952073	-1.7391	-0.856472
O94905|ERLN2_HUMAN	8.16565	6.93712	8.834	3.21887	18.3776	1.25734	0.789077	-0.941712	0.468263	2.19905
O14654|IRS4_HUMAN	0.366129	3.35907	4.63923	4.86004	10.2344	0.0786691	0.607249	-0.729184	-0.52858	0.807853
P31689|DNJA1_HUMAN	6.43944	1.71177	6.00245	6.33869	0.267514	7.52349	2.80269	7.35213	4.7208	0.171361
Q12802|AKP13_HUMAN	0.0652733	0.466276	4.37381	0.57938	5.14351	0.0107703	-0.0805105	-0.46039	0.0912808	0.47116
Q7LBC6|KDM3B_HUMAN	1.42744	0.879194	15.5919	0.700503	14.7019	-0.17492	-0.101573	-1.26687	-0.0733476	1.09195
P12107|COBA1_HUMAN	1.81796	1.25421	6.76343	2.48789	6.167	0.647291	-0.903788	1.68783	1.55108	-1.04054
Q9HC35|EMAL4_HUMAN	2.24996	2.0254	1.15406	7.59213	2.32034	2.60569	-2.86401	1.48054	5.4697	1.12515
Q9UEY8|ADDG_HUMAN	3.72127	4.15345	3.90894	5.33511	22.3992	0.822505	-4.08925	-0.827304	4.91176	1.64981
P33993|MCM7_HUMAN	3.31819	4.06717	10.1811	0.721325	17.8518	0.320591	0.392466	-0.737177	-0.0718751	1.05777
P78347|GTF2I_HUMAN	9.81068	2.67189	6.64446	5.30421	8.89311	0.762452	0.292758	-2.8095	0.469694	3.57195
P62913|RL11_HUMAN	1.44434	0.0828658	9.20704	1.28669	19.2483	0.278802	-0.0257955	-1.24381	0.304597	1.52261
Q14126|DSG2_HUMAN	8.23946	11.7558	2.89602	5.55784	11.0568	1.44523	2.0811	0.570667	-0.635867	0.874565
O76094|SRP72_HUMAN	1.72355	2.03767	9.32327	0.218272	6.27307	1.87958	2.13845	5.83354	-0.258877	-3.95397
Q92610|ZN592_HUMAN	1.16738	4.34922	3.42556	2.33776	1.30886	-0.201989	-0.544082	-0.386495	0.342093	0.184506
P17844|DDX5_HUMAN	0.847336	2.30705	7.57076	1.6482	11.7782	0.101891	0.249025	-0.621713	-0.147134	0.723604
O60832|DKC1_HUMAN	5.8846	4.7815	2.149	8.37905	6.65363	8.29443	7.01049	3.89723	1.28394	4.3972
Q13427|PPIG_HUMAN	5.20862	7.05826	0.606089	1.83024	5.48908	0.488515	0.650073	0.0737221	-0.161559	0.414793
Q9P278|FNIP2_HUMAN	6.74484	3.00772	12.8994	1.66089	8.34315	-2.14121	-1.23431	-7.61313	-0.906904	5.47192
Q96IS3|RAX2_HUMAN	5.92429	0.473718	2.30984	4.25577	4.75049	-7.51922	-0.807804	-2.10451	-6.71141	-5.41471
P14618|KPYM_HUMAN	8.78667	5.53227	4.325	3.33669	17.4321	0.865033	0.543096	-0.392147	0.321937	1.25718
P30613|KPYR_HUMAN	4.53144	4.59115	3.89888	1.10528	12.665	6.50722	6.60657	5.72514	-0.0993489	0.782076
O94901|SUN1_HUMAN	3.3783	1.97421	0.0383344	9.39851	10.3917	3.32424	-2.60484	-0.05088	5.92908	3.37512
Q03164|KMT2A_HUMAN	3.68845	0.211115	15.1212	3.5256	0.197718	-1.15467	-0.0342648	-1.23052	-1.1204	0.0758567
Q6P1J9|CDC73_HUMAN	10.8647	7.66306	0.468864	3.34302	14.6667	0.894615	0.61137	-0.0458755	0.283244	0.94049
P55198|AF17_HUMAN	3.10393	0.862683	6.57946	3.58429	1.25392	-1.29152	0.162194	-0.730398	-1.45372	-0.561124
Q9P2M7|CING_HUMAN	4.6003	4.08133	4.85935	1.4747	1.00395	2.32289	2.13225	2.44816	0.190638	-0.125271
Q8N1G2|CMTR1_HUMAN	2.28681	2.37508	8.1835	0.011717	13.2591	0.265256	0.263832	-0.657893	0.001424	0.923149
O14594|NCAN_HUMAN	0.234392	1.39286	0.532595	1.65349	0.229285	-0.375826	2.12836	-0.685786	-2.50419	0.309959
Q92796|DLG3_HUMAN	7.68022	10.0999	20.2137	1.07526	1.18831	-6.53863	-8.18921	-5.20401	1.65058	-1.33462
P62263|RS14_HUMAN	2.00495	1.28451	9.72075	4.81694	16.6987	0.260907	-0.176229	-0.904193	0.437136	1.1651
O00159|MYO1C_HUMAN	2.58129	1.56872	6.14471	1.15641	3.56705	3.54386	2.22962	6.54329	1.31424	-2.99943
O95478|NSA2_HUMAN	3.71148	5.61003	5.23181	2.42859	1.57017	5.41294	7.93879	6.66178	-2.52585	-1.24884
P62899|RL31_HUMAN	5.79178	3.14712	1.72877	9.69745	18.1387	1.26114	-1.16391	-0.463377	2.42505	1.72452
Q9P266|JCAD_HUMAN	3.43741	4.6998	4.88384	4.09666	4.79298	4.95991	6.31829	6.48621	-1.35838	-1.52629
P51532|SMCA4_HUMAN	8.69397	12.1498	11.5652	1.43643	2.8957	-9.20786	-7.01199	-5.36322	-2.19587	-3.84464
P63167|DYL1_HUMAN	3.18744	4.54231	1.80315	1.13071	6.45513	0.33346	0.471	-0.170585	-0.13754	0.504045
Q86XL3|ANKL2_HUMAN	3.75419	3.30966	2.86417	6.62177	6.93789	3.38355	-4.11085	-2.90362	7.4944	6.28717
Q15311|RBP1_HUMAN	1.24124	4.96551	8.43076	3.77289	2.39317	-0.48902	-3.15268	-1.26935	2.66366	0.780328
P06493|CDK1_HUMAN	2.87571	5.0717	6.84191	2.28151	14.944	0.310759	0.496172	-0.609756	-0.185412	0.920515
Q9Y263|PLAP_HUMAN	3.34795	0.603696	17.1739	3.43753	9.61906	-0.980668	0.130037	-4.25218	-1.11071	3.27151
P20849|CO9A1_HUMAN	3.66827	3.4053	0.193588	6.78228	3.77964	2.07183	-2.19858	-0.126982	4.2704	2.19881
Q9BRD0|BUD13_HUMAN	4.75481	2.69415	6.10504	1.84495	15.3736	0.433272	0.271231	-0.48151	0.16204	0.914782
Q9Y2X7|GIT1_HUMAN	5.20923	0.504685	10.7104	6.56193	7.78362	-1.31688	0.113704	-5.69382	-1.43059	4.37694
Q5T3I0|GPTC4_HUMAN	10.387	9.09649	0.655852	0.945998	13.1041	0.83963	0.751409	0.0666928	0.0882207	0.772937
Q8TD19|NEK9_HUMAN	3.09438	5.87603	1.30617	3.23709	8.34521	0.369087	0.633325	-0.162355	-0.264238	0.531442
O75165|DJC13_HUMAN	2.44566	6.01485	13.0122	4.90198	7.71616	-0.744685	0.612561	-3.66346	-1.35725	2.91878
Q7Z3T8|ZFY16_HUMAN	1.16134	4.43365	5.04487	2.69032	7.36922	0.167771	0.46219	-0.458707	-0.294419	0.626478
Q9H0D6|XRN2_HUMAN	9.28253	3.33876	2.87497	9.19434	23.2767	1.81039	0.72453	-0.598447	1.08586	2.40883
Q9HCS7|SYF1_HUMAN	6.15743	4.97868	2.40745	0.222972	11.9633	0.582613	0.554569	-0.25733	0.0280443	0.839943
P0CAP1|MYZAP_HUMAN	0.340385	4.23461	2.8595	3.96687	1.69803	-0.634097	4.09413	-2.87536	-4.72823	2.24127
Q8IW70|T151B_HUMAN	2.33467	3.79881	22.9283	5.1087	25.1771	0.312917	-1.08288	-2.3992	1.39579	2.71212
P02533|K1C14_HUMAN	0.202253	3.18009	7.04451	3.53219	8.19829	0.111687	-3.84502	-5.56518	3.9567	5.67687
Q15648|MED1_HUMAN	8.24843	2.83349	7.42072	5.81306	10.1213	0.707849	0.284829	-2.42718	0.42302	3.13503
Q8NB46|ANR52_HUMAN	3.3823	0.116518	0.570534	4.02242	9.73238	3.71314	0.201916	0.749885	3.51123	2.96326
P19338|NUCL_HUMAN	2.68523	0.906597	4.9292	1.83644	15.031	0.342838	0.145056	-0.534808	0.197782	0.877646
Q6Y7W6|PERQ2_HUMAN	0.536588	1.8955	6.21148	0.797663	5.30654	0.0818562	0.193214	-0.475155	-0.111358	0.557011
P62495|ERF1_HUMAN	0.0347351	1.09504	2.44836	2.78087	7.63253	0.0283311	0.809328	1.60321	-0.780997	-1.57488
P46736|BRCC3_HUMAN	4.3676	7.33569	3.59861	3.20547	11.6967	0.588843	0.873115	-0.542471	-0.284272	1.13131
Q96D71|REPS1_HUMAN	1.55411	3.99181	3.35815	2.93807	9.24952	0.274995	0.570048	-0.478771	-0.295053	0.753766
P13647|K2C5_HUMAN	1.56293	1.01223	3.31706	0.180107	11.9375	-0.299177	-0.361253	0.532323	0.0620755	-0.8315
Q5H9F3|BCORL_HUMAN	2.97336	3.91799	13.2996	0.250951	14.4022	0.316539	0.345244	-4.14913	-0.0287053	4.46567
Q14671|PUM1_HUMAN	4.1093	0.58738	18.7561	4.22404	9.1333	-1.24348	0.0997495	-4.43794	-1.34322	3.19447
Q8TB72|PUM2_HUMAN	4.1093	0.58738	18.7561	4.22404	9.1333	-1.24348	0.0997495	-4.43794	-1.34322	3.19447
Q9UHB6|LIMA1_HUMAN	5.47789	5.44465	3.13692	0.158529	23.4561	5.41106	5.44612	3.36879	-0.0350689	2.04226
Q13177|PAK2_HUMAN	0.269999	3.93039	4.23383	3.20347	4.29645	0.0357655	0.345011	-0.407381	-0.309245	0.443146
O75914|PAK3_HUMAN	2.2618	2.57895	12.4968	0.164377	18.9786	0.297324	0.31584	-1.27981	-0.0185157	1.57713
Q9UKZ1|CNO11_HUMAN	2.11513	6.2344	4.10993	3.55906	7.14141	0.411862	0.941336	-0.819195	-0.529474	1.23106
O60783|RT14_HUMAN	7.00309	5.633	2.72291	14.8608	12.7353	-0.676679	0.522061	0.248514	-1.19874	-0.925193
O14497|ARI1A_HUMAN	0.588411	3.50776	20.6766	4.68064	21.8146	0.070344	-0.316659	-1.42978	0.387003	1.50013
O15164|TIF1A_HUMAN	3.38897	2.67079	13.8551	0.856629	1.15099	-1.09066	-0.712316	-1.48663	-0.378342	0.395967
Q969S9|RRF2M_HUMAN	6.84234	0.126559	14.9582	5.47764	23.5299	0.718666	-0.0239126	-1.15702	0.742578	1.87569
Q6NUN9|ZN746_HUMAN	1.29722	6.27148	5.55195	5.58988	4.76735	2.55376	9.0913	7.50615	-6.53754	-4.95239
Q5GH70|XKR9_HUMAN	8.13111	0.788837	11.9237	5.16132	14.8341	1.2515	-0.332688	-6.41229	1.58418	7.66379
Q6UX04|CWC27_HUMAN	6.87962	11.2524	13.2699	0.460998	2.36728	-6.59755	-7.32917	-3.83825	0.731617	-2.7593
Q13085|ACACA_HUMAN	1.22421	1.48648	1.2679	0.299844	4.06598	0.16104	0.194378	-0.153879	-0.0333373	0.314919
O75400|PR40A_HUMAN	2.35323	0.265231	12.6399	2.43287	18.9615	0.231257	0.0308756	-0.876773	0.200381	1.10803
Q99567|NUP88_HUMAN	1.2057	3.05653	9.69784	1.18149	6.94598	-0.191309	-0.343483	-0.86685	0.152174	0.675541
A6NHR9|SMHD1_HUMAN	3.11868	6.74146	3.90472	4.91045	14.3419	0.40532	0.79749	-0.466994	-0.39217	0.872313
O15145|ARPC3_HUMAN	1.20988	3.21433	7.21863	2.14676	7.51599	2.38941	5.40993	9.45197	-3.02052	-7.06257
Q8N3D4|EH1L1_HUMAN	2.82947	3.6171	5.23148	0.190993	0.940992	2.19535	2.07121	2.74512	0.12414	-0.549769
O60563|CCNT1_HUMAN	1.08685	5.72273	11.0649	4.47672	7.12351	-0.534088	-4.66442	-4.39057	4.13033	3.85648
P49792|RBP2_HUMAN	2.46067	3.86968	7.67035	1.35052	13.908	0.241035	0.365994	-0.554693	-0.124959	0.795728
Q9UMN6|KMT2B_HUMAN	1.33959	4.26009	3.48046	2.71047	1.74265	2.08846	5.03908	3.83196	-2.95062	-1.74351
P62314|SMD1_HUMAN	0.420568	4.194	5.60525	4.60643	8.09833	0.067749	0.498849	-0.622549	-0.4311	0.690298
A0MZ66|SHOT1_HUMAN	1.79879	5.50046	0.0699594	4.66292	3.42848	0.25418	0.656116	-0.0104114	-0.401936	0.264591
Q14157|UBP2L_HUMAN	0.915257	0.178157	14.1091	1.33084	16.8867	0.102352	-0.0202287	-0.973494	0.122581	1.07585
Q96HA1|P121A_HUMAN	1.55379	2.1099	2.48972	6.99341	4.42341	1.96855	-3.09661	2.91749	5.06516	-0.948939
Q9NUD5|ZCHC3_HUMAN	1.44995	2.37669	7.05357	4.49055	4.59864	-0.426388	0.651535	-1.22414	-1.07792	0.797748
P40227|TCPZ_HUMAN	1.82641	1.31304	11.2792	0.602222	17.5416	0.20502	0.147248	-0.856388	0.0577719	1.06141
P32969|RL9_HUMAN	0.770331	1.78488	6.23052	3.16539	5.25055	-0.105303	0.20857	-0.530814	-0.313873	0.425511
Q99590|SCAFB_HUMAN	3.04799	1.98177	19.6226	1.10835	20.9266	-1.13222	-0.76405	-5.12169	-0.368169	3.98947
P58107|EPIPL_HUMAN	6.94749	12.7676	5.43192	0.673221	3.29253	1.08002	1.20437	0.565463	-0.124349	0.514562
P49790|NU153_HUMAN	1.79973	0.216533	16.1424	1.77433	20.7883	0.17763	0.0244397	-1.07987	0.15319	1.2575
Q93009|UBP7_HUMAN	5.68642	5.27449	8.30137	1.16362	17.1029	0.795592	0.633966	-0.898643	0.161626	1.69423
O15417|TNC18_HUMAN	7.32908	5.90847	1.4365	0.702523	25.4567	2.3466	2.18735	0.579635	0.159258	1.76697
P62888|RL30_HUMAN	2.41905	5.79489	9.9844	12.8124	9.48357	-0.59365	1.55233	-5.83966	-2.14598	5.24601
Q13402|MYO7A_HUMAN	0.693021	3.44182	5.7883	3.9443	9.13288	1.75793	7.62925	10.3097	-5.87132	-8.55182
Q9UIF8|BAZ2B_HUMAN	0.0149325	4.3606	0.836096	3.85548	0.283029	0.00561168	-2.27559	-0.094421	2.2812	0.100033
Q9UK76|HN1_HUMAN	4.85465	4.92769	3.44428	2.40394	0.766365	1.76748	4.23638	1.29466	-2.4689	0.472813
Q92620|PRP16_HUMAN	0.19697	2.11264	3.10845	3.77331	6.15987	-0.392538	3.73054	4.81384	-4.12308	-5.20638
O75122|CLAP2_HUMAN	2.59028	1.38177	1.24241	1.68248	2.14343	4.65707	1.94838	1.57799	2.70869	3.07908
O00358|FOXE1_HUMAN	0.921084	2.13716	2.57967	4.35452	6.04414	-1.37567	3.22179	3.27179	-4.59746	-4.64746
Q6STE5|SMRD3_HUMAN	5.15956	4.93447	3.33485	1.47063	3.96059	6.42364	3.86529	1.1763	2.55835	5.24734
Q9BVJ6|UT14A_HUMAN	2.53019	1.76295	1.31833	0.767695	2.25328	3.61061	2.64773	1.73671	0.962875	1.8739
P17858|PFKAL_HUMAN	2.90103	1.67618	1.25379	1.3763	2.81987	4.12208	2.42219	1.60105	1.69989	2.52103
Q15742|NAB2_HUMAN	3.69163	2.37693	1.46461	1.24441	3.67815	5.24667	3.47946	1.82698	1.76721	3.41969
P78332|RBM6_HUMAN	1.63449	1.63655	1.22407	0.125243	0.939403	2.61919	2.42346	1.54133	0.195728	1.07786
P19622|HME2_HUMAN	1.00281	1.79987	4.00705	4.19523	8.67482	-1.2984	2.33837	4.14892	-3.63677	-5.44731
Q9UEG4|ZN629_HUMAN	9.68796	4.3654	3.89183	5.05418	15.6177	9.65985	5.89984	4.62674	3.76002	5.03311
A2VEC9|SSPO_HUMAN	0.910546	1.20002	3.88779	3.59407	8.81999	-1.38695	1.70954	4.48641	-3.09649	-5.87336
Q9H0W5|CCDC8_HUMAN	5.35134	4.56645	4.08906	0.338824	2.66273	4.21732	3.72059	1.65712	0.49673	2.56019
Q9NRL3|STRN4_HUMAN	7.68463	10.9906	1.03974	1.02958	9.56099	2.16268	1.80749	-0.21903	0.355194	2.38171
Q659C4|LAR1B_HUMAN	2.05838	1.90045	1.59502	0.324627	1.10484	3.264	2.81504	2.10923	0.448963	1.15477
P62191|PRS4_HUMAN	1.85007	1.16324	0.942606	0.809737	1.53841	2.62021	1.54308	1.04806	1.07713	1.57215
Q9HBM0|VEZA_HUMAN	3.28953	1.77705	1.44374	1.589	3.32438	4.40015	2.54914	1.7847	1.85101	2.61545
P98077|SHC2_HUMAN	3.51298	6.53914	2.24202	1.38076	2.01582	0.630932	0.941964	0.269515	-0.311032	0.361417
Q16513|PKN2_HUMAN	1.02358	1.58228	3.44023	4.05546	8.51077	-1.28103	1.96382	3.37211	-3.24485	-4.65314
Q8TEQ6|GEMI5_HUMAN	2.24226	0.975657	3.27569	7.1253	0.769782	2.87343	-1.1777	3.48351	4.05113	-0.610074
Q5T9S5|CCD18_HUMAN	2.48103	1.38399	0.94105	1.30147	2.75873	2.94789	1.69805	1.04565	1.24984	1.90224
Q6VMQ6|MCAF1_HUMAN	3.78827	1.98445	0.181777	10.121	14.2159	3.74668	-2.68356	-0.240348	6.43025	3.98703
Q8N5G2|MACOI_HUMAN	0.998184	1.35278	3.23423	3.84359	8.38956	-1.30237	1.70897	3.25841	-3.01134	-4.56078
Q53GS7|GLE1_HUMAN	5.50882	4.94416	3.0271	0.359594	2.84542	2.97448	3.37993	1.0509	-0.405449	1.92359
Q8TDD1|DDX54_HUMAN	2.43983	1.58323	0.59171	0.836275	3.23351	2.49164	1.7063	0.572507	0.785338	1.91913
Q9NX05|F120C_HUMAN	1.50515	1.81187	1.07037	0.0176755	0.745782	-2.27467	-2.3023	-1.29114	0.0276231	-0.983529
P04406|G3P_HUMAN	2.37573	0.268259	3.57146	2.28424	1.01804	-0.281414	-0.0320593	-0.43397	-0.249354	0.152556
P17542|TAL1_HUMAN	5.41019	4.33394	1.98515	1.36369	3.344	3.52653	2.19818	0.867228	1.32835	2.6593
Q9NYL9|TMOD3_HUMAN	1.27194	1.2531	5.47249	0.134686	4.16991	1.87956	1.70498	5.43526	0.174582	-3.55571
Q8NE71|ABCF1_HUMAN	2.24545	1.54722	1.47577	0.00255766	5.1625	-0.383091	-0.383803	0.217353	0.000711935	-0.600444
O75717|WDHD1_HUMAN	7.41269	8.19389	3.84374	0.987404	8.21708	8.3702	8.79869	4.77184	-0.428492	3.59835
Q9P206|K1522_HUMAN	3.07483	4.97023	1.93462	6.41743	4.13125	-0.930417	1.91399	0.411151	-2.84441	-1.34157
P46940|IQGA1_HUMAN	0.616278	4.39283	5.14849	4.9014	5.9527	0.403176	1.93684	2.2059	-1.53366	-1.80272
Q5BKZ1|ZN326_HUMAN	3.1874	5.87239	2.87154	1.27446	7.66868	0.486664	0.669608	-0.357048	-0.182943	0.843712
Q9UPU5|UBP24_HUMAN	4.93197	3.69961	3.40979	5.7696	5.62557	3.43298	-0.479039	-0.345696	3.91202	3.77868
Q9ULH0|KDIS_HUMAN	2.94662	6.74678	7.83061	5.58192	3.21951	-0.972586	0.708651	-2.50434	-1.68124	1.53176
O14782|KIF3C_HUMAN	12.0349	4.78095	0.851696	8.76458	13.5403	7.55431	3.31234	0.760985	4.24198	6.79333
Q8TD43|TRPM4_HUMAN	5.1589	1.78529	2.04697	3.78903	13.1971	7.15003	3.47734	3.32856	3.67269	3.82148
Q14151|SAFB2_HUMAN	3.34036	3.54825	1.59544	0.173577	3.49135	3.904	3.98879	2.08489	-0.0847968	1.8191
Q15020|SART3_HUMAN	6.709	14.9636	21.0124	11.2923	10.6734	-1.50253	-7.64257	-4.54928	6.14004	3.04675
P55884|EIF3B_HUMAN	2.68915	9.05487	4.1502	7.19184	1.0061	3.86593	8.9997	4.92629	-5.13377	-1.06036
O43242|PSMD3_HUMAN	2.01839	5.44218	14.4608	2.76934	16.9898	0.220875	0.494978	-1.22513	-0.274104	1.44601
Q06210|GFPT1_HUMAN	6.25323	1.30276	3.42271	8.55757	8.94965	6.60662	1.89783	3.98329	4.70879	2.62333
O60741|HCN1_HUMAN	8.77857	1.76642	4.78951	9.34554	4.05388	7.93845	2.08984	4.97527	5.84861	2.96318
Q92572|AP3S1_HUMAN	6.54101	5.02566	6.09759	8.88099	18.0947	2.30126	-4.65228	-2.78559	6.95354	5.08686
P52597|HNRPF_HUMAN	3.48605	3.20833	12.3467	0.287965	19.0262	0.32345	0.29501	-0.849479	0.0284392	1.17293
Q8NI36|WDR36_HUMAN	7.09385	4.59264	8.77959	4.36806	15.5443	1.55506	0.677903	-1.11928	0.877159	2.67434
P22102|PUR2_HUMAN	3.73915	0.160061	12.3404	2.87027	4.85997	-0.414277	0.0291098	-0.852914	-0.443387	0.438637
P26373|RL13_HUMAN	7.53534	12.1473	7.83625	1.36974	3.55801	-5.6519	-7.31856	-2.51142	1.66666	-3.14048
Q7Z417|NUFP2_HUMAN	0.0682205	1.87693	9.73998	1.62493	8.65072	0.0096878	0.189773	-0.69498	-0.180085	0.704667
Q02241|KIF23_HUMAN	0.0189718	1.74452	1.53606	2.02219	1.91386	0.00443246	0.350289	0.254988	-0.345857	-0.250556
O60318|GANP_HUMAN	3.3586	2.57458	5.62359	1.12425	20.3692	0.61063	0.486192	-0.905626	0.124439	1.51626
Q13162|PRDX4_HUMAN	1.81699	1.38279	17.6025	0.772585	16.3594	-0.317411	-0.198893	-4.35545	-0.118518	4.03804
Q9H6R4|NOL6_HUMAN	1.31221	8.25742	10.1647	3.65473	10.1191	0.631182	1.97935	-3.17451	-1.34817	3.80569
O14617|AP3D1_HUMAN	0.470253	3.40214	14.4896	3.21662	16.2996	-0.053043	-0.490037	-0.984026	0.436994	0.930983
P41091|IF2G_HUMAN	3.13015	0.691859	1.15303	7.11903	3.17101	4.10116	-1.23814	1.87489	5.3393	2.22627
Q2VIR3|IF2GL_HUMAN	3.13015	0.691859	1.15303	7.11903	3.17101	4.10116	-1.23814	1.87489	5.3393	2.22627
Q8N6T3|ARFG1_HUMAN	3.2185	5.24817	6.86677	5.51664	2.71924	-0.902311	0.50478	-2.09704	-1.40709	1.19473
Q3YEC7|RABL6_HUMAN	0.862411	2.07399	0.323372	1.17082	1.69681	-1.29361	-2.73328	0.438683	1.43967	-1.73229
Q14258|TRI25_HUMAN	1.35961	1.96247	15.8558	0.651782	17.3733	0.226706	0.315916	-4.51143	-0.0892098	4.73813
Q8WXX0|DYH7_HUMAN	0.366456	2.0723	0.635928	1.22499	0.000906574	-0.212711	-0.866596	-0.213155	0.653885	0.000443614
Q5VZ89|DEN4C_HUMAN	0.907663	6.42722	3.43543	5.18345	0.850043	-0.428101	1.25954	-0.781537	-1.68764	0.353436
Q96F86|EDC3_HUMAN	1.27209	3.37351	9.98285	1.92211	13.0513	0.136342	0.31759	-0.671944	-0.181248	0.808285
Q14669|TRIPC_HUMAN	2.00603	5.67589	9.44812	3.03623	13.9884	0.282157	0.602105	-0.898345	-0.319948	1.1805
Q96EM0|T3HPD_HUMAN	2.92791	0.874733	0.500416	2.23749	12.6681	3.14695	1.28874	-0.63063	1.85821	3.77758
P43490|NAMPT_HUMAN	0.828119	1.81394	5.05862	1.49815	11.0164	0.130811	0.271856	-0.636315	-0.141044	0.767126
P46777|RL5_HUMAN	1.46697	0.182393	7.81361	1.5539	4.37756	-0.177567	0.025145	-0.588974	-0.202712	0.411408
B7ZW38|HNRC3_HUMAN	9.22322	1.99234	4.16703	9.06914	15.0832	11.2261	3.67608	5.91398	7.54999	5.31209
O60812|HNRC1_HUMAN	9.22322	1.99234	4.16703	9.06914	15.0832	11.2261	3.67608	5.91398	7.54999	5.31209
P0DMR1|HNRC4_HUMAN	9.22322	1.99234	4.16703	9.06914	15.0832	11.2261	3.67608	5.91398	7.54999	5.31209
Q01968|OCRL_HUMAN	0.123353	2.07721	12.8208	1.81426	12.4453	0.0178361	0.223515	-1.17757	-0.205679	1.19541
Q14966|ZN638_HUMAN	0.408707	0.74144	15.9579	0.399189	19.3073	0.0514054	0.100163	-1.26139	-0.0487575	1.3128
Q86XP3|DDX42_HUMAN	4.70358	3.48234	9.72065	1.01997	19.5094	0.429259	0.336246	-0.715773	0.0930128	1.14503
Q6PIJ6|FBX38_HUMAN	2.39845	1.71759	5.18741	6.66113	8.02003	2.79992	-2.54975	5.14632	5.34967	-2.3464
Q17RW2|COOA1_HUMAN	4.37761	10.2335	1.54651	9.24646	3.79986	-1.7887	1.43529	-0.284571	-3.22399	-1.50413
Q92900|RENT1_HUMAN	0.882059	0.475272	13.9128	0.374391	16.7877	0.0936722	0.0546799	-0.970464	0.0389922	1.06414
P51530|DNA2_HUMAN	0.0344057	4.82333	0.967408	8.45988	1.49666	0.0818832	7.3068	1.85215	-7.22492	-1.77027
Q5SW79|CE170_HUMAN	1.46268	0.589575	7.0644	2.62464	10.8496	0.167433	-0.0692913	-0.546926	0.236724	0.714359
Q96L14|C170L_HUMAN	1.83565	0.32374	2.58943	1.43585	5.09954	0.21196	0.0403305	-0.210498	0.171629	0.422457
Q8IXZ2|ZC3H3_HUMAN	7.86427	4.38471	8.65224	3.7682	0.406929	9.00613	5.9687	9.22154	3.03743	-0.215416
P62937|PPIA_HUMAN	3.33989	0.941233	2.5564	4.80495	6.20009	-1.28257	0.241947	0.552311	-1.52451	-1.83488
Q9NYV4|CDK12_HUMAN	9.41603	9.7499	4.02564	0.975757	12.4841	9.60646	9.84581	4.84804	-0.239342	4.75842
O43290|SNUT1_HUMAN	0.0765073	3.86537	0.0667238	5.59276	0.0277286	0.0175183	0.672456	0.0137299	-0.654938	0.00378841
Q9UGU5|HMGX4_HUMAN	0.737998	6.50498	11.7338	3.28423	8.02468	-0.293721	0.780792	-3.54991	-1.07451	3.25619
P31629|ZEP2_HUMAN	4.56131	5.09636	2.5737	0.594536	4.1909	5.30387	5.6016	3.22828	-0.29773	2.07559
O94927|HAUS5_HUMAN	10.3515	3.52514	8.11051	7.03629	2.10383	9.41019	4.60301	8.30311	4.80719	1.10708
Q6PD62|CTR9_HUMAN	4.3561	5.4764	4.99847	8.55304	0.499552	1.78198	-4.44814	1.62919	6.23012	0.152793
Q6ZVL6|K154L_HUMAN	0.889046	0.0550611	8.61978	1.41204	9.55293	0.139106	-0.00961192	-2.83474	0.148718	2.97385
Q9NQV8|PRDM8_HUMAN	3.77136	10.3468	5.32997	5.68963	0.519921	-2.18698	-7.41067	-2.66569	5.2237	0.478714
Q12888|TP53B_HUMAN	1.98089	6.34163	6.29816	7.83633	15.3884	0.683776	-4.99335	-1.84417	5.67712	2.52795
P17066|HSP76_HUMAN	1.48743	1.82712	0.936755	1.0156	0.103231	-0.746518	-1.80927	-0.667142	1.06275	-0.0793763
Q8IW35|CEP97_HUMAN	3.04163	5.65703	9.13857	8.86453	11.9166	0.387174	-0.596616	-0.683839	0.98379	1.07101
P78563|RED1_HUMAN	0.0213602	5.65691	2.25141	9.50902	7.27854	0.0073523	1.71046	0.639707	-1.70311	-0.632355
P62380|TBPL1_HUMAN	2.99911	3.43205	1.45938	12.5309	9.38114	2.54369	-3.09493	-1.42995	5.63862	3.97364
P62280|RS11_HUMAN	1.55645	2.56679	8.97858	0.824749	12.8758	0.169515	0.250829	-0.650081	-0.0813137	0.819596
Q04725|TLE2_HUMAN	2.16658	4.88085	8.27449	8.54312	12.7234	0.263837	-0.558816	-0.762033	0.822653	1.02587
Q04727|TLE4_HUMAN	2.16658	4.88085	8.27449	8.54312	12.7234	0.263837	-0.558816	-0.762033	0.822653	1.02587
Q04724|TLE1_HUMAN	2.16658	4.88085	8.27449	8.54312	12.7234	0.263837	-0.558816	-0.762033	0.822653	1.02587
Q13625|ASPP2_HUMAN	14.0782	6.57237	6.12354	4.66804	9.92572	9.97506	6.19058	4.77245	3.78448	5.20261
P15170|ERF3A_HUMAN	0.390787	2.62428	1.88863	2.57071	3.05754	0.055922	0.343245	-0.223245	-0.287323	0.279167
O95983|MBD3_HUMAN	3.22023	1.29636	0.73715	9.49616	8.70848	3.77886	-1.93475	1.02143	5.71361	2.75743
P12277|KCRB_HUMAN	2.90336	0.803497	4.3131	4.14283	6.51023	4.67865	1.61609	6.42282	3.06256	-1.74417
Q12789|TF3C1_HUMAN	0.541207	5.11689	4.77543	2.20589	3.81122	0.287563	1.23221	-1.26577	-0.944645	1.55334
O95299|NDUAA_HUMAN	0.818346	2.77017	14.9716	2.0883	9.256	-0.343187	-2.26348	-4.05896	1.9203	3.71577
Q9BX63|FANCJ_HUMAN	3.29628	0.560672	1.66433	3.49172	10.9657	2.63089	0.613519	-1.51289	2.01737	4.14378
P57678|GEMI4_HUMAN	1.31144	1.92608	11.5091	3.83752	11.0345	-0.229094	0.347512	-3.88126	-0.576606	3.65217
P15056|BRAF_HUMAN	2.27481	2.53362	10.0833	0.30918	15.7687	0.226158	0.25893	-0.698236	-0.0327717	0.924395
P10398|ARAF_HUMAN	2.27481	2.53362	10.0833	0.30918	15.7687	0.226158	0.25893	-0.698236	-0.0327717	0.924395
P04049|RAF1_HUMAN	2.27481	2.53362	10.0833	0.30918	15.7687	0.226158	0.25893	-0.698236	-0.0327717	0.924395
P08670|VIME_HUMAN	2.11168	4.03821	0.738129	2.33016	5.58327	0.267457	0.458389	-0.0958708	-0.190933	0.363328
Q86UE4|LYRIC_HUMAN	0.521989	2.4653	3.22219	2.32283	5.6114	0.0831756	0.315817	-0.372454	-0.232641	0.45563
Q00722|PLCB2_HUMAN	0.677915	0.111889	4.49627	0.711172	1.54073	0.401969	0.0367287	1.14466	0.36524	-0.742693
Q8NDV7|TNR6A_HUMAN	3.03088	1.68792	3.14833	2.06337	16.0773	0.461081	0.281506	-0.455075	0.179575	0.916156
Q9NQT5|EXOS3_HUMAN	0.356631	0.256217	3.87562	0.803807	18.7524	0.364454	-0.355011	3.14093	0.719466	-2.77648
P35268|RL22_HUMAN	3.40494	2.36345	9.37985	0.812473	15.9931	0.340645	0.25256	-0.676945	0.0880842	1.01759
Q14978|NOLC1_HUMAN	2.14231	1.79775	4.45115	5.37276	10.8706	0.393652	-0.356651	-0.637927	0.750303	1.03158
Q6ZRS2|SRCAP_HUMAN	4.24032	6.94061	3.00321	8.3402	5.96434	1.43031	2.17974	-2.39558	-0.74942	3.8259
P06753|TPM3_HUMAN	2.6419	11.1432	1.65569	3.29803	3.27652	-3.23249	-7.80026	0.516506	4.56777	-3.74899
P07951|TPM2_HUMAN	2.6419	11.1432	1.65569	3.29803	3.27652	-3.23249	-7.80026	0.516506	4.56777	-3.74899
P09493|TPM1_HUMAN	2.6419	11.1432	1.65569	3.29803	3.27652	-3.23249	-7.80026	0.516506	4.56777	-3.74899
P67936|TPM4_HUMAN	2.6419	11.1432	1.65569	3.29803	3.27652	-3.23249	-7.80026	0.516506	4.56777	-3.74899
P28288|ABCD3_HUMAN	2.43577	4.01377	2.61244	1.52581	0.0234797	3.43249	5.01039	3.4057	-1.5779	0.0267968
Q92974|ARHG2_HUMAN	6.02644	6.04394	4.3251	0.277323	15.5208	7.29245	7.35776	5.49066	-0.0653101	1.80179
Q9BXS0|COPA1_HUMAN	9.94382	5.16343	7.79253	0.984188	2.65816	7.11124	5.51428	4.29006	1.59695	2.82118
Q16650|TBR1_HUMAN	0.138603	3.30916	4.25752	4.4147	5.03177	-0.0187492	0.33793	-0.378472	-0.35668	0.359723
Q96I25|SPF45_HUMAN	0.329157	0.747126	12.9783	0.460222	16.9659	0.0489338	0.100324	-1.12317	-0.0513902	1.1721
Q7Z4H7|HAUS6_HUMAN	0.959742	0.318133	6.42991	0.688226	4.79169	-0.11243	-0.0376148	-0.474432	-0.0748153	0.362002
Q9UJU6|DBNL_HUMAN	6.51102	7.19263	4.20414	0.822754	6.74474	0.87294	0.95418	-2.02152	-0.0812392	2.89446
Q9H0A0|NAT10_HUMAN	2.73913	4.24094	12.5439	2.83119	7.46224	-0.830158	-3.27366	-3.79049	2.4435	2.96033
Q8IX12|CCAR1_HUMAN	0.967217	0.284882	14.6192	1.5046	18.7035	0.120438	-0.0382346	-1.11701	0.158672	1.23745
Q14C86|GAPD1_HUMAN	3.3096	4.14976	7.65384	5.12074	1.0216	-1.23396	0.50107	-0.809911	-1.73503	-0.424051
Q9ULV3|CIZ1_HUMAN	2.39263	2.92812	0.616426	10.1133	9.75372	1.99872	-2.73743	-0.583237	4.73615	2.58196
Q53EZ4|CEP55_HUMAN	6.71388	1.7332	3.86129	6.25795	6.0802	7.11471	2.59849	4.5369	4.51623	2.57781
Q9NRR5|UBQL4_HUMAN	2.81975	12.2668	10.2642	10.5485	7.30039	-1.09894	-6.99797	-3.58635	5.89903	2.48741
Q16512|PKN1_HUMAN	3.23737	4.82804	6.36512	2.09339	18.4149	0.46664	0.703287	-0.782658	-0.236647	1.2493
Q9NZ01|TECR_HUMAN	3.96436	4.67292	10.1737	4.60844	0.071474	-5.22399	0.688537	-5.35648	-5.91252	0.132495
Q9UBJ2|ABCD2_HUMAN	2.26962	0.345702	5.77683	2.24342	2.33434	-0.459484	-0.0646355	-0.921531	-0.394849	0.462047
Q14687|GSE1_HUMAN	7.60715	1.68809	7.5025	6.94566	12.8007	2.08199	0.289781	-0.943616	1.79221	3.02561
O94762|RECQ5_HUMAN	4.05388	5.45814	4.92275	2.03743	2.45976	-1.62409	-0.744387	-0.607339	-0.879707	-1.01676
Q6ICL7|S35E4_HUMAN	3.57338	2.37501	2.88494	1.39443	1.7419	5.50442	4.27118	4.64488	1.23324	0.859543
O75179|ANR17_HUMAN	1.35518	0.263412	18.122	1.72214	13.732	-0.194389	0.0362309	-1.45062	-0.23062	1.25623
Q6P2Q9|PRP8_HUMAN	0.472329	1.14024	7.74084	0.831432	13.0219	0.0822534	0.18679	-0.857643	-0.104537	0.939896
Q7Z794|K2C1B_HUMAN	7.66324	9.75953	2.03351	3.14201	9.54798	1.67271	2.03378	0.558347	-0.361069	1.11436
Q9NXV6|CARF_HUMAN	3.01774	0.657054	6.04768	2.89333	16.971	0.402425	0.108682	-0.659893	0.293743	1.06232
O60242|AGRB3_HUMAN	1.05615	2.89684	1.69301	2.6086	0.885085	2.15734	5.63182	3.22896	-3.47448	-1.07162
O60573|IF4E2_HUMAN	3.70042	2.04053	13.5865	6.73192	19.0933	0.435993	-0.270004	-1.20443	0.705996	1.64042
Q5VT52|RPRD2_HUMAN	1.24588	1.33458	11.0177	0.0362482	14.1898	0.130722	0.13444	-0.750542	-0.00371755	0.881264
P32004|L1CAM_HUMAN	1.48619	2.10026	1.60386	5.52653	5.86903	-3.57974	4.79798	3.31299	-8.37771	-6.89273
Q2UY09|COSA1_HUMAN	8.93115	1.39299	3.44578	10.8042	7.38884	-2.40927	0.477728	-0.803779	-2.887	-1.60549
P53004|BIEA_HUMAN	9.94715	10.2232	8.46522	1.74542	10.5325	10.4005	10.6852	8.97638	-0.284693	1.42415
Q02388|CO7A1_HUMAN	4.46414	0.981562	3.28751	3.87481	4.10109	4.88463	1.57602	3.66222	3.30861	1.22241
Q9Y2J2|E41L3_HUMAN	2.18261	1.63629	0.109874	0.665854	5.07068	0.330663	0.260003	-0.0183935	0.0706608	0.349057
Q8TDM6|DLG5_HUMAN	6.79869	1.38592	5.39877	8.15305	2.31586	6.68387	1.87613	5.52046	4.80774	1.16341
Q8NFF5|FAD1_HUMAN	1.68933	0.0565552	1.88759	2.04491	5.25688	-3.49048	-0.119607	3.02794	-3.37087	-6.51842
Q6KC79|NIPBL_HUMAN	5.69378	0.00453218	21.01	4.32998	26.7491	0.506826	-0.000721947	-1.46634	0.507548	1.97317
Q9UHB7|AFF4_HUMAN	6.22011	3.9564	8.10648	2.139	10.4738	0.584547	0.400761	-2.55766	0.183786	3.14221
Q9P270|SLAI2_HUMAN	3.13368	1.96554	4.4999	1.91019	13.5212	0.664176	0.388141	-0.757931	0.276035	1.42211
O43143|DHX15_HUMAN	6.21629	6.23963	4.05514	0.346706	11.9083	0.584401	0.543834	-0.371757	0.0405667	0.956158
Q6AHZ1|Z518A_HUMAN	2.02185	9.76682	11.1138	8.08845	7.1074	-0.782843	-6.97408	-3.98907	6.19124	3.20623
Q9UKV3|ACINU_HUMAN	4.27117	3.4476	4.61672	1.54746	12.8874	0.735719	0.517612	-0.669504	0.218107	1.40522
O00483|NDUA4_HUMAN	2.22153	4.55607	4.77366	5.07944	12.7831	0.304476	-3.69503	-0.522487	3.99951	0.826963
O95714|HERC2_HUMAN	9.75047	1.49291	8.28117	13.4926	5.72887	10.8776	2.42541	9.26844	8.45223	1.60921
P16402|H13_HUMAN	3.10186	3.65519	8.35638	4.50491	9.80082	0.519536	-3.03316	-4.43765	3.55269	4.95719
Q14152|EIF3A_HUMAN	4.45551	1.33142	8.25327	5.56627	1.04771	-1.09669	0.166845	-0.798245	-1.26354	-0.298447
P07437|TBB5_HUMAN	2.54802	7.90875	5.11694	4.7684	1.68681	0.866335	1.82606	1.26193	-0.959725	-0.395594
Q3MHD2|LSM12_HUMAN	0.987534	1.86171	4.49712	0.927758	4.04886	-0.16333	-0.370488	-1.97409	0.207158	1.81076
Q969G3|SMCE1_HUMAN	8.31218	12.9242	3.84082	1.34201	5.06552	-5.76979	-7.24773	-1.73508	1.47794	-4.03471
Q7Z7M0|MEGF8_HUMAN	7.37103	6.51605	4.5709	1.63056	3.31073	8.50008	7.43454	5.91721	1.06554	2.58288
Q9UKK9|NUDT5_HUMAN	0.0814932	0.194853	7.75354	0.307255	8.28493	-0.0201569	0.0433482	-1.0177	-0.0635052	0.997544
P61158|ARP3_HUMAN	0.965711	0.689168	2.54951	0.397571	5.51893	-1.90018	-1.27496	3.73613	-0.625215	-5.63631
Q8N6I1|EID2_HUMAN	3.30621	3.76898	4.14242	1.706	3.46609	6.54046	7.22204	7.7754	-0.681574	-1.23494
Q9NZB2|F120A_HUMAN	0.284421	4.3981	11.171	6.39949	12.8711	0.0393092	-0.481414	-1.47006	0.520723	1.50936
Q14739|LBR_HUMAN	1.59502	4.78891	10.0492	2.98111	13.1286	0.165469	0.431408	-0.788239	-0.265939	0.953708
O94906|PRP6_HUMAN	3.25609	2.42668	5.39757	0.752365	18.9644	0.585498	0.477889	-0.83424	0.107609	1.41974
Q13283|G3BP1_HUMAN	2.48403	2.49379	13.5387	4.27599	14.3817	0.338642	-0.518147	-5.59924	0.856789	5.93788
Q13428|TCOF_HUMAN	8.72068	8.15171	3.03679	0.3743	18.6308	0.969562	0.932074	-0.410539	0.0374882	1.3801
Q9UM54|MYO6_HUMAN	2.01053	3.50473	4.69754	1.44386	10.0934	0.220035	0.353976	-0.402802	-0.133941	0.622837
O75396|SC22B_HUMAN	2.17078	0.0442085	5.67909	2.42376	3.07638	-0.241916	0.00632697	-0.482807	-0.248243	0.240891
P55072|TERA_HUMAN	1.36579	0.11686	4.3742	1.67413	3.06998	-0.500468	-0.0422045	-1.57322	-0.458263	1.07275
Q96T37|RBM15_HUMAN	12.1369	5.67267	9.54476	4.37305	3.98586	-2.43203	-1.26045	-4.70941	-1.17158	2.27738
P51116|FXR2_HUMAN	5.24207	4.92479	3.40979	0.567808	5.72622	5.39158	4.40569	-0.345696	0.98589	5.73727
Q6P0Q8|MAST2_HUMAN	2.11722	4.60809	3.45395	4.32845	2.81789	0.259411	4.37783	1.51328	-4.11842	-1.25387
Q9Y230|RUVB2_HUMAN	2.82104	0.795019	1.46243	6.99013	2.43696	4.42975	-1.17402	2.07294	5.60377	2.35681
P01893|HLAH_HUMAN	0.885882	1.8836	1.35667	4.16462	4.54423	-1.41486	2.91442	1.82144	-4.32928	-3.2363
P13747|HLAE_HUMAN	0.885882	1.8836	1.35667	4.16462	4.54423	-1.41486	2.91442	1.82144	-4.32928	-3.2363
Q5U5X0|LYRM7_HUMAN	2.11722	4.94024	4.41197	4.56815	3.99388	0.259411	3.57118	2.85596	-3.31177	-2.59655
Q7Z4F1|LRP10_HUMAN	2.11722	4.49602	3.49789	4.11044	2.87973	0.259411	3.18093	1.57621	-2.92151	-1.3168
Q13561|DCTN2_HUMAN	2.11722	4.93822	3.51637	4.57723	2.80946	0.259411	3.67242	1.38542	-3.413	-1.12601
Q9UGU0|TCF20_HUMAN	0.220157	2.09609	1.82851	3.9873	4.50105	-0.413293	3.40902	2.70788	-3.82231	-3.12117
Q9BXT5|TEX15_HUMAN	0.835555	0.765702	2.61065	0.31143	6.13419	-1.47968	-1.17282	3.75795	-0.306865	-5.23763
Q9BZE4|NOG1_HUMAN	0.92868	1.69824	1.22257	4.06395	4.41351	-1.36776	2.42178	1.53837	-3.78953	-2.90612
Q9NV31|IMP3_HUMAN	5.37977	4.94326	3.40979	0.432496	6.03777	3.98918	3.42336	-0.345696	0.565818	4.33487
Q96JM2|ZN462_HUMAN	5.24777	4.48456	3.40979	1.37946	5.76691	4.99991	3.08151	-0.345696	1.91841	5.34561
Q9NQG6|MID51_HUMAN	4.43444	0.703082	2.81536	6.92631	3.09982	6.16401	1.00297	3.49932	5.16104	2.66469
Q9HCE1|MOV10_HUMAN	2.11722	4.94555	4.30665	4.54216	3.79642	0.259411	3.31308	2.31375	-3.05367	-2.05434
O75064|DEN4B_HUMAN	2.11722	4.95518	4.38949	4.48231	3.95122	0.259411	2.85134	2.72002	-2.59193	-2.4606
Q9Y2W2|WBP11_HUMAN	2.11722	4.53828	4.26082	4.17395	3.71232	0.259411	3.38366	2.13675	-3.12425	-1.87734
Q14008|CKAP5_HUMAN	5.38679	4.45203	3.40979	0.931978	6.05413	3.93639	2.83196	-0.345696	1.10443	4.28209
P78559|MAP1A_HUMAN	2.11722	4.52956	3.25503	4.15515	2.42793	0.259411	3.29218	1.09964	-3.03277	-0.840224
Q00535|CDK5_HUMAN	5.38163	4.51138	3.40979	0.677404	6.04211	3.97502	3.11767	-0.345696	0.857357	4.32072
Q15788|NCOA1_HUMAN	1.0197	1.77818	0.947149	4.19223	4.12827	-1.28422	2.25621	1.05511	-3.54042	-2.33933
Q8IWZ8|SUGP1_HUMAN	0.993863	1.61466	1.02405	4.05584	4.21038	-1.30611	2.08818	1.17869	-3.39429	-2.4848
P63104|1433Z_HUMAN	0.93728	1.25506	1.19599	3.6839	4.38701	-1.359	1.71982	1.48642	-3.07883	-2.84542
Q8IV32|CCD71_HUMAN	0.95393	0.96742	2.40394	0.209553	5.97414	-1.34263	-1.17767	2.87632	-0.164969	-4.21896
P43686|PRS6B_HUMAN	5.43304	4.49915	3.40979	0.507816	6.163	3.61967	3.01094	-0.345696	0.608732	3.96537
Q96CB8|INT12_HUMAN	1.06908	1.16621	2.14613	0.107136	5.69252	-1.24534	-1.1751	2.22669	-0.0702444	-3.47203
Q9Y6V0|PCLO_HUMAN	0.953841	0.929542	1.14515	3.35009	4.33573	-1.34272	1.23081	1.39048	-2.57353	-2.7332
Q96HP0|DOCK6_HUMAN	5.48523	4.36028	3.40979	1.03154	6.28859	3.31555	2.31251	-0.345696	1.00304	3.66124
Q8NF37|PCAT1_HUMAN	1.17927	1.61326	0.491925	3.87326	3.59489	-1.16814	1.77806	0.458554	-2.9462	-1.6267
P31040|SDHA_HUMAN	2.11722	4.30307	4.2029	3.72951	3.60748	0.259411	2.0783	1.94773	-1.81889	-1.68832
P51160|PDE6C_HUMAN	0.481997	2.51418	2.63615	3.41696	4.0996	0.707638	3.05606	2.999	-2.34842	-2.29136
Q9NRA8|4ET_HUMAN	0.835535	2.43091	7.78167	1.05352	7.44084	-0.117492	-0.246425	-2.96147	0.128934	2.84397
Q9Y4L1|HYOU1_HUMAN	5.46953	4.96519	3.40979	1.34158	6.25049	3.4019	2.1845	-0.345696	1.21741	3.7476
Q15418|KS6A1_HUMAN	6.05708	4.54229	3.40979	1.91422	7.80072	1.69779	3.42759	-0.345696	-1.7298	2.04349
Q5T5X7|BEND3_HUMAN	3.59171	0.184862	13.5474	2.69473	15.3363	0.572098	-0.0587174	-6.0494	0.630815	6.6215
Q9P2F8|SI1L2_HUMAN	2.78144	3.75946	11.6631	0.927493	17.7954	0.271944	0.359776	-0.909371	-0.0878321	1.18132
Q86Y46|K2C73_HUMAN	0.633141	1.05237	3.24626	0.580776	4.73952	1.33526	1.91134	5.18552	-0.576075	-3.85026
Q92841|DDX17_HUMAN	0.545576	0.171263	6.06049	0.845795	5.57773	-0.0739131	0.0229336	-0.505243	-0.0968467	0.43133
Q13033|STRN3_HUMAN	1.90945	4.13078	3.40039	3.51065	7.75918	0.241771	1.7054	-0.351483	-1.46363	0.593254
Q8WWI1|LMO7_HUMAN	5.20303	3.66121	3.08204	2.36955	10.3836	7.08368	5.54686	4.46052	1.53682	2.62316
P42224|STAT1_HUMAN	2.05968	4.76115	6.18178	1.66509	6.89545	0.229377	0.400642	-2.48422	-0.171265	2.7136
Q96DT5|DYH11_HUMAN	7.77246	1.56534	5.99752	7.7223	2.65402	8.49743	2.46139	6.85482	6.03604	1.64261
Q9BY77|PDIP3_HUMAN	2.5502	1.26893	11.3999	1.32067	18.8878	0.408968	0.237152	-1.67786	0.171815	2.08682
Q99613|EIF3C_HUMAN	6.93699	7.30472	2.77138	0.44741	13.7856	0.578223	0.621954	-0.245824	-0.0437314	0.824047
B5ME19|EIFCL_HUMAN	6.93699	7.30472	2.77138	0.44741	13.7856	0.578223	0.621954	-0.245824	-0.0437314	0.824047
Q96T58|MINT_HUMAN	5.3754	9.79539	4.30658	2.82598	11.7995	0.524216	0.784959	-0.387631	-0.260743	0.911847
Q9C0J8|WDR33_HUMAN	1.95361	1.66311	15.7602	0.371631	17.0412	0.228115	0.180262	-1.30864	0.0478525	1.53675
P12270|TPR_HUMAN	4.33954	3.84773	11.6315	7.41241	32.127	1.68879	-3.0869	-3.97897	4.77569	5.66776
P48643|TCPE_HUMAN	3.8882	0.0776955	13.8841	3.96194	4.39175	-0.510717	0.0111582	-0.995874	-0.521875	0.485157
P78527|PRKDC_HUMAN	0.97378	7.60905	1.31135	9.55159	4.9695	0.195328	1.40718	-0.260305	-1.21185	0.455633
Q99715|COCA1_HUMAN	1.66139	4.16751	3.94971	4.08845	3.92931	-0.888184	0.901165	0.808429	-1.78935	-1.69661
Q96KR1|ZFR_HUMAN	0.682862	1.73058	4.62227	2.39548	2.37142	-0.332956	0.499824	-1.15198	-0.83278	0.819026
Q9Y6G9|DC1L1_HUMAN	5.87876	2.75435	0.730152	10.7526	13.9502	3.56595	1.8342	-0.615381	1.73175	4.18133
Q9BYB0|SHAN3_HUMAN	9.13324	3.23832	0.77027	2.12457	7.85449	-3.37727	-2.10944	-0.481872	-1.26783	-2.8954
Q12955|ANK3_HUMAN	0.624907	2.79274	2.28664	2.54819	1.93777	0.641226	2.50407	2.04744	-1.86284	-1.40622
Q86V48|LUZP1_HUMAN	11.8974	4.8543	6.07008	5.20139	10.0532	1.3143	0.679637	-2.52073	0.634666	3.83504
Q9H2P0|ADNP_HUMAN	5.51539	0.655871	16.848	4.54598	23.312	0.495142	0.0783825	-1.16709	0.41676	1.66224
Q9ULD8|KCNH3_HUMAN	0.669809	3.51833	2.61084	3.25012	4.75961	-0.268515	-3.22202	0.712112	2.95351	-0.980627
Q9UIF9|BAZ2A_HUMAN	5.10382	4.13792	4.77886	6.92626	11.4301	1.32645	-2.93579	-1.8357	4.26224	3.16214
P62891|RL39_HUMAN	3.69857	1.71026	7.64912	1.99512	11.3482	0.378147	0.177452	-0.896991	0.200695	1.27514
Q59GN2|R39L5_HUMAN	3.69857	1.71026	7.64912	1.99512	11.3482	0.378147	0.177452	-0.896991	0.200695	1.27514
Q9H4A6|GOLP3_HUMAN	0.0137075	1.06013	1.75581	0.857872	1.37443	0.00237976	0.132841	-0.185603	-0.130461	0.187982
Q8NFP9|NBEA_HUMAN	1.21557	1.01572	3.30483	0.275639	1.93289	2.49022	2.00496	4.77365	0.485254	-2.28343
Q9H444|CHM4B_HUMAN	1.64776	4.00223	7.39922	1.85039	4.92635	2.67027	5.08644	7.1837	-2.41617	-4.51343
Q9ULV4|COR1C_HUMAN	4.00128	4.41619	4.66708	4.3414	8.70515	6.51573	7.11005	7.39876	-0.594325	-0.883032
Q6QEF8|CORO6_HUMAN	4.03625	6.13316	10.3164	2.36373	8.5873	5.46851	8.06292	10.6268	-2.59442	-5.15825
P02751|FINC_HUMAN	3.1882	1.60114	0.366787	2.86382	9.78751	5.57016	3.2915	0.798441	2.27866	4.77172
P19525|E2AK2_HUMAN	1.88509	4.09755	6.87661	2.72691	11.7758	0.318464	0.597807	-1.13491	-0.279343	1.45337
Q15942|ZYX_HUMAN	2.48242	1.9224	0.434423	7.37796	8.91248	2.25072	-2.17894	-0.458989	4.42965	2.70971
O15047|SET1A_HUMAN	1.67595	4.5766	6.62638	1.07742	7.88856	0.44197	0.688026	-1.05918	-0.246056	1.50115
Q149N8|SHPRH_HUMAN	1.80495	4.38105	1.08886	0.80481	1.32508	0.625975	0.89025	0.23524	-0.264275	0.390735
Q99453|PHX2B_HUMAN	0.494827	4.82246	1.66862	8.94719	2.04677	1.11828	7.74364	3.19351	-6.62536	-2.07524
Q12931|TRAP1_HUMAN	5.12397	4.76421	3.60453	0.284015	1.0021	0.557212	0.526059	0.440961	0.0311526	0.116251
Q07065|CKAP4_HUMAN	0.279121	1.79672	3.09566	2.43813	4.05132	-0.489124	2.41301	3.53701	-2.90213	-4.02613
Q8IZT6|ASPM_HUMAN	4.56663	4.89994	4.37313	0.0562465	1.08288	4.80083	4.76772	4.25921	0.0331122	0.541618
Q96JM3|CHAP1_HUMAN	1.82807	2.03196	6.71964	0.210814	12.1469	0.205037	0.227671	-0.555899	-0.0226341	0.760937
Q8WWM7|ATX2L_HUMAN	1.01069	1.38788	16.7285	2.77486	17.891	0.131134	-0.157485	-1.28293	0.288619	1.41407
P46020|KPB1_HUMAN	3.78359	6.03591	0.982958	6.37596	6.88004	4.13476	5.92702	1.28192	-1.79226	2.85284
O95622|ADCY5_HUMAN	6.98901	9.63282	1.20587	1.22795	6.59182	-6.46147	-8.4162	-0.439631	1.95473	-6.02184
P51587|BRCA2_HUMAN	4.8315	4.09441	1.39254	5.94417	9.13857	4.30976	3.76694	1.56554	0.542822	2.74422
Q6DT37|MRCKG_HUMAN	5.51109	4.99938	0.170627	3.21178	13.6617	8.24381	7.62479	0.37296	0.619019	7.87085
Q96RK0|CIC_HUMAN	0.0884112	1.24494	2.1908	0.884486	1.51098	0.183707	1.76185	2.52489	-1.57814	-2.34119
Q9Y520|PRC2C_HUMAN	1.20894	0.613574	14.1553	2.32366	17.6112	0.155962	-0.078894	-1.1886	0.234856	1.34456
Q71RC2|LARP4_HUMAN	1.90677	4.07425	0.618995	2.68052	2.6021	1.40377	2.35063	0.444599	-0.946859	0.959172
P35908|K22E_HUMAN	1.71003	0.440154	0.062708	6.6627	4.03131	-0.626244	0.169793	0.0264947	-0.796037	-0.652739
Q14005|IL16_HUMAN	2.27877	5.26144	10.6196	7.34741	12.3577	0.41159	-1.03073	-1.73638	1.44232	2.14797
Q8IZH2|XRN1_HUMAN	2.76624	0.517971	14.5559	4.93466	22.1374	0.302928	-0.0660376	-1.27375	0.368965	1.57667
Q16352|AINX_HUMAN	0.442047	3.26345	7.09289	3.8346	5.73664	-0.0659591	0.324995	-0.628711	-0.390955	0.562752
P78371|TCPB_HUMAN	2.67622	4.3536	16.185	6.45255	22.5965	0.265213	-0.811414	-1.24883	1.07663	1.51405
P05787|K2C8_HUMAN	2.83601	4.79822	2.22957	1.98365	8.53858	0.30029	0.468082	-0.224165	-0.167793	0.524455
Q8IWI9|MGAP_HUMAN	2.58725	2.7459	1.70867	0.607085	15.1887	0.634171	0.735612	-0.438106	-0.101441	1.07228
Q15022|SUZ12_HUMAN	8.03126	8.39308	2.96811	4.86684	18.7972	-2.61966	-6.64505	0.925168	4.02539	-3.54483
Q01082|SPTB2_HUMAN	0.56302	4.40323	0.771069	5.41333	0.171163	0.156922	0.924606	0.185214	-0.767683	-0.0282916
P27816|MAP4_HUMAN	5.92843	4.01513	1.93364	1.8782	12.7443	0.587558	0.424474	-0.214866	0.163084	0.802424
Q99996|AKAP9_HUMAN	1.56458	1.74893	9.19063	0.17639	15.3465	0.199148	0.216395	-0.936326	-0.0172469	1.13547
P52594|AGFG1_HUMAN	2.61506	2.19305	6.71793	0.668713	11.0239	0.286477	0.214274	-0.499767	0.0722025	0.786243
Q9UJU5|FOXD3_HUMAN	2.46873	2.60224	5.01811	0.0089591	1.41511	3.24117	3.25402	4.65902	-0.0128501	-1.41785
P26640|SYVC_HUMAN	7.21303	8.38348	3.90083	1.96195	6.45328	7.45731	8.1913	4.48655	-0.733996	2.97076
O60264|SMCA5_HUMAN	3.54151	0.41475	10.6271	3.94804	15.5016	0.381707	-0.0573967	-0.75229	0.439103	1.134
Q6MZW2|FSTL4_HUMAN	0.186403	0.189525	2.77525	0.561105	5.1654	-0.620678	0.596029	6.55335	-1.21671	-7.17403
Q9C0C2|TB182_HUMAN	1.10261	1.91084	0.0408063	5.95978	1.91316	-0.373445	0.582736	-0.0145252	-0.95618	-0.35892
Q8WXG6|MADD_HUMAN	2.18888	9.31376	7.77268	8.06206	5.76969	-1.10228	-7.18326	-3.72556	6.08098	2.62328
P39023|RL3_HUMAN	1.46803	1.07315	6.05642	0.465319	13.6837	0.205143	0.157852	-0.666662	0.0472911	0.871805
Q14050|CO9A3_HUMAN	6.01305	8.90944	7.34208	9.85014	6.25955	5.81726	8.52186	6.96592	-2.7046	-1.14866
Q16630|CPSF6_HUMAN	0.672239	0.730833	8.75648	0.061939	7.79109	-0.102248	-0.0940927	-0.875664	-0.00815509	0.773417
P25705|ATPA_HUMAN	1.20612	2.36312	5.93278	0.999554	9.01941	0.136269	0.232213	-0.460567	-0.095944	0.596837
Q9NSE4|SYIM_HUMAN	3.38673	4.95995	0.724099	3.5303	7.435	1.25595	1.68096	0.316218	-0.425011	0.939733
P49411|EFTU_HUMAN	3.06052	1.70425	11.1437	1.19869	16.643	0.330397	0.19609	-0.822204	0.134307	1.1526
P54132|BLM_HUMAN	2.74782	0.650539	6.95037	2.5269	0.314432	-1.03319	-0.073184	-1.18846	-0.960009	0.155269
Q99832|TCPH_HUMAN	1.44134	3.47521	10.0814	1.70352	7.38803	-0.247851	-0.535791	-1.05993	0.28794	0.812075
Q9Y6Y8|S23IP_HUMAN	0.92538	1.46386	0.449389	0.580989	1.79443	-1.30676	-2.10859	0.627314	0.801837	-1.93407
Q13620|CUL4B_HUMAN	7.85187	6.5886	10.226	2.69088	1.94064	-1.64101	-1.01255	-1.21257	-0.628463	-0.428439
Q5SYE7|NHSL1_HUMAN	9.38524	1.72372	5.60256	10.155	8.20062	8.59209	2.41346	5.80501	6.17863	2.78708
P05412|JUN_HUMAN	7.86487	1.87543	5.74674	6.74282	3.50891	7.98382	2.70185	6.02712	5.28197	1.95671
O95639|CPSF4_HUMAN	8.83377	0.159359	5.74301	9.67383	8.19783	0.868598	0.025954	-2.64621	0.842644	3.51481
P49959|MRE11_HUMAN	6.94664	6.79642	2.98902	0.515467	14.159	0.739682	0.682041	-0.330274	0.0576409	1.06996
Q69YH5|CDCA2_HUMAN	3.56022	0.732932	0.0544288	2.72854	7.41568	3.4607	1.04568	0.0680047	2.41503	3.3927
P36957|ODO2_HUMAN	3.77579	5.65101	0.855982	7.25758	3.56253	-1.06595	0.686886	-0.121848	-1.75284	-0.944103
Q5GH72|XKR7_HUMAN	1.23041	2.7845	2.17174	5.28892	1.05725	-0.280641	0.709327	-0.416017	-0.989967	0.135376
Q9BVP2|GNL3_HUMAN	2.79145	4.137	11.9127	4.19441	0.0914483	-1.13846	0.448183	-1.09349	-1.58664	-0.0449724
Q92733|PRCC_HUMAN	5.27595	2.15516	1.54952	7.56237	19.8622	2.08707	1.03253	0.730289	1.05453	1.35678
P50991|TCPD_HUMAN	1.53784	1.23476	12.7266	0.0515219	11.4661	-0.170104	-0.177862	-0.924806	0.00775732	0.754702
Q6P2E9|EDC4_HUMAN	0.776054	0.52754	7.51786	1.57279	7.99536	-0.0900805	0.0686261	-0.577218	-0.158707	0.487138
Q92797|SYMPK_HUMAN	2.13438	2.37402	5.29652	0.282449	10.6616	0.22972	0.260968	-0.435835	-0.031248	0.665555
O43303|CP110_HUMAN	3.41959	5.29887	0.337353	3.39607	10.0966	3.32278	4.56854	-0.394117	-1.24576	3.71689
Q03252|LMNB2_HUMAN	0.152614	12.0166	10.0063	8.1856	3.87588	0.105888	-5.15055	-2.11895	5.25644	2.22484
P10515|ODP2_HUMAN	2.59209	4.09227	5.79872	7.19833	3.30129	-0.340158	0.644118	-0.841521	-0.984276	0.501364
Q13459|MYO9B_HUMAN	5.62854	1.31292	1.71675	2.40624	8.8997	-0.776042	-0.288294	0.252671	-0.487748	-1.02871
Q9UKX2|MYH2_HUMAN	5.60756	2.0217	0.896776	18.4855	8.69551	-2.55752	1.06989	-0.532797	-3.62741	-2.02473
Q14449|GRB14_HUMAN	6.71741	1.34059	0.0410729	11.207	12.5448	6.07832	-1.98221	-0.0601054	8.06053	6.13843
Q9BUQ8|DDX23_HUMAN	0.0618081	2.92797	9.90771	2.7864	9.29276	-0.0333082	-2.36596	-4.97882	2.33265	4.94551
Q96L91|EP400_HUMAN	2.58637	1.64729	7.86409	0.758221	17.5556	0.333688	0.242372	-0.768945	0.0913166	1.10263
Q15003|CND2_HUMAN	2.6967	4.25633	3.03774	4.09494	0.468019	2.87496	4.07353	3.04457	-1.19857	-0.169609
Q8WW12|PCNP_HUMAN	1.07343	0.547361	14.2555	0.710038	7.38707	-0.183543	-0.063626	-1.10297	-0.119917	0.919424
Q8NFD5|ARI1B_HUMAN	3.49109	11.6703	1.5329	1.98752	2.54143	-1.35671	-2.15238	-0.374505	0.795668	-0.982204
Q9NTZ6|RBM12_HUMAN	2.32548	2.88693	11.6133	0.512841	11.0407	-0.270622	-0.324218	-4.01629	0.0535963	3.74567
Q9P227|RHG23_HUMAN	0.0181145	4.65418	0.98119	5.15205	1.0477	0.0457363	6.49537	1.72259	-6.44963	-1.67685
O15014|ZN609_HUMAN	3.76921	3.25111	2.56813	16.246	2.92544	3.98809	-3.86031	2.90925	7.8484	1.07884
Q92576|PHF3_HUMAN	2.6217	0.377123	12.9397	2.302	18.9601	0.264263	0.0470672	-0.930634	0.217196	1.1949
Q9P253|VPS18_HUMAN	6.09865	4.71317	7.56217	3.39948	13.551	2.11477	1.73124	-4.7706	0.383526	6.88537
Q9P0V3|SH3B4_HUMAN	0.0988494	1.85357	2.89752	2.50801	3.42617	-0.0125699	0.198143	-0.271619	-0.210712	0.259049
Q86YP4|P66A_HUMAN	4.96604	2.06989	4.09804	7.41986	24.4938	1.11902	-0.826565	-0.95678	1.94559	2.0758
P24928|RPB1_HUMAN	4.65301	0.0399074	8.79485	6.81803	13.167	0.95771	0.0127782	-3.37534	0.944932	4.33305
Q96L93|KI16B_HUMAN	3.45047	2.29823	1.18584	0.327754	3.34577	2.89844	2.56711	1.13921	0.331326	1.75923
P38432|COIL_HUMAN	2.91387	3.15071	12.4382	7.26056	20.3001	0.293813	-0.388804	-0.936862	0.682617	1.23067
Q7Z2K8|GRIN1_HUMAN	1.22464	0.957978	1.42016	3.24105	0.228662	-0.879077	0.749431	-1.00573	-1.62851	0.12665
O94776|MTA2_HUMAN	0.0179363	11.8459	3.24336	7.14213	2.36275	0.00523302	1.42558	-0.663464	-1.42035	0.668697
A6NMT0|DBX1_HUMAN	8.73833	0.653316	5.21894	7.87671	10.4829	3.87581	-0.255311	-0.743236	4.13112	4.61905
P33991|MCM4_HUMAN	7.42966	1.96325	4.31639	6.43207	6.3793	8.9717	3.45888	5.90765	5.51282	3.06405
O75151|PHF2_HUMAN	6.2107	0.170561	0.777727	8.15138	16.0404	5.62144	-0.272647	0.940184	5.89409	4.68125
Q15393|SF3B3_HUMAN	0.376878	3.84358	11.8026	3.20898	10.2869	-0.0502593	-0.410431	-0.850803	0.360171	0.800544
Q8WYP5|ELYS_HUMAN	0.460213	0.499624	10.3428	1.47511	13.863	-0.0700732	0.0722234	-0.975401	-0.142297	0.905328
Q14683|SMC1A_HUMAN	2.55786	4.13427	0.0897261	4.59027	6.12042	3.14008	4.56548	0.137647	-1.42541	3.00243
Q9Y2T1|AXIN2_HUMAN	0.346903	0.234213	6.20749	0.282958	8.00769	-0.188264	-0.124508	-3.36531	-0.0637559	3.17705
O75410|TACC1_HUMAN	12.296	10.5743	6.02149	5.66424	1.29265	-2.51473	-5.94458	-1.98468	3.42985	-0.530048
A6NDB9|PALM3_HUMAN	1.45827	2.12039	5.99021	3.80961	10.117	1.1126	-2.05357	-3.26134	3.16617	4.37394
Q07157|ZO1_HUMAN	3.33368	4.05817	0.610727	0.779284	5.08785	0.45899	0.542687	0.0926272	-0.0836976	0.366362
P11177|ODPB_HUMAN	2.88055	3.82874	5.49346	5.2609	2.14346	-0.955146	0.561141	-2.06544	-1.51629	1.11029
Q13263|TIF1B_HUMAN	0.107189	6.59055	3.60538	8.55133	5.65696	-0.0489994	2.22858	1.09753	-2.27758	-1.14653
P49756|RBM25_HUMAN	5.45803	4.4879	9.58439	0.790359	16.7565	0.541197	0.687346	-0.813467	-0.146149	1.35466
Q6ULP2|AFTIN_HUMAN	0.118019	2.0118	12.4782	2.98655	17.1514	-0.0277047	-0.423216	-2.1748	0.395511	2.1471
Q8IY81|SPB1_HUMAN	3.44901	5.1876	1.20289	2.27247	10.0796	0.760711	1.15799	-0.288422	-0.397278	1.04913
P10809|CH60_HUMAN	0.350272	0.225135	1.22824	0.236085	1.68563	0.0774263	0.0498842	0.2423	0.0275421	-0.164873
P42694|HELZ_HUMAN	4.64959	3.06785	10.0475	2.14047	13.7415	0.889525	0.555982	-3.15366	0.333544	4.04318
Q96Q04|LMTK3_HUMAN	6.15599	0.204542	2.97594	9.99323	6.92336	7.41653	-0.411852	4.28549	7.82838	3.13104
Q6R327|RICTR_HUMAN	3.56177	4.89431	4.10742	3.87182	1.13272	5.00776	6.37997	5.47436	-1.37221	-0.466599
Q16666|IF16_HUMAN	10.6995	3.68482	2.46629	7.54099	16.6964	0.895265	0.327674	-0.209695	0.567591	1.10496
Q9UKJ3|GPTC8_HUMAN	0.672115	1.21157	7.51447	0.456823	7.87674	0.0809089	0.131034	-2.46106	-0.0501252	2.54197
Q8IX01|SUGP2_HUMAN	2.99335	2.79687	3.04019	0.298259	8.51702	0.288905	0.259296	-0.247587	0.0296091	0.536492
P23381|SYWC_HUMAN	3.72963	2.39294	2.64376	0.873601	0.143749	-1.20333	-2.03521	-1.29081	0.831875	0.0874815
O15226|NKRF_HUMAN	1.78258	2.70009	0.0662141	7.47265	3.2189	-0.83186	0.948678	0.0282682	-1.78054	-0.860129
P59998|ARPC4_HUMAN	0.259005	1.36501	0.223456	1.56185	0.869168	-0.0624919	-0.333614	0.0517548	0.271123	-0.114247
P12035|K2C3_HUMAN	2.56224	1.38049	0.463202	8.46124	4.25532	0.819783	-0.418314	0.14993	1.2381	0.669853
A6NHQ2|FBLL1_HUMAN	1.01837	0.63836	2.93104	1.59861	11.7065	0.239868	-0.258605	-0.609013	0.498473	0.848882
Q9UM82|SPAT2_HUMAN	5.52546	5.79706	14.5221	1.09007	0.394594	-1.58657	-1.13323	-1.43524	-0.453337	-0.151326
Q13573|SNW1_HUMAN	0.354255	1.1061	13.8276	1.58636	14.2702	-0.0625709	0.204141	-1.50604	-0.266712	1.44347
P31943|HNRH1_HUMAN	1.73563	2.1845	1.7571	5.68785	0.251544	-0.438855	0.639424	-0.404393	-1.07828	-0.0344614
Q9HCC0|MCCB_HUMAN	5.52062	1.21758	3.35213	5.68925	2.22554	0.546814	-0.221132	0.344517	0.767945	0.202297
Q92616|GCN1_HUMAN	1.52526	1.87871	10.9671	0.0856233	11.4646	0.262001	0.2453	-5.87044	0.0167016	6.13244
Q9UQR1|ZN148_HUMAN	1.01368	12.2348	7.23229	10.4363	4.14638	-0.573466	-8.40346	-2.81185	7.83	2.23838
Q68CP9|ARID2_HUMAN	3.0285	3.66097	14.4689	1.78538	8.18921	-0.966044	-0.365384	-4.17133	-0.60066	3.20529
A2RU54|HMX2_HUMAN	1.66002	6.31952	0.022676	8.30883	1.82784	1.35309	-6.71321	0.021812	8.0663	1.33128
Q15637|SF01_HUMAN	2.14414	1.85485	13.6335	0.208737	17.8969	0.237849	0.214233	-1.30624	0.0236163	1.54409
P52272|HNRPM_HUMAN	1.62669	1.95518	5.1312	0.432349	13.8532	0.241366	0.283649	-0.61759	-0.0422827	0.858956
Q9Y2Q0|AT8A1_HUMAN	3.8899	2.0001	0.125797	1.91891	8.32217	5.2875	3.39187	0.23024	1.89563	5.05726
Q08380|LG3BP_HUMAN	2.56809	2.47996	15.2786	3.64006	8.77098	-0.914538	0.307864	-4.48417	-1.2224	3.56964
O95271|TNKS1_HUMAN	2.73579	0.804659	5.65832	2.48698	0.579335	1.44736	-0.777097	1.73954	2.22445	-0.292183
Q14974|IMB1_HUMAN	0.379085	3.83811	0.456658	13.2164	2.60689	-0.106379	0.855865	0.125308	-0.962244	-0.231687
Q06587|RING1_HUMAN	5.64445	4.81736	4.16853	9.75993	13.1725	0.530728	-0.695396	-0.345464	1.22612	0.876191
Q99496|RING2_HUMAN	3.32934	4.99285	3.78803	5.58266	9.46624	0.354191	-3.90638	-0.317906	4.26057	0.672097
Q9BYW2|SETD2_HUMAN	5.53553	2.85826	0.205627	7.06253	8.36505	4.54769	2.7131	0.270705	1.83459	4.27698
P04843|RPN1_HUMAN	3.68149	7.62483	14.8607	10.9028	16.0091	0.711533	-0.935379	-1.54138	1.64691	2.25292
O00429|DNM1L_HUMAN	5.36352	6.82737	0.124247	0.313702	7.55675	1.28231	1.37104	-0.029836	-0.0887242	1.31215
Q6UX71|PXDC2_HUMAN	3.25486	3.09244	2.74892	0.668945	1.60948	1.67263	1.53774	1.37968	0.134886	0.292948
O75638|CTAG2_HUMAN	5.86997	5.23069	1.2397	0.663595	5.55841	0.752765	0.903927	0.148651	-0.151162	0.604115
Q641Q2|FA21A_HUMAN	0.269144	1.51337	1.52524	1.64042	0.988487	-0.16543	0.547227	-0.697605	-0.712657	0.532175
Q14676|MDC1_HUMAN	5.50129	3.59629	5.46218	3.25051	16.1763	1.10269	0.782146	-1.35865	0.320541	2.46133
Q96EY7|PTCD3_HUMAN	0.0100379	4.83756	0.0668578	7.35359	0.127785	-0.00201571	0.753017	0.0122579	-0.755033	-0.0142737
Q9ULD9|ZN608_HUMAN	2.7782	0.777264	4.81451	2.3622	5.7466	4.59525	1.72261	7.00399	2.87263	-2.40874
P23246|SFPQ_HUMAN	3.28456	2.42983	11.1044	0.976695	20.4713	0.382306	0.293824	-1.10266	0.0884814	1.48496
P49368|TCPG_HUMAN	0.981744	0.933294	3.01205	2.73091	1.65904	-0.206106	0.159606	-0.440488	-0.365711	0.234383
O95551|TYDP2_HUMAN	1.90614	2.40015	2.96803	0.343313	6.53129	0.291183	0.347487	-0.328694	-0.0563044	0.619877
Q86U44|MTA70_HUMAN	0.00442775	1.40384	0.13514	1.42075	0.131836	0.00589208	1.552	0.135827	-1.5461	-0.129935
Q5T4S7|UBR4_HUMAN	1.66522	3.87729	1.10066	10.6402	2.58458	1.06122	2.24184	0.73944	-1.18062	0.321776
P05166|PCCB_HUMAN	0.760744	2.53401	0.118848	2.16705	1.4179	0.127164	0.343343	-0.0189477	-0.216179	0.146112
Q9UMZ2|SYNRG_HUMAN	4.12708	3.97747	3.93158	0.252967	11.1948	0.38889	0.363264	-0.331312	0.0256261	0.720201
Q14677|EPN4_HUMAN	0.170677	5.42968	8.48575	5.87335	8.78252	0.0216263	-0.503366	-0.627646	0.524992	0.649272
Q92997|DVL3_HUMAN	0.308996	0.942361	7.08919	1.15777	7.22784	0.0640737	-0.220246	-4.01845	0.28432	4.08252
P30050|RL12_HUMAN	1.57474	3.24396	0.302043	3.94437	3.87558	0.376807	0.699259	0.0786426	-0.322451	0.298165
P0DMM9|ST1A3_HUMAN	5.08051	4.09917	0.179345	7.28542	17.7822	4.82928	4.0506	-0.238191	0.778683	5.06748
P50226|ST1A2_HUMAN	5.08051	4.09917	0.179345	7.28542	17.7822	4.82928	4.0506	-0.238191	0.778683	5.06748
P50225|ST1A1_HUMAN	5.08051	4.09917	0.179345	7.28542	17.7822	4.82928	4.0506	-0.238191	0.778683	5.06748
P49327|FAS_HUMAN	1.17336	3.68609	5.70805	2.52462	8.89336	0.122879	0.334687	-0.426774	-0.211808	0.549653
P33240|CSTF2_HUMAN	2.1356	0.651267	13.2291	1.64213	15.8181	0.232929	0.0704004	-1.10578	0.162529	1.33871
Q9H6S0|YTDC2_HUMAN	3.23304	4.51294	0.363911	2.32343	10.4547	3.47403	4.37094	-0.464522	-0.896908	3.93855
Q5VT06|CE350_HUMAN	5.08269	2.09655	5.07878	3.03996	14.0933	0.444884	0.205022	-0.395173	0.239862	0.840057
Q9Y490|TLN1_HUMAN	7.33298	3.20553	2.29455	5.89715	13.8711	1.01525	0.448841	-0.360119	0.566404	1.37536
P98153|IDD_HUMAN	5.45758	4.48998	2.2687	9.27508	8.01517	-7.49582	3.08187	1.69002	-10.5777	-9.18584
Q14203|DCTN1_HUMAN	3.1533	0.283337	8.4622	3.04556	0.832565	-0.881126	-0.0340985	-0.61743	-0.847028	-0.263697
O95793|STAU1_HUMAN	0.40822	6.90108	7.02214	7.25549	7.01515	-0.0628922	-1.10613	-2.94557	1.04324	2.88268
P02452|CO1A1_HUMAN	3.81214	1.78775	6.02597	1.281	4.33545	3.81647	2.49908	5.27886	1.3174	-1.46238
Q9UDT6|CLIP2_HUMAN	4.15901	6.06676	0.552446	3.0188	8.68397	4.91154	6.32335	-0.861837	-1.41181	5.77338
Q9HCK8|CHD8_HUMAN	5.48415	0.793522	0.00462427	5.899	15.8031	5.23019	1.18983	0.00646074	4.04036	5.22373
Q08211|DHX9_HUMAN	3.6805	4.64614	3.91811	1.5083	6.22004	0.956127	0.538278	-0.427303	0.417849	1.38343
O15027|SC16A_HUMAN	1.65883	1.44443	5.43111	0.235147	10.5973	0.213703	0.186706	-0.53401	0.0269975	0.747714
Q7Z3Y8|K1C27_HUMAN	1.24211	2.40784	0.577522	5.19429	2.26046	1.18551	-2.22573	-0.64533	3.41124	1.83084
Q12830|BPTF_HUMAN	3.34585	2.36004	2.77839	10.9815	2.17512	3.20832	-2.82762	2.7203	6.03593	0.488016
P27694|RFA1_HUMAN	5.06165	4.96727	4.03462	0.786762	20.0552	6.93518	6.85674	5.7213	0.0784449	1.21389
O75533|SF3B1_HUMAN	4.27293	2.64834	11.2156	1.56889	20.0473	0.393075	0.259324	-0.818713	0.133751	1.21179
Q70CQ4|UBP31_HUMAN	7.98678	1.53945	1.45392	9.81845	10.0313	-12.0097	1.43035	1.21458	-13.4401	-13.2243
Q7Z2W4|ZCCHV_HUMAN	2.04871	4.12403	0.697955	1.68441	4.04736	0.332091	0.565777	-0.104912	-0.233687	0.437002
P46087|NOP2_HUMAN	4.77777	1.03446	0.0387923	4.19481	14.2394	5.14108	1.67008	0.0580301	3.471	5.08305
P41240|CSK_HUMAN	2.59681	0.503246	0.00445831	1.97335	6.5145	2.63571	0.765994	-0.00567934	1.86971	2.64139
P32119|PRDX2_HUMAN	2.27557	0.103119	5.22162	2.21903	2.18159	-0.83886	-0.0175507	-2.06862	-0.821309	1.22976
P39880|CUX1_HUMAN	0.544743	2.26111	13.6141	2.02596	16.4037	0.0764402	0.281807	-1.55792	-0.205367	1.63437
O43175|SERA_HUMAN	0.681903	2.2032	1.88028	1.86728	4.24765	0.09145	0.266245	-0.205912	-0.174795	0.297362
O43670|ZN207_HUMAN	1.02836	2.18669	3.36505	1.33791	7.81798	0.182574	0.330554	-0.461915	-0.14798	0.644488
P78318|IGBP1_HUMAN	1.10006	0.374577	8.35058	1.50379	10.0417	0.127018	-0.0482342	-0.581897	0.175252	0.708915
Q15029|U5S1_HUMAN	2.7064	2.99995	9.50256	0.910741	6.36384	-0.336212	-0.497244	-0.856493	0.161031	0.520281
Q5VUJ6|LRCH2_HUMAN	2.43233	1.89634	3.55579	7.34764	3.14646	2.69419	-2.63468	3.59101	5.32887	-0.896826
Q14320|FA50A_HUMAN	0.631905	2.23318	2.46712	1.34042	1.38967	1.17786	3.24028	2.97141	-2.06243	-1.79355
Q9Y247|FA50B_HUMAN	0.631905	2.23318	2.46712	1.34042	1.38967	1.17786	3.24028	2.97141	-2.06243	-1.79355
P27635|RL10_HUMAN	0.592142	0.735969	4.51415	0.292092	6.44041	-0.0990963	-0.146579	-0.550675	0.0474822	0.451578
Q96L21|RL10L_HUMAN	0.421079	0.207682	8.2981	0.160052	12.3876	0.0709079	0.0426594	-0.894193	0.0282485	0.965101
Q9UBX3|DIC_HUMAN	4.82707	3.12512	10.2794	2.11922	2.47172	-1.55915	-0.670174	-0.687567	-0.88898	-0.871587
Q96I24|FUBP3_HUMAN	2.17037	4.35058	2.29989	3.68929	10.1506	0.368538	0.679706	-0.395129	-0.311168	0.763667
Q96S94|CCNL2_HUMAN	1.66439	6.99986	1.66884	5.06583	2.62893	-0.603261	-3.80646	0.408772	3.2032	-1.01203
Q15750|TAB1_HUMAN	4.29895	0.0651255	0.174846	5.31165	15.6112	4.05162	0.104533	-0.225099	3.94708	4.27671
P15924|DESP_HUMAN	3.67537	6.24595	1.53031	4.1106	4.67012	0.628987	0.997176	0.283955	-0.368189	0.345032
Q8IWX8|CHERP_HUMAN	4.19434	1.72136	9.49172	2.43669	19.4972	0.424556	0.207153	-0.802075	0.217404	1.22663
O95390|GDF11_HUMAN	0.677876	3.0576	1.47159	3.7248	2.29286	-1.67696	4.24512	2.33	-5.92208	-4.00696
P14868|SYDC_HUMAN	0.259485	0.989763	6.18171	0.788721	7.84288	0.034922	0.123622	-0.509445	-0.0886997	0.544367
Q9UKL3|C8AP2_HUMAN	6.72545	1.15304	0.302577	6.3197	14.454	5.70335	1.54455	0.378576	4.1588	5.32477
Q14195|DPYL3_HUMAN	3.49072	0.455534	1.04973	4.17435	7.39237	3.2013	0.620039	1.16613	2.58126	2.03518
O95785|WIZ_HUMAN	5.20649	5.3196	0.114615	1.09465	13.0006	6.49909	6.66602	0.209906	-0.16693	6.28919
P27708|PYR1_HUMAN	2.64644	0.931978	9.82452	1.38799	9.05707	-0.377792	-0.183463	-3.11666	-0.194329	2.73887
O43251|RFOX2_HUMAN	2.58173	3.68838	5.47044	2.41289	2.97425	-0.837956	-2.59456	-1.83817	1.7566	1.00021
Q9NWB1|RFOX1_HUMAN	2.58173	3.68838	5.47044	2.41289	2.97425	-0.837956	-2.59456	-1.83817	1.7566	1.00021
P02458|CO2A1_HUMAN	3.62062	1.8006	2.15492	2.25424	3.0052	0.827147	0.462488	0.482683	0.364659	0.344464
Q13813|SPTN1_HUMAN	4.96484	7.78742	0.49299	2.00652	7.45369	0.507209	0.714305	-0.0551634	-0.207096	0.562373
Q13478|IL18R_HUMAN	4.35019	4.411	3.94331	0.693316	6.76177	7.86125	8.00502	7.22416	-0.143772	0.637081
P16104|H2AX_HUMAN	0.867965	5.5954	0.118031	10.1679	2.25881	0.218441	1.17021	-0.033166	-0.951765	0.251607
Q99878|H2A1J_HUMAN	0.867965	5.5954	0.118031	10.1679	2.25881	0.218441	1.17021	-0.033166	-0.951765	0.251607
Q96KK5|H2A1H_HUMAN	0.867965	5.5954	0.118031	10.1679	2.25881	0.218441	1.17021	-0.033166	-0.951765	0.251607
Q16777|H2A2C_HUMAN	0.867965	5.5954	0.118031	10.1679	2.25881	0.218441	1.17021	-0.033166	-0.951765	0.251607
Q9BTM1|H2AJ_HUMAN	0.867965	5.5954	0.118031	10.1679	2.25881	0.218441	1.17021	-0.033166	-0.951765	0.251607
P20671|H2A1D_HUMAN	0.867965	5.5954	0.118031	10.1679	2.25881	0.218441	1.17021	-0.033166	-0.951765	0.251607
P0C0S8|H2A1_HUMAN	0.867965	5.5954	0.118031	10.1679	2.25881	0.218441	1.17021	-0.033166	-0.951765	0.251607
Q6FI13|H2A2A_HUMAN	0.867965	5.5954	0.118031	10.1679	2.25881	0.218441	1.17021	-0.033166	-0.951765	0.251607
Q93077|H2A1C_HUMAN	0.867965	5.5954	0.118031	10.1679	2.25881	0.218441	1.17021	-0.033166	-0.951765	0.251607
P04908|H2A1B_HUMAN	0.867965	5.5954	0.118031	10.1679	2.25881	0.218441	1.17021	-0.033166	-0.951765	0.251607
Q7L7L0|H2A3_HUMAN	0.867965	5.5954	0.118031	10.1679	2.25881	0.218441	1.17021	-0.033166	-0.951765	0.251607
Q96QV6|H2A1A_HUMAN	0.867965	5.5954	0.118031	10.1679	2.25881	0.218441	1.17021	-0.033166	-0.951765	0.251607
Q8IUE6|H2A2B_HUMAN	0.867965	5.5954	0.118031	10.1679	2.25881	0.218441	1.17021	-0.033166	-0.951765	0.251607
Q71UI9|H2AV_HUMAN	0.610892	5.27771	0.0711287	9.87464	1.52466	0.152322	1.09055	-0.0194217	-0.93823	0.171744
P0C0S5|H2AZ_HUMAN	0.610892	5.27771	0.0711287	9.87464	1.52466	0.152322	1.09055	-0.0194217	-0.93823	0.171744
Q3SXM5|HSDL1_HUMAN	3.68338	0.50678	0.213717	3.17359	10.0723	3.64769	0.761014	-0.255554	2.88667	3.90324
Q16637|SMN_HUMAN	0.641984	1.83166	3.2487	2.01785	6.16977	0.165977	0.471444	-0.865356	-0.305467	1.03133
P15311|EZRI_HUMAN	4.2581	6.06482	1.60659	7.88791	3.40213	-1.24096	0.753404	-0.252938	-1.99437	-0.988025
P26038|MOES_HUMAN	5.53009	2.19661	4.00399	7.49156	3.66354	-1.42783	0.325892	-0.492241	-1.75372	-0.935585
P35241|RADI_HUMAN	5.53009	2.19661	4.00399	7.49156	3.66354	-1.42783	0.325892	-0.492241	-1.75372	-0.935585
P09622|DLDH_HUMAN	1.64613	7.20626	0.602654	7.05052	2.43374	-0.728963	1.5317	0.163804	-2.26066	-0.892768
Q8N655|CJ012_HUMAN	2.38993	2.41219	1.28556	9.59346	2.34918	2.94661	-3.45062	1.76016	6.39723	1.18644
P04637|P53_HUMAN	2.15184	3.15147	3.60933	4.42725	9.94527	1.19177	1.6816	1.85027	-0.489829	-0.658506
Q8WXG9|GPR98_HUMAN	2.7999	1.52068	5.6008	0.658998	7.89132	2.97134	2.25253	5.24117	0.71881	-2.26983
Q00839|HNRPU_HUMAN	3.75314	3.39043	1.82505	0.523589	3.90122	0.622239	0.571983	0.329418	0.0502562	0.292821
P51571|SSRD_HUMAN	1.40389	0.194606	14.1119	0.99219	16.5016	0.154795	0.0290828	-1.53451	0.125712	1.68931
Q9H6T3|RPAP3_HUMAN	9.19127	9.1209	8.13839	0.151109	10.3742	10.7182	10.6891	9.58634	0.0290724	1.13185
Q5UIP0|RIF1_HUMAN	1.7323	0.0757142	0.79596	5.58857	9.18272	0.748578	0.0368977	-0.361336	0.71168	1.10991
P57740|NU107_HUMAN	4.32072	0.633808	12.7088	4.15741	15.7216	0.429801	0.0818879	-2.28227	0.347913	2.71208
Q9BXF6|RFIP5_HUMAN	3.42809	0.128223	5.10028	3.70391	1.37092	-0.419276	-0.0203637	-0.585438	-0.398913	0.166162
Q13310|PABP4_HUMAN	0.680688	0.369864	4.92187	1.23428	3.23827	-0.108926	0.048426	-0.457252	-0.157352	0.348326
Q9C0C9|UBE2O_HUMAN	1.40912	1.29462	1.79421	2.50786	0.540236	-0.580921	0.383196	-0.372792	-0.964117	-0.208128
O75534|CSDE1_HUMAN	1.90376	3.54639	6.43565	9.04965	7.40701	0.359796	-0.634466	-3.75092	0.994261	4.11072
P13010|XRCC5_HUMAN	4.38589	1.18964	12.9095	4.95175	6.9147	-1.34422	0.13754	-4.486	-1.48176	3.14178
P46779|RL28_HUMAN	0.134324	1.0683	4.06202	0.846813	3.96574	0.0227049	0.143805	-0.40186	-0.1211	0.424565
P61106|RAB14_HUMAN	7.63572	4.37184	8.64214	2.5222	1.1156	8.36819	6.01888	8.88632	2.34931	-0.518125
Q8NG31|CASC5_HUMAN	3.46177	4.83187	1.51621	2.00131	3.48871	3.41834	4.23049	1.65874	-0.812156	1.7596
Q14247|SRC8_HUMAN	0.880274	3.65558	6.81789	3.02175	9.47789	0.120505	0.577855	-0.693656	-0.45735	0.814162
Q8N7H5|PAF1_HUMAN	6.09626	4.67914	3.43222	2.28252	4.69597	0.986215	0.757885	0.574023	0.22833	0.412192
Q14678|KANK1_HUMAN	3.46282	5.72034	9.43702	3.53127	0.915751	-1.01938	-3.59588	-0.706349	2.57651	-0.313026
Q6PJT7|ZC3HE_HUMAN	0.608352	0.0468853	7.32824	0.948147	8.87523	0.174636	0.0140418	-2.86087	0.160594	3.0355
O95935|TBX18_HUMAN	4.23844	1.92167	3.72502	4.00022	5.32371	6.57619	3.67768	5.8715	2.89852	0.704697
Q01167|FOXK2_HUMAN	2.76206	3.95384	0.194067	2.6649	8.56064	3.20923	4.22133	-0.273515	-1.0121	3.48275
Q9P1Y5|CAMP3_HUMAN	2.12025	0.529948	0.229458	2.02291	7.91542	2.43519	0.805465	-0.308154	1.62973	2.74335
Q9H9G7|AGO3_HUMAN	2.90773	4.05725	3.94685	5.60958	4.83912	4.26381	5.59736	5.43919	-1.33356	-1.17538
Q9UKV8|AGO2_HUMAN	2.90773	4.05725	3.94685	5.60958	4.83912	4.26381	5.59736	5.43919	-1.33356	-1.17538
P46060|RAGP1_HUMAN	5.57477	0.507515	3.7835	3.17239	21.7754	1.11683	0.208332	-0.773046	0.908496	1.88987
Q15287|RNPS1_HUMAN	0.558321	5.80486	8.89079	5.56341	9.09188	-0.0751671	-1.14758	-0.767606	1.07242	0.692439
P04150|GCR_HUMAN	2.85069	0.615001	0.322182	2.76911	9.47033	3.09604	0.907555	-0.416931	2.18848	3.51297
Q8WZ42|TITIN_HUMAN	3.40608	0.504744	4.87796	1.30007	2.21225	-0.550081	-0.177357	-0.773954	-0.372724	0.223873
Q13435|SF3B2_HUMAN	8.60286	10.6495	7.8017	1.95078	18.6563	0.704835	0.889815	-0.64537	-0.18498	1.3502
Q6P1L5|F117B_HUMAN	1.72252	4.28994	6.57764	4.15338	6.96825	-0.607947	-1.62121	-2.60926	1.01327	2.00132
Q8TCU4|ALMS1_HUMAN	3.15875	3.91888	1.09974	1.20861	4.79113	4.31158	4.9358	1.68424	-0.624225	2.62734
Q9Y5Q9|TF3C3_HUMAN	5.21678	4.88835	6.94905	0.243462	8.88203	0.496656	0.472026	-2.32959	0.0246298	2.82625
Q9UL49|TCFL5_HUMAN	3.98437	2.54833	3.68082	3.69149	1.48662	4.83465	3.37945	4.44473	1.4552	0.389916
P61978|HNRPK_HUMAN	3.87627	5.10785	3.4829	1.11456	10.2076	0.344588	0.451162	-0.283043	-0.106574	0.627631
Q9BRR8|GPTC1_HUMAN	0.768851	3.33365	2.60464	3.22672	5.5202	0.121219	0.459201	-0.338359	-0.337982	0.459578
P26196|DDX6_HUMAN	0.892222	9.78305	4.70038	9.74164	4.14097	-0.105558	-7.72191	-0.395839	7.61635	0.290281
Q9Y2X3|NOP58_HUMAN	0.240167	0.744896	1.3796	0.600627	1.47104	0.06119	0.176392	0.26492	-0.115202	-0.20373
P48431|SOX2_HUMAN	6.77142	1.49591	0.603619	4.73331	6.77758	-5.74545	-0.952778	-0.148879	-4.79267	-5.59657
Q9UPQ9|TNR6B_HUMAN	0.344591	1.33056	7.93049	2.39459	10.8111	0.0488268	-0.179375	-0.870006	0.228202	0.918833
P10599|THIO_HUMAN	3.4299	3.63606	4.58384	0.332286	12.8796	0.353248	0.388018	-0.413612	-0.0347696	0.76686
Q8IX90|SKA3_HUMAN	1.89638	1.19006	13.4353	3.79874	15.217	0.303973	-0.244037	-3.98755	0.54801	4.29153
P54652|HSP72_HUMAN	3.42968	0.519626	0.06872	3.21848	9.22895	3.66847	0.815382	-0.0921131	2.85309	3.76058
Q9Y305|ACOT9_HUMAN	2.24917	1.661	6.07016	0.300732	11.6779	0.246012	0.210035	-0.547771	0.0359761	0.793783
Q9HAH7|FBRS_HUMAN	0.932454	2.81305	12.0937	4.5158	15.1631	0.105804	-0.33215	-1.0527	0.437955	1.1585
Q8WUM0|NU133_HUMAN	6.1485	1.55605	8.67212	7.03371	3.32531	-1.59379	0.186435	-0.670426	-1.78022	-0.92336
P11940|PABP1_HUMAN	1.54059	1.30965	4.00078	0.327669	8.80605	0.251282	0.206224	-0.492882	0.0450573	0.744163
P14923|PLAK_HUMAN	0.285778	0.848876	3.45535	0.586614	3.82732	0.187762	0.459179	1.43602	-0.271417	-1.24826
Q5RKV6|EXOS6_HUMAN	0.685776	3.82463	3.11124	3.05193	2.47811	-0.410104	-3.57364	0.757698	3.16353	-1.1678
Q2NKX8|ERC6L_HUMAN	3.33851	1.21112	3.12263	4.446	2.02261	-1.08826	0.202415	-0.43818	-1.29068	-0.650084
P25940|CO5A3_HUMAN	3.31108	0.0449802	2.1401	4.95316	1.39859	0.459647	0.00721692	0.296223	0.452431	0.163425
A8MYA2|CX049_HUMAN	2.48538	1.87149	3.68447	7.24332	3.10331	2.33615	-2.2203	3.13855	4.55644	-0.802407
Q5VZL5|ZMYM4_HUMAN	3.0906	0.492542	8.37277	2.92677	9.71783	0.509071	0.0579563	-2.60216	0.451115	3.11124
Q9H910|HN1L_HUMAN	2.27871	1.93215	8.05992	0.339637	13.9348	0.265473	0.226267	-0.656843	0.0392057	0.922316
P62805|H4_HUMAN	3.69555	7.04735	2.28766	7.57377	3.48372	1.61387	2.77685	1.0513	-1.16298	0.562565
Q8TBJ5|FEZF2_HUMAN	2.70335	0.713341	1.05541	1.90157	2.40674	-1.53965	-0.382341	-0.380945	-1.15731	-1.1587
Q5U651|RAIN_HUMAN	0.115326	3.24872	2.48413	3.05267	2.30996	0.192591	3.10302	2.68055	-2.91043	-2.48796
P45880|VDAC2_HUMAN	2.52061	0.279083	1.36043	3.16641	6.72464	0.301799	0.0376661	-0.154892	0.264133	0.456691
Q9NQC7|CYLD_HUMAN	1.27053	1.07156	7.6976	0.166191	6.18607	-0.132152	-0.114687	-0.550012	-0.0174647	0.417861
P48382|RFX5_HUMAN	2.51294	0.227789	0.500285	3.42153	9.77605	2.26767	0.280918	-0.522885	1.98675	2.79056
Q6P1R3|MSD2_HUMAN	4.2652	4.96277	3.40979	6.67504	3.83505	-3.54184	2.42863	-0.345696	-5.97048	-3.19615
Q01546|K22O_HUMAN	0.343216	0.0592126	3.57402	1.36413	5.79993	-0.306468	-0.055784	-3.21316	-0.250683	2.90669
O60934|NBN_HUMAN	2.11722	4.62345	3.40979	4.36349	8.0641	0.259411	4.68863	-0.345696	-4.42922	0.605108
Q13319|CD5R2_HUMAN	2.11722	4.60164	3.40979	4.31385	8.0641	0.259411	4.26004	-0.345696	-4.00063	0.605108
P38159|RBMX_HUMAN	2.11722	4.9288	3.40979	4.61505	8.0641	0.259411	4.17308	-0.345696	-3.91367	0.605108
P41594|GRM5_HUMAN	2.11722	0.492569	3.62804	3.46974	2.97244	0.259411	-0.0664008	1.54027	0.325812	-1.28085
P55084|ECHB_HUMAN	2.11722	4.52487	3.40979	4.17055	8.0641	0.259411	3.46437	-0.345696	-3.20496	0.605108
P16234|PGFRA_HUMAN	0.621696	0.883631	3.19998	0.31073	4.69334	1.27004	1.57569	4.95938	-0.305645	-3.68934
Q16778|H2B2E_HUMAN	2.11722	4.93411	3.40979	4.59453	8.0641	0.259411	3.88394	-0.345696	-3.62453	0.605108
P06899|H2B1J_HUMAN	2.11722	4.93411	3.40979	4.59453	8.0641	0.259411	3.88394	-0.345696	-3.62453	0.605108
P23527|H2B1O_HUMAN	2.11722	4.93411	3.40979	4.59453	8.0641	0.259411	3.88394	-0.345696	-3.62453	0.605108
P33778|H2B1B_HUMAN	2.11722	4.93411	3.40979	4.59453	8.0641	0.259411	3.88394	-0.345696	-3.62453	0.605108
Q8N257|H2B3B_HUMAN	2.11722	4.93411	3.40979	4.59453	8.0641	0.259411	3.88394	-0.345696	-3.62453	0.605108
Q6DN03|H2B2C_HUMAN	2.11722	4.93411	3.40979	4.59453	8.0641	0.259411	3.88394	-0.345696	-3.62453	0.605108
P26641|EF1G_HUMAN	2.11722	0.492569	4.40444	3.46974	3.97956	0.259411	-0.0664008	2.80895	0.325812	-2.54954
P38919|IF4A3_HUMAN	2.11722	4.49957	3.40979	4.1178	8.0641	0.259411	3.21318	-0.345696	-2.95377	0.605108
O60548|FOXD2_HUMAN	2.11722	4.49232	3.40979	4.1028	8.0641	0.259411	3.14808	-0.345696	-2.88867	0.605108
B3EWF7|EP2A2_HUMAN	5.32144	0.492569	3.40979	5.44779	5.90378	4.48596	-0.0664008	-0.345696	4.55236	4.83165
P30837|AL1B1_HUMAN	2.11722	4.48552	3.40979	4.08881	8.0641	0.259411	3.0896	-0.345696	-2.83019	0.605108
P30838|AL3A1_HUMAN	2.11722	4.48552	3.40979	4.08881	8.0641	0.259411	3.0896	-0.345696	-2.83019	0.605108
P47895|AL1A3_HUMAN	2.11722	4.48552	3.40979	4.08881	8.0641	0.259411	3.0896	-0.345696	-2.83019	0.605108
P43353|AL3B1_HUMAN	2.11722	4.48552	3.40979	4.08881	8.0641	0.259411	3.0896	-0.345696	-2.83019	0.605108
P49189|AL9A1_HUMAN	2.11722	4.48552	3.40979	4.08881	8.0641	0.259411	3.0896	-0.345696	-2.83019	0.605108
P05091|ALDH2_HUMAN	2.11722	4.48552	3.40979	4.08881	8.0641	0.259411	3.0896	-0.345696	-2.83019	0.605108
P00352|AL1A1_HUMAN	2.11722	4.48552	3.40979	4.08881	8.0641	0.259411	3.0896	-0.345696	-2.83019	0.605108
P48448|AL3B2_HUMAN	2.11722	4.48552	3.40979	4.08881	8.0641	0.259411	3.0896	-0.345696	-2.83019	0.605108
P51648|AL3A2_HUMAN	2.11722	4.48552	3.40979	4.08881	8.0641	0.259411	3.0896	-0.345696	-2.83019	0.605108
O94788|AL1A2_HUMAN	2.11722	4.48552	3.40979	4.08881	8.0641	0.259411	3.0896	-0.345696	-2.83019	0.605108
Q9UK61|TASOR_HUMAN	2.11722	4.46208	3.40979	4.04092	8.0641	0.259411	2.90442	-0.345696	-2.64501	0.605108
O43318|M3K7_HUMAN	4.82843	0.492569	3.40979	5.16287	6.34802	1.52781	-0.0664008	-0.345696	1.59421	1.87351
Q86TB9|PATL1_HUMAN	2.11722	4.51938	3.40979	4.13333	8.0641	0.259411	3.1919	-0.345696	-2.93249	0.605108
Q93074|MED12_HUMAN	0.957818	0.974083	1.133	0.206159	4.32336	-1.33892	-1.1777	1.36821	-0.16122	-2.70713
Q3B7T1|EDRF1_HUMAN	2.11722	4.94909	3.40979	4.52253	8.0641	0.259411	3.14401	-0.345696	-2.8846	0.605108
P17812|PYRG1_HUMAN	2.11722	4.94933	3.40979	4.52114	8.0641	0.259411	3.13269	-0.345696	-2.87328	0.605108
Q6BDS2|URFB1_HUMAN	2.11722	4.50127	3.40979	4.09486	8.0641	0.259411	3.02885	-0.345696	-2.76944	0.605108
Q86VP6|CAND1_HUMAN	5.24949	0.492569	3.40979	5.36181	5.77089	4.97815	-0.0664008	-0.345696	5.04456	5.32385
Q12906|ILF3_HUMAN	5.40393	0.492569	3.40979	5.55575	6.09422	3.8131	-0.0664008	-0.345696	3.8795	4.1588
P11216|PYGB_HUMAN	5.41771	0.492569	3.40979	5.57402	6.12666	3.71918	-0.0664008	-0.345696	3.78558	4.06487
Q5T447|HECD3_HUMAN	2.11722	0.492569	4.25038	3.46974	3.69329	0.259411	-0.0664008	2.10006	0.325812	-1.84065
O14917|PCD17_HUMAN	2.11722	4.95329	3.40979	4.49592	8.0641	0.259411	2.94329	-0.345696	-2.68388	0.605108
Q9UL25|RAB21_HUMAN	5.26695	0.492569	3.40979	5.3845	5.81132	4.76821	-0.0664008	-0.345696	4.83461	5.11391
Q29RF7|PDS5A_HUMAN	5.43318	0.492569	3.40979	5.59461	6.16333	3.61881	-0.0664008	-0.345696	3.68521	3.96451
O14936|CSKP_HUMAN	2.11722	0.492569	4.21676	3.46974	3.63241	0.259411	-0.0664008	1.98991	0.325812	-1.7305
Q96QE3|ATAD5_HUMAN	5.28279	0.492569	3.40979	5.40519	5.84828	4.5919	-0.0664008	-0.345696	4.6583	4.9376
Q9H489|TSY26_HUMAN	2.11722	0.492569	3.05802	3.46974	2.26534	0.259411	-0.0664008	1.07736	0.325812	-0.817946
Q96H55|MYO19_HUMAN	2.11722	4.95713	3.40979	4.46672	8.0641	0.259411	2.75367	-0.345696	-2.49426	0.605108
Q8IYB3|SRRM1_HUMAN	5.45665	0.492569	3.40979	5.62604	6.21943	3.47593	-0.0664008	-0.345696	3.54233	3.82162
Q5VWN6|F208B_HUMAN	4.77824	0.492569	3.40979	5.18515	6.54321	1.32511	-0.0664008	-0.345696	1.39151	1.67081
Q5QJE6|TDIF2_HUMAN	0.359051	0.351849	1.28847	0.0871615	3.8963	-0.495147	-0.439796	1.49198	-0.0553514	-1.98713
Q99569|PKP4_HUMAN	2.11722	4.4223	3.40979	3.93172	8.0641	0.259411	2.48573	-0.345696	-2.22632	0.605108
O95466|FMNL1_HUMAN	2.11722	4.96157	3.40979	4.42128	8.0641	0.259411	2.50768	-0.345696	-2.24827	0.605108
Q15386|UBE3C_HUMAN	2.11722	4.41421	3.40979	3.91539	8.0641	0.259411	2.44155	-0.345696	-2.18214	0.605108
Q5T011|SZT2_HUMAN	5.38314	0.492569	3.40979	5.53854	6.08871	3.71171	-0.0664008	-0.345696	3.77811	4.0574
Q9H1A4|APC1_HUMAN	5.58271	0.492569	3.40979	5.79896	6.53181	2.85836	-0.0664008	-0.345696	2.92476	3.20406
Q9BSJ2|GCP2_HUMAN	5.71624	0.492569	3.40979	5.98545	6.87629	2.40069	-0.0664008	-0.345696	2.46709	2.74638
Q15477|SKIV2_HUMAN	3.01047	3.73261	0.780701	1.80098	7.06816	3.89362	4.64466	1.17343	-0.75104	2.72019
Q969V6|MKL1_HUMAN	9.53186	6.61792	5.97007	3.00311	3.5082	-5.0622	-3.0354	-2.76496	-2.02681	-2.29725
O14776|TCRG1_HUMAN	9.36637	4.56741	6.80007	1.81195	18.0503	0.877017	0.614557	-0.671018	0.26246	1.54803
P42356|PI4KA_HUMAN	2.07052	3.11434	1.11233	1.06196	1.90896	1.68557	2.24075	0.860533	-0.555174	0.82504
Q7Z589|EMSY_HUMAN	4.02583	1.50537	3.77107	5.03466	16.0261	0.677598	0.289809	-0.67045	0.387789	1.34805
Q96JG9|ZN469_HUMAN	4.13877	2.28946	0.459301	2.8618	3.98948	-1.45204	-0.355588	-0.0597277	-1.09645	-1.39231
O60422|ONEC3_HUMAN	4.60023	1.67115	6.81597	0.536013	0.57684	-0.654771	-0.483346	-0.741635	-0.171425	0.0868641
P38398|BRCA1_HUMAN	4.81878	2.33414	2.8235	5.57204	12.463	2.00184	-2.32538	-1.56684	4.32722	3.56868
Q3KQU3|MA7D1_HUMAN	1.41979	5.96589	4.8532	4.87783	2.63374	-0.468348	0.782092	-1.61711	-1.25044	1.14876
Q96C24|SYTL4_HUMAN	0.345708	3.26913	4.33375	2.60898	3.43835	-0.0531231	-0.348338	-0.407495	0.295215	0.354372
P0CG38|POTEI_HUMAN	5.08286	4.5536	0.515736	2.21342	6.03558	-1.61928	-3.72293	0.0935242	2.10365	-1.71281
P0CG39|POTEJ_HUMAN	5.08286	4.5536	0.515736	2.21342	6.03558	-1.61928	-3.72293	0.0935242	2.10365	-1.71281
P14373|TRI27_HUMAN	2.96663	0.293157	0.288657	4.44185	9.07833	2.72974	-0.398538	-0.321154	3.12828	3.05089
Q9Y5K6|CD2AP_HUMAN	3.38032	4.94336	6.32382	1.19204	12.9017	0.336881	0.455025	-0.493223	-0.118145	0.830104
P22314|UBA1_HUMAN	6.73145	3.763	8.34719	2.91085	3.504	8.13904	5.60427	9.46332	2.53477	-1.32428
Q9NRG9|AAAS_HUMAN	2.73549	3.89953	0.156502	2.72029	7.81935	2.81349	3.66081	-0.19785	-0.847315	3.01134
Q15019|SEPT2_HUMAN	1.34602	0.546795	4.3312	2.2756	6.69388	-1.84794	0.657309	3.48872	-2.50525	-5.33666
P13639|EF2_HUMAN	2.72361	5.21865	0.676621	2.19861	2.32385	0.256952	0.445929	0.068517	-0.188977	0.188435
Q7Z6E9|RBBP6_HUMAN	0.569562	1.82194	2.38112	1.07461	2.99947	0.0787735	0.227582	-0.221507	-0.148809	0.300281
Q8IWC1|MA7D3_HUMAN	1.82418	1.81039	1.17254	4.60526	1.57302	0.715091	-0.98458	0.458424	1.69967	0.256667
Q13586|STIM1_HUMAN	4.31509	1.39372	3.26356	2.5767	9.48895	0.490905	0.181609	-0.323584	0.309296	0.814489
Q7Z628|ARHG8_HUMAN	1.27325	4.05759	3.14733	5.85899	5.1046	-0.644082	1.28561	0.95419	-1.9297	-1.59827
Q8WUH6|TM263_HUMAN	0.532097	0.797666	6.72604	0.396853	7.31918	0.100709	0.162727	-2.91247	-0.062018	3.01318
O00567|NOP56_HUMAN	6.8184	5.63597	0.921158	1.54013	13.777	0.833759	0.681509	-0.135453	0.15225	0.969213
P23588|IF4B_HUMAN	0.215179	1.48437	9.00561	0.809281	6.43326	0.0340501	0.147093	-0.63557	-0.113043	0.669621
Q5VUA4|ZN318_HUMAN	4.02025	3.87682	4.35605	0.379365	1.01251	-0.886974	-0.78078	-0.666475	-0.106194	-0.220499
Q8N6N3|CA052_HUMAN	2.78134	3.58558	0.0280499	1.66259	7.37115	3.03061	3.6493	-0.0383435	-0.618696	3.06895
Q9H2G2|SLK_HUMAN	4.40662	6.29671	8.27141	1.01928	2.90775	-1.26844	-1.75449	-2.60932	0.486051	1.34089
Q92665|RT31_HUMAN	6.12586	6.59759	1.95681	0.387692	10.5893	0.563799	0.606997	-0.200141	-0.0431977	0.763941
P08779|K1C16_HUMAN	0.241477	2.11723	0.776807	7.11378	4.32011	-0.195046	1.53271	0.590952	-1.72775	-0.785998
Q96G28|CFA36_HUMAN	3.07685	3.5839	0.796782	1.22857	6.89708	3.43298	3.85512	1.03985	-0.422135	2.39313
O95239|KIF4A_HUMAN	3.88631	3.87446	6.21014	0.328579	12.8659	0.481746	0.536192	-0.610559	-0.0544456	1.09231
Q2VIQ3|KIF4B_HUMAN	6.62784	6.15913	8.91033	13.2799	13.0458	0.939602	-1.18108	-2.57181	2.12068	3.51142
P46093|GPR4_HUMAN	5.43497	0.607815	2.40368	7.93211	4.36965	3.93214	-0.671563	1.98987	4.60371	1.94227
Q96AE4|FUBP1_HUMAN	3.49511	4.14117	10.1704	1.55802	22.1723	0.51059	0.754386	-1.34243	-0.243797	1.85302
Q92945|FUBP2_HUMAN	0.416114	2.45861	0.117844	2.10581	0.55528	0.0839282	0.378518	-0.0262613	-0.29459	0.11019
Q9H4A3|WNK1_HUMAN	1.47538	1.75926	0.885888	0.290489	0.795828	-0.37114	-0.438562	-0.216088	0.067422	-0.155051
Q6IS14|IF5AL_HUMAN	4.31913	4.43789	2.60299	1.03894	4.37458	5.92193	6.07554	4.02272	-0.15361	1.89921
P63241|IF5A1_HUMAN	4.31913	4.43789	2.60299	1.03894	4.37458	5.92193	6.07554	4.02272	-0.15361	1.89921
Q9GZV4|IF5A2_HUMAN	4.31913	4.43789	2.60299	1.03894	4.37458	5.92193	6.07554	4.02272	-0.15361	1.89921
Q9Y2F5|ICE1_HUMAN	3.3018	2.93485	0.610207	0.729041	5.02447	0.710515	0.547475	-0.123833	0.163039	0.834348
O76021|RL1D1_HUMAN	4.33041	6.08254	0.728195	1.62876	7.145	0.901166	1.16118	0.163756	-0.260017	0.73741
P84085|ARF5_HUMAN	3.93294	2.43465	0.27051	1.69365	4.0662	-5.50524	-2.69307	-0.260442	-2.81217	-5.2448
P18085|ARF4_HUMAN	3.93294	2.43465	0.27051	1.69365	4.0662	-5.50524	-2.69307	-0.260442	-2.81217	-5.2448
P61204|ARF3_HUMAN	3.93294	2.43465	0.27051	1.69365	4.0662	-5.50524	-2.69307	-0.260442	-2.81217	-5.2448
P84077|ARF1_HUMAN	3.93294	2.43465	0.27051	1.69365	4.0662	-5.50524	-2.69307	-0.260442	-2.81217	-5.2448
P09651|ROA1_HUMAN	1.26658	1.61493	5.98708	0.0791897	8.42242	0.170277	0.180052	-0.524478	-0.0097749	0.694755
P54253|ATX1_HUMAN	0.189929	7.73834	0.317913	6.32227	0.46381	0.0434555	-0.91957	-0.0580077	0.963025	0.101463
Q9UPA5|BSN_HUMAN	3.64444	5.06002	4.50695	1.96272	0.848078	4.17522	5.11535	4.6132	-0.940134	-0.437987
Q86UL8|MAGI2_HUMAN	4.95266	4.8127	0.895263	1.14675	3.22407	-0.654892	-0.898802	-0.169788	0.24391	-0.485103
A6QL63|BTBDB_HUMAN	0.401255	4.80797	0.551236	6.11999	1.12324	-0.686887	5.05588	0.833611	-5.74276	-1.5205
Q9HCJ6|VAT1L_HUMAN	2.20415	4.22824	3.97528	1.2076	0.954371	2.97576	4.31931	4.04129	-1.34355	-1.06553
Q96P44|COLA1_HUMAN	3.50871	3.28769	5.26053	4.87743	5.20201	-5.69274	1.76622	1.9312	-7.45896	-7.62394
Q9Y678|COPG1_HUMAN	7.016	1.10206	5.61925	6.64837	3.68013	-5.20494	-0.204475	-1.94954	-5.00047	-3.2554
Q9Y618|NCOR2_HUMAN	7.0172	6.51445	3.0882	2.48203	9.52098	7.47226	7.00638	3.91446	0.465882	3.5578
Q8NET4|RGAG1_HUMAN	9.70616	8.74538	8.6518	3.48148	9.35793	15.0904	13.9095	13.5289	1.18082	1.56147
Q9P0K7|RAI14_HUMAN	1.45064	3.3003	4.8459	3.32839	7.68971	0.48295	0.938291	-2.09786	-0.455341	2.58081
O60271|JIP4_HUMAN	0.036653	0.579834	5.59024	0.734271	6.79766	0.00521311	-0.0729559	-0.48417	0.078169	0.489383
Q9UHI6|DDX20_HUMAN	2.79101	3.79277	12.0401	1.16527	16.5142	0.441965	0.558613	-2.40838	-0.116648	2.85034
Q9NWZ8|GEMI8_HUMAN	3.04914	1.31527	7.15113	2.44719	0.410123	-0.976361	-0.160647	-0.813597	-0.815714	-0.162764
Q96N67|DOCK7_HUMAN	2.81876	4.1701	1.19017	2.1962	12.2398	0.591003	0.806102	-0.263853	-0.215099	0.854855
P00338|LDHA_HUMAN	1.7434	5.76398	7.92553	9.83551	12.2024	0.177727	-0.487124	-0.597479	0.664851	0.775206
Q6ZMR3|LDH6A_HUMAN	4.06379	1.20884	6.42212	7.34108	14.4528	0.376383	-0.132879	-0.526875	0.509262	0.903257
Q9BYZ2|LDH6B_HUMAN	4.06379	1.20884	6.42212	7.34108	14.4528	0.376383	-0.132879	-0.526875	0.509262	0.903257
Q92667|AKAP1_HUMAN	1.37211	5.31537	6.28951	5.65156	6.82084	0.208911	-4.14541	-2.70697	4.35433	2.91588
O75129|ASTN2_HUMAN	2.90316	4.72479	4.54961	1.45028	1.15722	2.94022	3.82863	3.6359	-0.888412	-0.69568
Q9GZU8|F192A_HUMAN	2.44544	8.33205	4.13542	6.79885	2.64718	-0.812532	-6.00639	-2.84913	5.19386	2.0366
Q9Y5S2|MRCKB_HUMAN	2.41959	8.94299	5.36537	7.38898	2.51374	-0.58883	-4.7002	-1.50129	4.11137	0.912462
Q53GQ0|DHB12_HUMAN	6.06422	0.959398	9.10772	5.71213	2.77452	-1.55995	-0.118256	-0.782362	-1.44169	-0.777586
Q14517|FAT1_HUMAN	6.25886	5.35965	2.92068	1.66271	12.237	4.21462	3.75099	2.18374	0.463625	2.03088
P31942|HNRH3_HUMAN	1.14896	1.96916	2.05042	1.15453	6.96502	0.185243	0.301418	-0.29298	-0.116174	0.478224
Q92618|ZN516_HUMAN	6.10408	2.52025	6.38589	4.6399	9.09125	0.721551	0.324975	-2.27887	0.396576	3.00042
P36404|ARL2_HUMAN	4.465	4.13987	1.38449	2.76808	8.80366	4.7797	4.50324	1.83367	0.276461	2.94604
Q96HS1|PGAM5_HUMAN	1.73605	1.80106	7.70359	0.175468	9.89113	0.200381	0.1793	-0.537341	0.0210804	0.737722
Q14160|SCRIB_HUMAN	0.0910774	0.962447	3.24753	1.81892	8.98361	-0.109752	1.1314	2.86741	-1.24115	-2.97716
Q12979|ABR_HUMAN	2.2427	3.5951	4.45594	1.32253	2.23947	4.11656	5.86457	6.42645	-1.74801	-2.30989
Q96F45|ZN503_HUMAN	3.76439	1.4307	3.5109	8.02775	0.864789	4.62504	-2.54941	4.33972	7.17445	0.285319
P98175|RBM10_HUMAN	3.19197	1.34434	10.0959	1.842	18.101	0.367347	0.184731	-1.03543	0.182617	1.40278
Q9BY89|K1671_HUMAN	0.0730227	0.156479	3.7881	0.0936522	4.99893	0.0150463	0.028706	-0.556692	-0.0136597	0.571739
P13942|COBA2_HUMAN	0.0144752	2.13709	0.399834	2.20262	0.419155	-0.00805711	-1.75028	-0.216349	1.74223	0.208292
P46013|KI67_HUMAN	6.50459	5.20256	1.52262	1.09091	12.2077	0.598953	0.493036	-0.151922	0.105917	0.750875
Q9BW19|KIFC1_HUMAN	5.46389	5.13651	4.3827	5.85735	15.8869	0.618059	-5.82105	-0.520836	6.43911	1.13889
P08238|HS90B_HUMAN	0.825742	0.88258	2.629	0.0495328	6.54891	0.116892	0.121813	-0.302447	-0.00492121	0.419339
Q58FF7|H90B3_HUMAN	0.820978	0.354745	3.66023	1.72343	7.11244	0.102541	-0.0452881	-0.345197	0.14783	0.447738
Q58FF8|H90B2_HUMAN	2.33755	1.75615	1.57541	0.694691	10.7085	0.407955	0.3277	-0.27422	0.0802556	0.682176
O00585|CCL21_HUMAN	1.36126	0.990149	2.15139	3.24744	0.433965	-0.216056	0.152508	-0.266729	-0.368564	0.0506738
Q5T5Y3|CAMP1_HUMAN	0.482279	1.19789	0.48627	0.859063	0.359304	0.336561	-0.258564	0.0832195	0.595125	0.253341
Q8WXI7|MUC16_HUMAN	0.0464749	0.501852	0.946308	0.873146	1.29068	-0.0346175	-0.329863	-0.726472	0.295245	0.691854
P08123|CO1A2_HUMAN	2.00556	1.97743	2.15625	0.511806	0.443973	0.398919	0.511613	0.472395	-0.112694	-0.0734757
Q15758|AAAT_HUMAN	3.74673	1.53205	2.55622	2.30186	2.1899	4.04147	2.17108	2.96081	1.87039	1.08066
P43243|MATR3_HUMAN	0.259458	0.845539	6.67805	0.52469	6.88898	0.0365562	0.102438	-0.516857	-0.0658813	0.553413
O60902|SHOX2_HUMAN	2.96726	4.06672	2.3751	2.13172	1.65434	2.3497	3.53895	1.90475	-1.18925	0.444943
Q5THJ4|VP13D_HUMAN	2.82658	4.85802	5.88938	3.01133	0.955071	-0.986442	-3.49316	-0.619806	2.50672	-0.366636
Q9P2E9|RRBP1_HUMAN	1.07397	3.97765	10.9732	6.07239	12.1137	0.169169	-0.776657	-3.54116	0.945827	3.71033
P62140|PP1B_HUMAN	2.46013	6.27886	4.60128	7.09481	10.5001	0.471761	-4.89126	-0.674365	5.36302	1.14613
P51991|ROA3_HUMAN	0.508128	1.9393	0.809616	1.87751	2.66499	0.0934614	0.386529	-0.13231	-0.293068	0.225772
P11274|BCR_HUMAN	0.713162	3.61185	6.97793	4.21495	9.04724	0.325714	-3.38113	-3.14922	3.70685	3.47493
A3KN83|SBNO1_HUMAN	1.91342	4.8262	0.603275	5.78052	2.71464	0.459191	-3.59724	0.147153	4.05643	0.312039
O75369|FLNB_HUMAN	1.39796	3.68226	4.58408	1.42151	0.830416	-0.403159	-0.885741	-0.625848	0.482583	0.22269
P09874|PARP1_HUMAN	2.4359	1.61311	0.949189	0.537728	6.28416	0.319082	0.251696	-0.134877	0.0673863	0.453959
Q8IXJ9|ASXL1_HUMAN	1.68158	0.761283	1.63184	3.50756	4.73068	-1.94729	0.695556	1.35575	-2.64284	-3.30304
Q9UBC2|EP15R_HUMAN	0.666206	0.689162	1.134	0.134762	0.728515	0.912324	1.06556	1.44835	-0.153235	-0.536029
O95071|UBR5_HUMAN	1.0732	0.870441	3.79571	0.368466	2.86246	-0.554627	-0.345204	-3.26722	-0.209423	2.71259
P08240|SRPRA_HUMAN	0.436468	1.90933	3.41491	2.59192	2.58029	0.655788	-2.23683	2.97492	2.89262	-2.31913
P35658|NU214_HUMAN	1.61954	2.57611	7.97743	0.797954	12.0178	0.171871	0.249416	-0.578874	-0.0775445	0.750746
P46821|MAP1B_HUMAN	2.81309	1.40564	1.8566	1.5731	5.98343	0.309257	0.15294	-0.196167	0.156316	0.505423
Q9P2J5|SYLC_HUMAN	2.10564	3.49269	7.07473	0.435276	8.05251	0.451538	0.565835	-2.41722	-0.114297	2.86876
P50454|SERPH_HUMAN	3.07281	2.26044	5.68739	0.0804825	0.718124	-0.574314	-0.60252	-0.72674	0.0282066	0.152427
P11142|HSP7C_HUMAN	1.83407	4.49783	4.57186	2.28854	8.17471	0.185056	0.378363	-0.352482	-0.193307	0.537538
Q15058|KIF14_HUMAN	1.9988	2.97478	0.662857	1.41048	2.89264	0.381581	0.527298	0.132751	-0.145716	0.24883
Q12923|PTN13_HUMAN	1.92404	2.3162	5.47024	0.448098	6.40325	0.240755	0.283179	-2.16413	-0.0424246	2.40489
Q8N1G0|ZN687_HUMAN	9.96752	1.31781	3.19768	11.0667	10.3365	2.2921	0.38956	-1.49559	1.90254	3.78769
P08727|K1C19_HUMAN	1.01425	1.81826	5.48618	2.78394	6.45464	0.142013	-0.274945	-0.499227	0.416958	0.64124
Q9NZ56|FMN2_HUMAN	1.68299	1.61211	0.427252	0.135452	3.826	0.315962	0.296747	-0.0837636	0.0192156	0.399726
Q9HAU0|PKHA5_HUMAN	4.77007	4.42795	3.55714	2.35821	12.0967	5.7245	5.39007	4.45426	0.33443	1.27024
P11021|GRP78_HUMAN	3.34226	1.58456	3.03637	1.58885	9.53476	0.320711	0.174401	-0.270078	0.14631	0.590789
Q02952|AKA12_HUMAN	5.08259	2.50406	9.96642	4.07053	2.38571	-1.52219	-0.256716	-0.729817	-1.26548	-0.792378
P23528|COF1_HUMAN	7.16664	3.65724	2.51114	1.58896	5.54697	-0.731016	-0.485434	-0.229	-0.245582	-0.502017
Q15233|NONO_HUMAN	4.13268	4.79963	3.19586	0.500378	13.2416	0.500199	0.550879	-0.374049	-0.0506804	0.874247
P35232|PHB_HUMAN	1.29629	1.6818	11.119	0.0444774	12.065	0.173807	0.179731	-0.80415	-0.00592348	0.977957
Q7Z406|MYH14_HUMAN	4.56794	2.43279	1.90372	1.85027	2.84743	0.546951	0.299796	0.216519	0.247156	0.330432
P42166|LAP2A_HUMAN	3.82764	1.50627	6.60228	2.67974	17.4157	0.463795	0.210693	-0.675825	0.253102	1.13962
P15502|ELN_HUMAN	4.24852	0.0792405	1.927	14.5718	1.21752	-1.78836	0.0428385	-1.20826	-1.8312	-0.580099
P13929|ENOB_HUMAN	4.44341	0.550723	2.95735	6.79097	2.447	4.02172	-0.780328	2.91582	4.80205	1.1059
Q9UGI8|TES_HUMAN	4.33146	0.127333	7.30196	5.66883	15.2196	0.477748	-0.0181136	-0.706929	0.495861	1.18468
Q13423|NNTM_HUMAN	2.80808	4.14882	1.42538	3.14638	2.7598	3.15493	4.22878	1.76581	-1.07385	1.38912
Q2VWA4|SKOR2_HUMAN	0.782551	4.65582	3.75126	4.42239	3.94922	0.265149	-0.842197	-0.926484	1.10735	1.19163
Q9BU76|MMTA2_HUMAN	1.70018	0.851233	3.3266	0.756015	7.87176	0.217026	0.123337	-0.335495	0.0936891	0.55252
Q9P2Y5|UVRAG_HUMAN	2.74649	1.98095	0.807908	1.35304	2.89158	-1.13816	-0.680296	-0.290904	-0.457866	-0.847257
P14866|HNRPL_HUMAN	4.36494	1.52575	1.20937	6.68724	4.19023	-1.4619	0.338363	-0.266168	-1.80026	-1.19573
Q7Z6Z7|HUWE1_HUMAN	3.63895	3.38946	1.80464	0.711629	2.87065	3.62601	3.22971	1.96896	0.396296	1.65704
Q9UJC3|HOOK1_HUMAN	8.62176	8.53535	10.1258	4.25161	2.3837	-1.86899	-4.38132	-2.79214	2.51233	0.923148
Q8TC56|FA71B_HUMAN	0.804085	3.08479	1.34162	2.11697	1.64952	-0.401141	-2.11692	0.378434	1.71578	-0.779576
Q13796|SHRM2_HUMAN	1.97411	3.01853	4.32894	3.32228	8.64713	2.34365	3.32924	4.48038	-0.985596	-2.13673
Q9H9B1|EHMT1_HUMAN	2.95551	0.4597	10.4551	5.22849	12.2024	0.364191	-0.0678401	-3.14344	0.432031	3.50763
P08572|CO4A2_HUMAN	2.01841	6.22053	1.96488	2.60541	4.0224	-1.71446	-3.93282	1.45958	2.21835	-3.17405
Q99490|AGAP2_HUMAN	2.07401	4.7676	3.91086	3.72973	2.71718	-1.11044	-4.77171	-3.45574	3.66127	2.3453
O95613|PCNT_HUMAN	1.37294	3.09691	7.46682	2.09849	7.35089	-0.217877	-0.57784	-0.8925	0.359963	0.674623
P62979|RS27A_HUMAN	0.606898	0.127556	1.9334	0.656742	1.3052	-0.106078	-0.0206518	-0.275734	-0.0854263	0.169656
Q9NVH1|DJC11_HUMAN	3.68254	2.04191	3.67846	4.69922	2.47302	-1.0223	0.21093	-0.314342	-1.23323	-0.707959
Q8IZC6|CORA1_HUMAN	1.7304	2.51994	2.2739	2.89612	7.86959	0.96047	1.36945	-1.47527	-0.408975	2.43574
P17980|PRS6A_HUMAN	2.85632	0.483013	6.32441	3.40743	2.69773	-0.848368	0.0930705	-2.00917	-0.941439	1.1608
P52948|NUP98_HUMAN	2.52501	5.46099	1.98056	2.35752	4.1912	0.291783	0.607814	-0.292369	-0.316031	0.584153
Q9BVA1|TBB2B_HUMAN	0.744061	4.56906	3.42243	6.2861	11.3924	0.201947	-1.67835	-0.740929	1.8803	0.942876
Q13885|TBB2A_HUMAN	0.744061	4.56906	3.42243	6.2861	11.3924	0.201947	-1.67835	-0.740929	1.8803	0.942876
Q8NFC6|BD1L1_HUMAN	6.97375	1.16425	2.88515	5.98948	12.8126	1.46625	0.294628	-0.584158	1.17162	2.05041
Q9NRN7|ADPPT_HUMAN	0.681617	0.0746874	9.99066	0.6079	10.4301	0.0965326	0.0115045	-3.41129	0.0850281	3.50782
Q15424|SAFB1_HUMAN	4.92222	2.85262	0.380768	2.95806	8.34584	0.833087	0.466769	-0.0751953	0.366318	0.908282
P35527|K1C9_HUMAN	0.178039	0.0358224	0.417416	0.661086	1.94757	-0.0947239	0.0189617	0.21154	-0.113686	-0.306264
P06576|ATPB_HUMAN	1.94399	2.44198	8.31051	4.95803	3.93771	-0.249871	0.249067	-0.640842	-0.498938	0.390971
Q8NFW1|COMA1_HUMAN	2.24709	4.1989	3.23386	1.95291	0.667179	1.87926	2.76991	2.21538	-0.890645	-0.336114
Q4LE39|ARI4B_HUMAN	6.93345	4.89686	3.28998	4.26792	6.76656	4.07607	2.63761	1.89903	1.43845	2.17703
Q4VCS5|AMOT_HUMAN	3.79093	2.5912	5.13629	1.30377	15.9026	0.445702	0.321724	-0.525533	0.123978	0.971235
Q6ZSR9|YJ005_HUMAN	2.36893	2.22249	1.33515	4.11313	1.82928	-1.05368	0.513638	-0.296243	-1.56732	-0.757441
P55265|DSRAD_HUMAN	1.59526	1.72545	6.79437	0.468237	10.9914	0.175475	0.237239	-0.643501	-0.0617649	0.818975
P25440|BRD2_HUMAN	3.46442	2.20457	8.31375	4.86473	12.0351	0.477914	-0.551734	-1.49399	1.02965	1.97191
Q00610|CLH1_HUMAN	0.804303	4.78332	1.00304	7.01247	0.406256	-0.225529	-1.19702	-0.29117	0.971496	0.0656411
Q7Z434|MAVS_HUMAN	0.0802659	0.16393	5.1021	0.102394	7.35428	0.0132512	0.0265212	-0.539288	-0.01327	0.552539
O15061|SYNEM_HUMAN	7.10365	7.96872	6.83698	1.51928	1.27476	7.62154	8.26167	7.12771	-0.64013	0.493831
Q9UQ35|SRRM2_HUMAN	2.60944	0.307382	1.20953	4.71501	10.5348	0.489092	0.0677232	-0.233929	0.421369	0.723021
P05997|CO5A2_HUMAN	1.04684	2.06135	0.869586	0.342217	0.675409	0.563753	0.767809	0.235306	-0.204057	0.328446
Q00341|VIGLN_HUMAN	3.77988	2.99049	0.0450386	1.77694	15.7439	1.10222	0.90554	0.0166601	0.196678	1.08556
P35240|MERL_HUMAN	5.83135	1.06922	6.29849	3.85293	17.857	0.556608	0.153756	-0.538432	0.402852	1.09504
Q15286|RAB35_HUMAN	2.19318	1.16955	1.87436	1.13528	6.33181	0.244239	0.134822	-0.183584	0.109417	0.427823
Q14980|NUMA1_HUMAN	4.75137	5.77084	8.39471	3.01454	17.1387	0.416947	0.937275	-0.600784	-0.520328	1.01773
O60299|LZTS3_HUMAN	3.93574	3.23885	1.46566	1.43802	1.16161	-1.56134	-2.89607	-0.928314	1.33474	-0.633024
Q14244|MAP7_HUMAN	1.80444	0.802399	0.21343	2.28401	1.99821	-0.900118	0.186698	0.0482781	-1.08682	-0.948396
Q8NHU6|TDRD7_HUMAN	4.24036	5.51858	2.28514	1.9312	3.42305	3.98077	4.71324	2.35494	-0.732475	1.62583
Q7L2E3|DHX30_HUMAN	4.37664	1.80536	5.11994	5.51319	2.30383	-1.11271	0.209478	-0.484816	-1.32219	-0.627899
P21333|FLNA_HUMAN	4.60939	4.19487	2.46597	0.05888	10.1637	0.410772	0.404465	-0.227576	0.00630729	0.638348
Q8NGJ6|O51A4_HUMAN	0.0232681	2.49557	6.76523	2.31398	5.97833	0.00312789	0.267365	-0.501081	-0.264237	0.504209
A6NJZ3|O6C65_HUMAN	0.0232681	2.49557	6.76523	2.31398	5.97833	0.00312789	0.267365	-0.501081	-0.264237	0.504209
Q8NGJ7|O51A2_HUMAN	0.0232681	2.49557	6.76523	2.31398	5.97833	0.00312789	0.267365	-0.501081	-0.264237	0.504209
Q8NH56|O52N5_HUMAN	0.0232681	2.49557	6.76523	2.31398	5.97833	0.00312789	0.267365	-0.501081	-0.264237	0.504209
P11388|TOP2A_HUMAN	3.97485	3.07631	2.2435	0.711529	3.71019	0.977382	0.847665	0.587925	0.129717	0.389457
Q9Y3P9|RBGP1_HUMAN	4.30197	1.22866	4.12679	3.01996	0.942293	4.19018	1.75779	3.96428	2.43239	0.225897
Q15149|PLEC_HUMAN	0.841819	1.219	3.92944	0.474073	7.52364	0.158729	0.245629	-0.52102	-0.0869	0.679748
Q8N3L3|TXLNB_HUMAN	2.57627	5.37737	0.944185	3.53253	2.19686	-1.48919	-5.24579	-0.425197	3.7566	-1.06399
P54277|PMS1_HUMAN	4.94955	0.390543	1.67495	6.95941	11.7364	0.725751	0.0666523	-0.242138	0.659098	0.967889
P85037|FOXK1_HUMAN	6.21145	4.95029	2.83428	4.3067	10.7843	12.2482	10.1875	6.43257	2.06077	5.81567
Q8NEY8|PPHLN_HUMAN	0.229953	0.693182	2.44815	0.615906	3.54613	0.033916	0.0983021	-0.336588	-0.0643861	0.370504
Q93050|VPP1_HUMAN	0.289079	0.826559	4.18097	0.592358	4.96678	0.0388343	0.0999177	-0.566809	-0.0610834	0.605644
Q9NYZ3|GTSE1_HUMAN	0.150765	1.84778	0.454705	2.3777	1.10139	0.0602748	0.658987	-0.155081	-0.598713	0.215356
P35998|PRS7_HUMAN	0.569028	1.62627	0.672117	1.51282	0.0395832	0.179695	0.434488	0.186648	-0.254793	-0.00695288
Q05925|HME1_HUMAN	3.96485	3.46334	0.551054	1.84333	5.47482	-1.55624	-3.68557	0.234298	2.12933	-1.79053
Q5T6F2|UBAP2_HUMAN	1.80226	2.29764	10.2926	0.359754	13.9816	0.181649	0.217892	-0.72169	-0.0362431	0.903339
A5YKK6|CNOT1_HUMAN	4.86458	1.46314	4.50952	8.38443	16.3752	0.499871	-0.202009	-0.43081	0.70188	0.930681
Q8NEZ4|KMT2C_HUMAN	4.29273	0.493291	0.996752	5.51798	10.8561	4.19775	0.731227	1.22455	3.46653	2.9732
O00763|ACACB_HUMAN	2.03082	1.61936	0.766624	0.459171	1.56944	-0.836534	-0.623641	-0.264006	-0.212893	-0.572527
Q99959|PKP2_HUMAN	3.43776	4.3329	4.37373	2.6873	2.75684	5.05072	6.007	6.02098	-0.95628	-0.97026
Q07092|COGA1_HUMAN	6.09114	4.42834	3.27287	1.98835	5.11666	-1.78744	-3.80723	-0.273529	2.01978	-1.51391
Q9H9J4|UBP42_HUMAN	3.52981	2.45893	4.41172	0.790082	10.9076	0.332645	0.250351	-0.338821	0.0822944	0.671466
A8MWD9|RUXGL_HUMAN	5.59287	5.38523	4.81094	1.78104	11.3948	9.77885	9.5176	8.6032	0.261242	1.17565
P62308|RUXG_HUMAN	5.59287	5.38523	4.81094	1.78104	11.3948	9.77885	9.5176	8.6032	0.261242	1.17565
Q9H972|CN093_HUMAN	3.98839	1.77697	1.44929	6.08973	3.25157	4.50384	-1.11359	1.05866	5.61742	3.44518
Q9UHD8|SEPT9_HUMAN	0.92646	3.71256	3.55033	5.9863	7.16235	0.168241	-0.736978	-0.565396	0.905219	0.733637
O43795|MYO1B_HUMAN	2.05922	2.18139	2.55354	0.110814	5.57358	0.239089	0.225183	-0.224625	0.0139063	0.463714
Q14789|GOGB1_HUMAN	1.89906	2.75421	3.60333	1.04239	9.96536	0.237554	0.335796	-0.396167	-0.0982417	0.633721
Q8NB25|F184A_HUMAN	4.63862	4.4105	0.289302	1.15083	18.9131	4.65219	4.49259	-0.392024	0.159602	5.04421
P15880|RS2_HUMAN	3.05904	3.00889	2.47764	0.155523	11.9459	0.438872	0.456735	-0.364198	-0.0178636	0.80307
Q08378|GOGA3_HUMAN	0.643201	0.888238	6.32697	1.8085	7.71859	0.0890515	-0.107193	-0.530764	0.196244	0.619816
Q15054|DPOD3_HUMAN	2.20365	0.444268	6.1958	0.781443	3.31141	-0.74002	-0.265702	-2.0624	-0.474317	1.32238
P30414|NKTR_HUMAN	2.91898	1.2925	2.75184	1.7313	9.55578	0.400719	0.198923	-0.34798	0.201796	0.7487
Q9Y4F5|C170B_HUMAN	1.81034	0.141548	2.01768	3.27787	9.38626	0.614622	-0.0582487	-0.649447	0.672871	1.26407
P16615|AT2A2_HUMAN	5.91814	1.50172	1.39395	5.19888	6.68273	1.42807	0.494066	0.435208	0.934005	0.992863
O14983|AT2A1_HUMAN	4.84477	1.87396	3.32059	11.1735	17.7445	5.11015	-2.84985	3.71118	7.95999	1.39896
P07814|SYEP_HUMAN	0.809707	3.77139	8.25075	2.944	6.84914	-0.120917	-0.663997	-0.977658	0.54308	0.856741
O60245|PCDH7_HUMAN	1.8098	6.21584	2.65004	5.56281	0.664633	-0.717216	-7.20451	-0.987559	6.48729	0.270343
P62942|FKB1A_HUMAN	3.319	2.72624	3.49315	0.357488	11.658	0.365791	0.327668	-0.365004	0.0381231	0.730795
Q68DQ2|CRBG3_HUMAN	4.32573	3.87757	3.29057	2.47473	11.0064	4.81576	4.43654	3.82644	0.379226	0.98932
Q5SSJ5|HP1B3_HUMAN	2.57034	3.14732	3.20225	3.92952	1.62529	-0.994583	0.429759	-0.3476	-1.42434	-0.646983
O75152|ZC11A_HUMAN	3.52865	0.321701	4.64994	4.11045	12.0723	0.547508	0.0642031	-0.722982	0.483305	1.27049
Q8NHM5|KDM2B_HUMAN	0.778112	4.24289	0.494817	4.77008	1.79057	0.250437	-2.86448	-0.126833	3.11492	0.377271
P05783|K1C18_HUMAN	5.32981	3.88558	2.19478	1.25258	13.1427	0.535796	0.420822	-0.234798	0.114974	0.770594
P38646|GRP75_HUMAN	3.08873	0.851155	7.19727	2.40449	11.6691	0.329991	0.0919088	-0.51957	0.238082	0.84956
A8MWX3|WASH4_HUMAN	3.73841	2.25809	0.132348	5.50792	4.03515	-1.15884	0.393968	-0.0227023	-1.55281	-1.13614
Q8NEY1|NAV1_HUMAN	0.371003	2.57799	0.732988	7.15165	0.915763	0.424346	2.6301	0.87259	-2.20576	-0.448243
O15020|SPTN2_HUMAN	4.43614	5.0741	3.7128	2.33038	4.5442	4.26381	4.83506	3.63518	-0.571251	0.62863
P18583|SON_HUMAN	0.537519	1.56699	3.41061	1.68275	9.19247	0.0919883	0.255234	-0.456738	-0.163246	0.548727
Q5JSZ5|PRC2B_HUMAN	0.538271	0.979526	0.100069	1.63342	0.737562	0.244969	-0.608374	0.0424752	0.853344	0.202494
Q9H251|CAD23_HUMAN	0.918377	0.750512	3.45663	1.86103	3.3578	0.730082	-0.799477	2.34337	1.52956	-1.61328
P52292|IMA1_HUMAN	5.16096	0.114858	2.7079	5.58537	3.88236	-1.47261	0.0230903	-0.403085	-1.4957	-1.06953
P12110|CO6A2_HUMAN	4.29427	4.6833	2.79965	0.869022	1.89619	5.53614	6.06436	4.12138	-0.528224	1.41476
Q6V0I7|FAT4_HUMAN	1.34966	0.355649	0.815015	1.104	1.28051	0.809893	0.277756	0.498239	0.532137	0.311654
P55196|AFAD_HUMAN	3.14236	1.65892	5.38203	1.54706	11.5988	0.321316	0.186338	-0.534193	0.134978	0.855509
Q96GA3|LTV1_HUMAN	1.87289	0.452914	0.168141	3.30847	5.95709	-0.544154	-0.150534	-0.0550347	-0.39362	-0.48912
Q7Z5P9|MUC19_HUMAN	0.241589	0.721399	0.000567509	0.610715	0.457506	-0.108916	-0.375755	0.000224539	0.266839	-0.109141
P60842|IF4A1_HUMAN	0.182017	1.31606	4.00409	0.795699	3.07703	0.0300403	0.150274	-0.346286	-0.120233	0.376326
P06748|NPM_HUMAN	0.603394	0.0539121	2.33446	0.664887	2.49858	-0.0992975	-0.0103262	-0.315249	-0.0889712	0.215952
Q8TD26|CHD6_HUMAN	2.54121	2.05599	0.712549	4.07571	2.14157	-1.15835	0.974316	-0.224505	-2.13267	-0.933848
O75116|ROCK2_HUMAN	2.82362	4.4038	3.42434	3.88663	1.05081	3.04573	4.26742	3.43362	-1.22169	-0.387892
Q13464|ROCK1_HUMAN	2.82362	4.4038	3.42434	3.88663	1.05081	3.04573	4.26742	3.43362	-1.22169	-0.387892
Q06830|PRDX1_HUMAN	2.81215	0.104939	2.46286	3.80477	0.752104	0.338188	-0.0167064	0.274671	0.354895	0.063517
P07900|HS90A_HUMAN	1.24818	0.124802	1.16131	2.56592	0.164474	0.554066	0.0623156	0.518301	0.491751	0.0357654
Q9NQH7|XPP3_HUMAN	2.14807	0.798909	1.26473	4.59856	1.78894	0.351788	-0.163263	0.207582	0.515051	0.144206
Q58FG0|HS905_HUMAN	0.410029	3.98424	0.809241	3.74648	1.64727	-0.84907	-4.99124	1.25269	4.14217	-2.10176
Q9UPT8|ZC3H4_HUMAN	4.22001	1.23395	0.726599	1.20088	4.87669	1.07336	0.591247	0.248909	0.482117	0.824455
O43684|BUB3_HUMAN	1.5442	2.25889	3.13168	5.91217	9.98752	0.248393	-0.391322	-0.429657	0.639715	0.678049
Q14839|CHD4_HUMAN	2.95485	0.59323	0.239861	3.78705	6.76345	0.86182	-0.281417	0.0823261	1.14324	0.779494
Q14344|GNA13_HUMAN	1.20669	1.30692	1.29974	3.76537	4.62553	0.191751	-0.22069	-0.190783	0.412441	0.382534
Q03113|GNA12_HUMAN	1.20669	1.30692	1.29974	3.76537	4.62553	0.191751	-0.22069	-0.190783	0.412441	0.382534
Q9BTC0|DIDO1_HUMAN	2.49489	0.175923	2.01915	3.6806	8.83016	0.432584	0.0374755	-0.358824	0.395109	0.791408
Q8N7P7|YH007_HUMAN	0.319103	0.14222	0.0780323	0.583695	0.412126	-0.344977	0.203721	-0.0948816	-0.548698	-0.250096
Q9C0D5|TANC1_HUMAN	1.38417	2.44967	2.16881	6.15044	8.63658	0.260674	-0.495381	-0.367168	0.756055	0.627843
Q5T0W9|FA83B_HUMAN	3.83097	0.552257	4.66693	6.26034	12.9903	0.375216	-0.0655177	-0.402274	0.440734	0.77749
O15056|SYNJ2_HUMAN	0.614349	0.470666	0.791489	2.04386	2.82861	0.275468	-0.199159	-0.317881	0.474627	0.593349
O43491|E41L2_HUMAN	2.05038	2.18294	0.920637	4.91625	6.54671	0.521698	-0.75717	-0.228253	1.27887	0.74995
P07195|LDHB_HUMAN	3.04691	0.0334217	0.411615	5.15855	5.80991	-1.33492	0.0147261	0.175953	-1.34964	-1.51087
Q9BYK8|HELZ2_HUMAN	0.664306	0.644435	1.3676	1.40492	2.16975	-1.33126	1.01326	1.77028	-2.34451	-3.10153
Q52LR7|EPC2_HUMAN	3.48872	4.48857	4.29431	3.33026	2.95647	7.06642	8.74323	8.28909	-1.67681	-1.22267
Q9Y2X9|ZN281_HUMAN	1.00733	0.191652	1.39838	1.12023	2.82113	0.343844	0.0523764	-0.374022	0.291468	0.717866
Q96BD5|PF21A_HUMAN	2.4542	0.587309	3.31009	2.41223	0.244507	2.95926	0.558623	2.66923	2.40064	0.290031
Q9Y285|SYFA_HUMAN	3.17331	4.62209	2.32396	4.98051	1.84067	3.81064	5.16771	2.96546	-1.35707	0.845183
O75955|FLOT1_HUMAN	0.652512	2.03845	4.45488	1.21606	5.21314	0.099229	0.286198	-0.417952	-0.186969	0.517181
P35749|MYH11_HUMAN	4.55281	4.01256	3.33176	4.57711	14.7136	3.7897	3.42294	2.90611	0.36676	0.883591
Q8N392|RHG18_HUMAN	1.64448	1.82212	4.194	0.00103295	1.81014	3.8318	3.8295	6.65472	0.00230773	-2.82291
P04083|ANXA1_HUMAN	2.73854	1.9599	4.14005	0.699816	0.890717	3.9564	2.99366	4.91683	0.962742	-0.960432
O15550|KDM6A_HUMAN	1.2717	1.61187	3.44507	0.223939	1.8629	1.74718	2.02219	3.40418	-0.27501	-1.657
Q93008|USP9X_HUMAN	2.13389	2.26967	4.05453	0.0517586	1.33116	3.50867	3.43028	5.02756	0.0783846	-1.5189
O60566|BUB1B_HUMAN	2.39348	1.29005	3.64644	1.44176	0.956323	3.2458	1.80172	4.08663	1.44407	-0.840839
P53396|ACLY_HUMAN	2.51966	1.21371	3.59328	1.32603	0.620214	3.22647	1.73012	3.78922	1.49635	-0.562751
Q8N4C8|MINK1_HUMAN	1.55842	1.71108	4.13033	0.0464781	1.95951	2.82035	2.74294	5.23186	0.0774039	-2.41152
Q3ZCM7|TBB8_HUMAN	0.126293	0.0472093	6.16202	0.364092	11.9937	-0.309089	0.10363	9.95969	-0.412719	-10.2688
P06276|CHLE_HUMAN	2.09683	0.514191	17.4504	1.03478	19.285	0.357281	0.13338	-5.50407	0.223901	5.86135
Q9H853|TBA4B_HUMAN	5.12374	4.66255	3.46184	0.225024	15.9338	0.59148	0.566587	-0.400405	0.0248931	0.991885

## Sheet: DDA Cpd 1 60 min
id	Log.P.Value.Treatment.over.DMSO	Log.P.Value.10xComp.over.DMSO	Log.P.Value.100xComp.over.DMSO	Log.P.Value.Treatment.over.10xComp	Log.P.Value.Treatment.over.100xComp	logFC.Treatment.over.DMSO	logFC.10xComp.over.DMSO	logFC.100xComp.over.DMSO	logFC.Treatment.over.10xComp	logFC.Treatment.over.100xComp
O75381|PEX14_HUMAN	5.5379	0.761219	0.603153	11.9299	11.724	3.28229	-0.474373	-0.379861	3.75667	3.66215
Q9NSV4|DIAP3_HUMAN	0.988614	11.6204	10.8679	36.3636	44.3028	-0.451219	3.87473	3.56267	-4.32595	-4.01389
P06733|ENOA_HUMAN	2.04226	11.1994	5.34932	10.5923	4.2609	0.240739	2.63186	0.968549	-2.39112	-0.72781
Q15059|BRD3_HUMAN	38.9543	1.04995	0.996076	45.1831	45.9601	5.53442	0.133491	0.119178	5.40092	5.41524
Q9UKM9|RALY_HUMAN	38.6409	5.09868	5.08125	15.2314	16.5013	4.49237	1.28432	1.21022	3.20806	3.28215
O95372|LYPA2_HUMAN	6.2344	32.6695	55.1072	17.1731	29.4294	1.57094	5.94108	8.81243	-4.37014	-7.2415
Q8N3D4|EH1L1_HUMAN	5.20296	11.5292	5.49419	4.06985	0.136457	1.59959	3.45111	1.67659	-1.85153	-0.077004
Q6NUN9|ZN746_HUMAN	13.0191	1.04995	5.3986	13.2323	6.09379	2.76409	0.133491	1.0711	2.6306	1.693
Q9HBZ2|ARNT2_HUMAN	5.84527	24.5045	25.2813	3.85226	3.57386	-2.54621	-4.22995	-4.11048	1.68374	1.56427
P0C7T5|ATX1L_HUMAN	1.28449	3.14267	1.40989	10.5768	0.404306	-0.39921	0.974257	-0.428794	-1.37347	0.0295843
Q15154|PCM1_HUMAN	0.341568	4.28211	4.36821	11.4188	7.81554	0.175386	-1.56544	1.67233	1.74083	-1.49694
Q14872|MTF1_HUMAN	0.871245	4.40246	4.23982	5.97148	5.75116	-0.478641	-1.73972	-1.67943	1.26108	1.20079
Q9UDY4|DNJB4_HUMAN	42.9529	4.68073	54.5085	45.6934	4.56201	-8.81684	0.477575	-8.12077	-9.29441	-0.696068
Q8IWA0|WDR75_HUMAN	0.179908	9.54163	9.83714	6.03645	5.95296	0.0536173	-1.08401	-1.05956	1.13763	1.11318
Q86UK5|LBN_HUMAN	45.0633	33.3943	46.7212	6.69238	16.4084	6.01749	5.18886	7.25247	0.828639	-1.23497
Q96KM6|Z512B_HUMAN	11.1207	5.51225	5.3986	0.267528	1.11384	1.35459	1.26983	1.0711	0.0847624	0.283495
Q8WWY3|PRP31_HUMAN	42.1213	36.9883	35.0365	0.900789	12.8654	5.08215	4.98053	4.20658	0.101616	0.875563
O60826|CCD22_HUMAN	29.6141	5.41453	52.2621	7.11578	8.33542	6.22952	2.6728	7.72157	3.55672	-1.49206
Q5H9R4|ARMX4_HUMAN	34.8358	36.2245	44.1174	1.35625	1.84747	5.45519	5.20583	5.72744	0.249358	-0.272249
Q9NY65|TBA8_HUMAN	2.04226	11.7101	48.7362	11.1847	56.1281	0.240739	4.64163	7.61191	-4.4009	-7.37117
O75569|PRKRA_HUMAN	2.04226	9.86997	31.8478	9.17729	36.5764	0.240739	1.81484	3.87858	-1.5741	-3.63784
Q15047|SETB1_HUMAN	12.2177	2.95884	19.4632	5.52986	2.17277	-3.10005	-1.15936	-3.59992	-1.94069	0.499868
P07951|TPM2_HUMAN	37.2908	32.8014	37.3599	7.46472	0.204031	6.79231	5.44029	6.84535	1.35203	-0.0530359
P61158|ARP3_HUMAN	36.9956	41.3677	32.7875	0.265414	0.382672	5.74413	5.6987	5.83665	0.0454328	-0.092521
Q9UJY5|GGA1_HUMAN	20.1916	2.99461	20.6053	5.41069	1.89045	-2.4981	-0.984913	-2.34161	-1.51318	-0.156491
Q14331|FRG1_HUMAN	11.4154	46.163	46.7073	1.19755	3.06442	5.91131	6.75369	7.84478	-0.84238	-1.93347
Q6P4R8|NFRKB_HUMAN	9.54236	1.04995	0.996076	10.2443	10.5165	1.35695	0.133491	0.119178	1.22346	1.23777
O15145|ARPC3_HUMAN	36.1041	25.6233	36.0902	7.34579	2.00065	4.27148	3.40458	4.4849	0.866899	-0.213421
P11182|ODB2_HUMAN	25.9073	31.4211	44.7502	0.0589263	21.9385	3.39898	3.40868	5.64649	-0.00970577	-2.24751
Q99453|PHX2B_HUMAN	0.927733	6.29578	12.5379	12.8247	45.2179	-0.531153	3.45614	5.10436	-3.98729	-5.63552
Q96GY0|ZC21A_HUMAN	3.29972	14.4997	42.7105	6.08144	11.9917	-1.44121	-4.51395	-5.66604	3.07274	4.22483
Q9Y6X6|MYO16_HUMAN	2.04226	27.9124	5.35487	28.2052	4.78706	0.240739	6.49286	2.4075	-6.25212	-2.16676
Q13200|PSMD2_HUMAN	35.7772	37.5241	11.7248	0.443842	5.52705	4.60013	4.65794	3.03105	-0.0578128	1.56908
Q8NHM5|KDM2B_HUMAN	11.3895	32.5408	27.8694	1.03911	1.45697	3.5459	3.98989	4.17623	-0.443988	-0.630326
Q8NHY3|GA2L2_HUMAN	9.00714	5.41552	5.33251	1.57336	1.21356	1.12568	1.74026	1.57303	-0.614576	-0.447351
A7KAX9|RHG32_HUMAN	0.193241	1.79143	1.23243	2.99408	3.43576	0.123378	0.943155	-0.644585	-0.819777	0.767963
P55771|PAX9_HUMAN	4.67447	3.33544	42.1613	5.19388	54.4955	0.410194	-0.994969	-4.25478	1.40516	4.66497
O95391|SLU7_HUMAN	11.4305	41.1935	48.5504	2.70638	3.97058	4.68296	6.05223	6.55363	-1.36927	-1.87067
P02461|CO3A1_HUMAN	2.04226	5.35904	10.2296	4.50465	9.54381	0.240739	1.36231	2.17866	-1.12157	-1.93792
Q99729|ROAA_HUMAN	13.1294	10.0975	4.77221	4.23166	8.61681	2.64691	1.54007	0.72462	1.10685	1.92229
Q14005|IL16_HUMAN	5.16454	2.64854	4.58796	24.933	32.1055	-3.84366	2.26732	3.55348	-6.11098	-7.39714
P50747|BPL1_HUMAN	20.6376	11.699	35.4239	0.65882	8.82467	2.67099	2.91501	3.6228	-0.244024	-0.951811
Q8TDD1|DDX54_HUMAN	43.4311	19.1398	11.8413	6.62686	5.71924	7.04425	5.12071	4.58715	1.92353	2.4571
Q5TBA9|FRY_HUMAN	13.0844	5.42181	31.6871	1.79235	0.337538	3.48302	2.38701	3.6148	1.09601	-0.131779
Q9NP61|ARFG3_HUMAN	1.419	3.23461	5.61907	1.97938	5.55358	-0.785504	-1.45427	-2.15337	0.668771	1.36787
Q9H2E6|SEM6A_HUMAN	11.4152	4.99188	0.996076	4.24679	11.6666	2.38539	1.09891	0.119178	1.28647	2.26621
Q9P2N6|KANL3_HUMAN	10.2866	5.17988	0.996076	5.63417	10.4122	2.2665	0.819272	0.119178	1.44723	2.14732
Q8IZY2|ABCA7_HUMAN	11.8942	34.0838	39.3472	6.78862	4.28734	3.52138	5.7728	4.96344	-2.25141	-1.44206
O94925|GLSK_HUMAN	3.89543	3.64213	6.79847	1.01123	44.3407	-1.86099	-1.74624	2.94342	-0.114742	-4.8044
P02545|LMNA_HUMAN	11.1784	5.55725	11.375	3.55913	0.20691	3.24877	1.64782	3.12956	1.60095	0.11921
Q15020|SART3_HUMAN	8.14016	7.48298	11.474	2.13086	0.591561	-1.11112	-0.857854	-1.18726	-0.253264	0.0761432
P55795|HNRH2_HUMAN	11.456	43.1733	44.8759	7.0959	7.94019	3.48525	5.72145	5.9486	-2.2362	-2.46336
Q96Q04|LMTK3_HUMAN	0.739462	2.19539	2.57393	3.41992	3.7967	-0.0873839	0.344361	0.394918	-0.431745	-0.482302
Q96AC1|FERM2_HUMAN	2.04226	10.1127	33.1437	9.46486	39.4485	0.240739	2.76139	3.80632	-2.52065	-3.56558
O94979|SC31A_HUMAN	10.0405	5.05721	4.92952	3.12067	4.37481	2.29395	1.20472	0.973523	1.08923	1.32043
Q9ULJ8|NEB1_HUMAN	1.62267	3.97673	5.57744	1.74477	3.33979	-1.50359	-2.59912	-3.30504	1.09553	1.80145
Q9BWM7|SFXN3_HUMAN	7.48027	5.35465	31.4281	0.379283	14.4606	1.20766	1.34664	3.1527	-0.138981	-1.94504
Q99570|PI3R4_HUMAN	4.45405	4.0889	1.22802	1.04445	8.98994	1.73075	1.3427	-0.418043	0.388051	2.1488
O15294|OGT1_HUMAN	10.0737	31.3419	41.0161	5.03276	8.29558	3.14101	4.94212	5.7717	-1.8011	-2.63069
Q2NL68|PRSR3_HUMAN	3.85814	3.76086	3.62287	0.388453	1.08598	-1.37827	-1.33991	-1.29254	-0.0383541	-0.0857248
Q9Y2F5|ICE1_HUMAN	4.92259	3.85377	0.949137	43.0042	6.31653	-2.6115	2.10306	-0.711858	-4.71456	-1.89964
Q9UJC5|SH3L2_HUMAN	34.4235	11.7045	36.3042	8.96316	5.67483	5.11878	2.8279	4.4099	2.29088	0.708886
Q9UQL6|HDAC5_HUMAN	12.609	11.569	5.35151	0.112462	4.44609	4.02568	4.10517	1.82838	-0.0794966	2.1973
Q9NS69|TOM22_HUMAN	7.90496	39.0356	24.4142	9.01816	0.41359	2.25424	4.6957	2.41584	-2.44145	-0.161594
P18858|DNLI1_HUMAN	5.34907	12.3288	12.1623	5.80432	5.44487	-1.97076	-3.32851	-3.20062	1.35775	1.22986
Q9Y2U8|MAN1_HUMAN	0.436581	1.67092	4.24275	3.71218	9.37752	0.293039	-0.938527	-1.94058	1.23157	2.23362
Q96PE1|AGRA2_HUMAN	28.0955	11.2001	10.8479	3.73199	3.72471	3.4955	2.50577	2.48497	0.989728	1.01052
P49848|TAF6_HUMAN	4.91211	8.48233	5.28351	1.80678	1.00191	0.953343	1.45077	1.3138	-0.497426	-0.360456
Q9NVM6|DJC17_HUMAN	14.8864	1.85733	7.6674	18.7494	4.28165	3.67524	-0.33415	2.12865	4.00939	1.5466
O95433|AHSA1_HUMAN	4.64797	0.144689	4.45774	8.72763	44.9615	2.19369	0.101822	-2.09813	2.09187	4.29183
Q96K83|ZN521_HUMAN	19.062	7.85518	10.3055	7.49153	0.409306	1.88566	1.02452	1.78737	0.861143	0.0982943
Q96JB1|DYH8_HUMAN	4.56505	4.25025	1.5508	1.28818	6.64819	-2.46791	-2.30757	-1.04155	-0.160344	-1.42636
Q9UEW8|STK39_HUMAN	2.40104	1.22536	1.96975	5.04702	9.05582	-0.530963	0.388005	0.511318	-0.918969	-1.04228
P56975|NRG3_HUMAN	4.641	3.11778	5.03793	13.2569	44.0846	-2.10517	1.85638	2.23278	-3.96155	-4.33795
Q96QT4|TRPM7_HUMAN	11.9453	4.79995	9.56083	3.71493	0.298324	1.32719	0.742286	1.39014	0.584901	-0.0629508
Q96L42|KCNH8_HUMAN	3.20075	1.45541	1.41358	9.52346	9.52849	1.07323	-0.455854	-0.441444	1.52908	1.51467
Q659A1|ICE2_HUMAN	0.263901	4.20911	2.22471	11.4547	5.98089	0.149008	-1.70219	-1.01615	1.8512	1.16516
Q04760|LGUL_HUMAN	3.52184	1.48916	4.45263	2.77095	41.1406	1.95117	1.04284	-2.3449	0.908328	4.29607
Q5U5X0|LYRM7_HUMAN	10.3183	12.8966	28.4636	5.07244	37.3314	1.25225	1.59386	3.6985	-0.34161	-2.44625
Q06587|RING1_HUMAN	16.8528	0.630909	1.79262	27.5952	30.3277	-2.45946	-0.126973	0.331748	-2.33249	-2.79121
O43295|SRGP3_HUMAN	6.40525	8.22462	22.0111	16.5444	26.6043	-0.938043	0.862543	2.04401	-1.80059	-2.98206
Q99873|ANM1_HUMAN	1.84812	9.06321	41.1866	4.23823	11.4833	-0.811001	-3.05233	-4.58937	2.24133	3.77837
Q9UL49|TCFL5_HUMAN	2.64769	9.55384	18.7272	12.3426	35.1391	-0.452831	2.73644	2.34312	-3.18927	-2.79595
Q13976|KGP1_HUMAN	2.04226	23.9129	0.996076	23.9235	1.96505	0.240739	5.77125	0.119178	-5.53051	0.121561
P07197|NFM_HUMAN	2.60832	0.681533	7.00895	2.27333	6.06499	0.333522	0.108079	0.700548	0.225444	-0.367026
Q6ZRS2|SRCAP_HUMAN	2.28892	0.00407044	12.3087	3.11788	10.7349	-0.219132	0.000453063	-0.787175	-0.219585	0.568043
O75153|CLU_HUMAN	2.04226	5.12643	10.0127	4.05493	9.31812	0.240739	0.930377	1.99615	-0.689638	-1.75541
Q9HAZ2|PRD16_HUMAN	10.4215	9.8386	40.5858	2.14047	12.4044	2.2424	3.26985	4.71338	-1.02746	-2.47098
Q14669|TRIPC_HUMAN	3.86377	1.00251	0.37994	10.059	5.90177	-1.57539	0.553706	-0.222768	-2.1291	-1.35262
Q15596|NCOA2_HUMAN	5.55525	0.255265	2.62429	3.45017	22.1728	1.07518	-0.123974	-0.534769	1.19915	1.60995
P35579|MYH9_HUMAN	20.7968	15.5498	29.1419	0.104201	10.2733	1.83995	1.82024	2.84729	0.0197075	-1.00735
Q08AD1|CAMP2_HUMAN	7.79791	4.94432	3.47862	17.6659	19.0554	-0.568692	0.43127	0.268219	-0.999961	-0.836911
Q92973|TNPO1_HUMAN	3.20303	0.114392	7.05367	5.75406	22.0614	-0.329846	-0.0155418	0.624022	-0.314304	-0.953868
MT_Sequence	17.8593	6.68549	15.2662	3.54637	0.567952	3.71838	2.21527	3.47907	1.50311	0.239309
WT_Sequence	17.8593	6.68549	15.2662	3.54637	0.567952	3.71838	2.21527	3.47907	1.50311	0.239309
Q9UPT6|JIP3_HUMAN	17.8593	6.68549	15.2662	3.54637	0.567952	3.71838	2.21527	3.47907	1.50311	0.239309
Q13438|OS9_HUMAN	29.2022	11.7833	11.1355	0.621542	1.82669	3.00225	3.2429	2.4907	-0.240653	0.511547
Q8N2M8|CLASR_HUMAN	12.2132	30.5393	10.9297	6.36752	0.00157416	2.27673	3.51678	2.27735	-1.24005	-0.000618195
Q9Y2T7|YBOX2_HUMAN	13.3717	5.35519	0.760366	16.604	14.3039	-4.68002	0.82653	0.163523	-5.50655	-4.84354
Q10570|CPSF1_HUMAN	22.9107	25.9916	31.0661	0.55092	7.56237	2.29742	2.35426	2.83374	-0.0568435	-0.536323
Q9Y6C2|EMIL1_HUMAN	8.6573	9.36419	7.47397	0.340629	0.733204	-4.43764	-4.75097	-5.23524	0.31333	0.797593
P51532|SMCA4_HUMAN	0.79903	4.09977	4.1865	4.07083	8.25804	0.170904	0.61506	-0.610388	-0.444156	0.781292
Q13596|SNX1_HUMAN	0.680296	1.54719	9.18803	3.01984	11.5857	0.085209	-0.198106	0.717306	0.283315	-0.632097
O60885|BRD4_HUMAN	23.7202	10.2865	6.14428	26.315	30.6789	2.754	1.17328	0.750877	1.58072	2.00312
O60361|NDK8_HUMAN	5.48399	6.0954	2.38094	1.17945	8.42427	0.697395	0.776552	0.339359	-0.0791567	0.358036
P15531|NDKA_HUMAN	5.48399	6.0954	2.38094	1.17945	8.42427	0.697395	0.776552	0.339359	-0.0791567	0.358036
P22392|NDKB_HUMAN	5.48399	6.0954	2.38094	1.17945	8.42427	0.697395	0.776552	0.339359	-0.0791567	0.358036
Q32MZ4|LRRF1_HUMAN	3.11556	5.6952	6.59233	9.03848	20.483	1.01872	1.72627	1.90152	-0.707551	-0.882796
Q8N5Q1|F71E2_HUMAN	3.0266	3.31257	2.14065	0.128502	10.6976	1.25017	1.29839	-0.778444	-0.0482179	2.02861
P06576|ATPB_HUMAN	4.46747	5.74731	4.66176	2.35374	16.7379	0.380696	0.626307	-0.363836	-0.24561	0.744532
O15260|SURF4_HUMAN	15.3494	12.1281	15.8864	1.41847	0.126676	1.12475	1.01089	1.11609	0.113868	0.00866529
P82673|RT35_HUMAN	9.27566	12.8919	17.7273	6.27126	16.1198	0.870611	1.23355	1.57103	-0.362936	-0.700417
O75396|SC22B_HUMAN	0.465386	12.0603	3.64468	10.7086	3.98032	0.0768557	1.03464	-0.701154	-0.957789	0.77801
P45880|VDAC2_HUMAN	4.28346	3.23833	16.0399	0.840969	14.5225	0.346192	0.283614	1.03153	0.0625777	-0.685341
O95935|TBX18_HUMAN	4.06195	0.664768	2.79854	8.5862	23.0645	-2.62303	-0.560282	1.98843	-2.06275	-4.61146
O95678|K2C75_HUMAN	1.11257	9.56159	15.7475	11.8363	21.7745	0.228515	-1.91649	-1.89781	2.145	2.12633
Q96LD4|TRI47_HUMAN	10.524	5.08244	1.72575	20.0626	2.08084	-0.865104	0.433637	-0.398836	-1.29874	-0.466268
Q5T0W9|FA83B_HUMAN	4.78843	4.66348	8.72563	0.000283453	4.67618	0.448461	0.448438	0.691598	2.3242e-05	-0.243138
Q9H7N4|SFR19_HUMAN	13.2617	2.73686	10.49	6.3275	42.6711	2.77034	1.06318	-2.21543	1.70716	4.98577
Q9UGI8|TES_HUMAN	9.45669	10.4802	7.96532	1.48129	0.728711	1.07213	1.1932	0.994592	-0.121076	0.0775351
Q92785|REQU_HUMAN	1.45286	3.8679	0.129625	9.60682	5.78223	-0.69081	2.00253	0.0719842	-2.69334	-0.762794
O94761|RECQ4_HUMAN	15.9637	13.4144	18.7429	1.1063	7.29797	2.7553	2.59105	3.19001	0.164253	-0.434709
P10809|CH60_HUMAN	1.14424	2.13843	11.2906	1.50591	21.6112	-0.15025	-0.282736	1.07088	0.132486	-1.22113
O14497|ARI1A_HUMAN	2.4975	0.0599459	5.18322	4.11061	13.0304	0.265975	-0.00763401	-0.465285	0.273609	0.73126
Q14974|IMB1_HUMAN	3.67531	2.92686	8.09607	1.04596	8.98693	0.456958	0.384015	0.859205	0.0729435	-0.402246
Q01082|SPTB2_HUMAN	7.70664	9.62043	11.4856	3.57621	7.82486	0.868517	1.07925	1.2042	-0.210733	-0.335688
Q9Y266|NUDC_HUMAN	0.0857089	5.24054	7.3336	12.9333	17.1032	-0.0181785	0.785181	1.0309	-0.803359	-1.04907
Q9NSE4|SYIM_HUMAN	9.2374	9.63099	15.3903	0.618807	8.30351	0.808592	0.857505	1.22919	-0.0489129	-0.420598
P82664|RT10_HUMAN	11.2085	14.429	15.7919	9.49212	15.2278	2.15099	2.7354	2.97889	-0.584411	-0.827895
Q92665|RT31_HUMAN	9.10247	11.0839	18.2646	3.2563	14.9158	0.704155	0.902701	1.3359	-0.198546	-0.631741
Q149N8|SHPRH_HUMAN	6.52239	3.17979	5.19686	2.25869	6.47003	2.44675	1.66839	2.00855	0.778363	0.438201
Q96BT3|CENPT_HUMAN	16.7257	14.5961	20.442	0.10834	9.75393	2.51526	2.53278	3.08662	-0.0175177	-0.57136
P62913|RL11_HUMAN	7.3578	10.106	7.40956	3.32726	0.581007	0.630874	0.845065	0.591744	-0.21419	0.0391305
P11498|PYC_HUMAN	1.85205	0.265712	9.46898	1.94194	11.9535	0.181817	0.0336507	0.688219	0.148166	-0.506402
Q9C0A1|ZFHX2_HUMAN	1.38767	2.97782	1.65714	1.76695	0.278982	1.04376	2.11858	1.22259	-1.07482	-0.178837
P51398|RT29_HUMAN	7.73528	10.791	14.9268	4.14263	7.96522	0.62176	0.955659	1.01667	-0.333899	-0.394912
Q9H2M9|RBGPR_HUMAN	5.80451	10.0054	16.1152	3.31778	7.1819	0.600387	0.988639	1.1904	-0.388251	-0.59001
Q92878|RAD50_HUMAN	9.00734	0.566671	4.34763	11.7678	6.25035	-0.729931	0.0705443	-0.360291	-0.800475	-0.36964
Q5H9F3|BCORL_HUMAN	2.22409	0.239159	2.42053	2.08066	7.0854	0.194141	0.0296146	-0.233266	0.164527	0.427408
Q16352|AINX_HUMAN	14.3536	10.5754	11.7151	4.41182	5.61793	1.55533	1.23632	1.25503	0.319016	0.300303
O60341|KDM1A_HUMAN	6.1699	5.20709	6.63494	2.97941	2.89314	2.66462	2.34074	2.82101	0.323883	-0.156391
Q01813|PFKAP_HUMAN	3.12238	3.45553	0.0026256	0.699853	7.66479	2.14502	2.3117	-0.00241377	-0.166682	2.14743
Q15287|RNPS1_HUMAN	13.9796	11.758	10.101	1.79055	8.48356	1.45821	1.32425	1.07822	0.13396	0.379996
A5YKK6|CNOT1_HUMAN	0.0922019	0.607103	0.876376	0.921296	0.966893	-0.0114381	0.0690194	-0.0874231	-0.0804575	0.075985
Q8WXX7|AUTS2_HUMAN	16.0794	13.0757	17.9886	25.8753	27.9076	-3.62587	1.68405	2.29311	-5.30992	-5.91898
Q92609|TBCD5_HUMAN	14.8578	6.10332	12.0315	3.23652	2.96913	1.69382	1.10236	2.36891	0.591459	-0.675098
Q9NPB6|PAR6A_HUMAN	5.32126	2.80052	3.70806	9.88579	19.0586	4.23576	2.51829	3.12557	1.71747	1.11018
Q13442|HAP28_HUMAN	0.532488	7.31075	1.1714	11.3641	1.01728	0.0664311	0.696175	0.13292	-0.629744	-0.0664891
P18124|RL7_HUMAN	3.62809	0.593554	4.39219	4.8638	0.560734	-0.297903	0.0724521	-0.337312	-0.370355	0.0394086
Q6P1J9|CDC73_HUMAN	5.11471	9.44665	8.21977	4.28272	2.62933	0.656917	1.0354	0.913297	-0.378488	-0.25638
Q8WW12|PCNP_HUMAN	2.47903	8.39537	10.7974	10.3764	15.0561	0.268266	0.769598	0.903276	-0.501331	-0.63501
P14618|KPYM_HUMAN	1.54265	6.06634	3.38761	5.2139	1.72485	-0.301347	-0.869527	-0.502606	0.568181	0.201259
P49321|NASP_HUMAN	4.48695	5.93489	12.3709	1.30588	10.4067	0.554333	0.673603	1.21303	-0.11927	-0.658702
Q9Y263|PLAP_HUMAN	2.42385	5.67414	7.01154	6.74651	10.191	0.333812	0.695701	0.803194	-0.361888	-0.469382
P35580|MYH10_HUMAN	17.4052	16.0742	21.7371	0.219833	9.95849	2.12898	2.10437	2.6972	0.02461	-0.568215
Q5VU43|MYOME_HUMAN	1.54081	15.6825	0.945714	26.2418	2.40489	-0.515201	4.17667	0.53657	-4.69187	-1.05177
O43175|SERA_HUMAN	12.4351	5.29323	0.0428224	5.12429	14.972	0.866453	0.485004	-0.00482654	0.381449	0.871279
O15357|SHIP2_HUMAN	11.6151	6.63102	13.3101	6.53246	2.16312	-1.94373	-0.700674	-2.63703	-1.24305	0.693307
Q9UKX7|NUP50_HUMAN	4.28981	4.92617	2.82931	1.00422	2.33296	0.624208	0.703147	0.444651	-0.0789392	0.179557
Q9P2E9|RRBP1_HUMAN	12.4745	13.9489	16.0985	3.98498	11.5124	1.89979	2.14702	2.45511	-0.247231	-0.555321
P46777|RL5_HUMAN	17.4001	14.381	12.3726	3.02083	9.72694	1.30022	1.12557	0.897775	0.174652	0.402446
O00291|HIP1_HUMAN	1.22327	0.978666	5.48799	4.34326	9.16215	-0.568229	0.54117	3.10264	-1.1094	-3.67087
Q9H6T3|RPAP3_HUMAN	8.22434	11.6278	16.8224	6.29877	16.2766	0.828462	1.35612	1.66253	-0.527663	-0.834071
P27635|RL10_HUMAN	6.16497	7.62238	8.16597	2.22152	1.73551	0.45362	0.602519	0.548496	-0.148899	-0.0948759
Q9H9B4|SFXN1_HUMAN	12.3329	12.8055	7.82949	0.660384	7.65751	1.4073	1.46603	0.929237	-0.0587226	0.478067
Q5TAT6|CODA1_HUMAN	7.32118	0.397329	1.6401	12.2357	22.387	1.81151	-0.15919	-0.527384	1.9707	2.33889
O00767|SCD_HUMAN	6.74298	2.36332	7.46662	4.05435	1.67648	2.62794	1.00793	2.03757	1.62001	0.590375
P62316|SMD2_HUMAN	14.3268	8.09438	22.661	2.65729	1.94216	1.47324	1.04365	1.68496	0.429588	-0.211723
Q9NUQ8|ABCF3_HUMAN	5.44061	6.93934	6.14585	9.97306	3.35571	2.37452	2.89562	2.63857	-0.521106	-0.264058
P26368|U2AF2_HUMAN	5.99197	5.71216	5.74123	2.09577	2.16042	4.19437	4.00644	4.0329	0.187928	0.161465
Q9UHD2|TBK1_HUMAN	3.06012	5.93805	15.2188	3.74935	16.5783	0.317594	0.736126	1.1984	-0.418532	-0.880808
Q15365|PCBP1_HUMAN	6.76237	8.20981	13.4228	1.8324	8.27159	0.577392	0.71536	0.976751	-0.137968	-0.399359
Q14151|SAFB2_HUMAN	14.3689	17.163	18.6701	4.0609	4.05577	1.44764	1.80429	1.71512	-0.356654	-0.267482
Q9H267|VP33B_HUMAN	5.50502	7.93795	1.26139	14.151	4.71023	0.544379	-1.22006	0.174927	1.76444	0.369452
P17066|HSP76_HUMAN	5.76489	6.45468	6.79478	1.35765	1.55969	0.675299	0.768295	0.761414	-0.0929963	-0.0861147
P61604|CH10_HUMAN	3.7968	1.36066	16.4142	3.03447	13.7414	0.456626	0.174451	1.361	0.282175	-0.904377
P50991|TCPD_HUMAN	3.21434	5.09391	3.78458	1.42975	11.5804	0.383469	0.515661	-0.385201	-0.132191	0.768671
O75638|CTAG2_HUMAN	0.845532	1.25019	0.716836	1.15849	7.42563	-0.253919	-0.358135	0.212989	0.104216	-0.466909
Q9H7P9|PKHG2_HUMAN	7.34502	8.22151	18.925	3.58543	1.49988	-1.80663	-0.803287	-1.34654	-1.00335	-0.460097
P05783|K1C18_HUMAN	2.57757	4.55989	4.73477	3.25794	3.42335	0.264761	0.448309	0.431411	-0.183547	-0.16665
Q9HCC0|MCCB_HUMAN	28.5104	9.98618	8.33236	4.37446	2.73586	-2.92787	-1.94263	-2.09429	-0.985237	-0.83358
Q9HCS7|SYF1_HUMAN	7.96462	4.757	9.9517	3.70243	1.99409	0.68254	0.45946	0.802628	0.22308	-0.120088
A6NHQ2|FBLL1_HUMAN	32.6696	7.72151	10.0811	4.02312	2.25092	3.69299	2.37371	2.91035	1.31928	0.78264
O60293|ZC3H1_HUMAN	6.12103	1.42379	6.01917	7.78575	0.598579	2.44781	0.796461	2.40853	1.65135	0.0392834
Q15911|ZFHX3_HUMAN	4.73095	5.22785	6.08488	1.01426	4.36799	3.45237	3.65572	4.16066	-0.203342	-0.708282
Q5T3J3|LRIF1_HUMAN	4.17449	13.686	12.0423	10.0617	7.74424	-0.789059	-2.14403	-1.71721	1.35497	0.928148
Q9C0A0|CNTP4_HUMAN	8.09998	3.22576	2.2021	3.84373	5.48816	3.29489	1.87961	1.3664	1.41528	1.92848
O43809|CPSF5_HUMAN	3.45657	1.02299	12.9686	2.86668	25.6291	0.27082	0.101356	-0.796995	0.169465	1.06782
Q16795|NDUA9_HUMAN	5.99075	10.49	12.6937	7.42393	11.1796	0.724622	1.15325	1.37088	-0.428629	-0.646261
Q86UE4|LYRIC_HUMAN	7.99788	7.56579	10.9991	0.0668429	3.60669	0.645877	0.64097	0.845229	0.00490622	-0.199352
Q13435|SF3B2_HUMAN	4.50185	5.48851	0.733674	1.11426	9.36164	0.370086	0.453616	-0.0685031	-0.0835296	0.438589
Q8NB46|ANR52_HUMAN	3.31106	2.18182	8.21035	0.318958	6.0813	0.309871	0.273111	0.618802	0.0367608	-0.308931
Q6UN15|FIP1_HUMAN	22.7942	11.4721	20.9669	8.27848	5.67824	-2.941	-1.70624	-2.30437	-1.23476	-0.636636
Q9UBC2|EP15R_HUMAN	0.0894453	7.39225	8.08428	10.9222	11.473	-0.0114364	0.659507	0.686561	-0.670943	-0.697998
P00374|DYR_HUMAN	0.174186	4.76975	8.85156	4.65441	8.60907	-0.0258252	-2.12924	-2.5257	2.10341	2.49987
Q14195|DPYL3_HUMAN	6.04431	13.6017	13.2966	9.20243	8.1597	0.565459	1.11003	1.09163	-0.544575	-0.526175
P51991|ROA3_HUMAN	13.6525	12.8718	11.5399	0.584874	2.28746	1.05298	1.09832	0.917379	-0.0453372	0.135599
P61254|RL26_HUMAN	7.03357	9.5618	7.29583	2.97256	0.19096	0.946173	1.19656	0.967717	-0.250383	-0.0215441
Q05707|COEA1_HUMAN	5.80475	9.63246	9.01924	15.6321	15.6546	3.7411	5.69439	5.36012	-1.9533	-1.61902
Q14938|NFIX_HUMAN	0.889635	0.0286179	0.917536	6.74082	0.169399	1.12777	-0.0390543	1.21603	1.16682	-0.0882584
P50914|RL14_HUMAN	11.9074	11.2242	8.17072	0.88544	4.97508	1.26563	1.19837	0.925413	0.0672508	0.340213
Q9BSJ8|ESYT1_HUMAN	2.26755	2.51465	9.71458	4.8431	9.60956	-0.654671	0.404905	1.24099	-1.05958	-1.89566
P05165|PCCA_HUMAN	1.23921	0.597962	4.16733	2.69698	3.92644	0.112511	-0.0639048	0.303619	0.176416	-0.191108
Q8IW35|CEP97_HUMAN	1.09043	9.48037	8.36667	7.29164	6.2017	0.68924	3.1681	2.89186	-2.47886	-2.20262
Q16666|IF16_HUMAN	1.94052	1.71126	9.02971	0.0325028	8.83191	0.167437	0.164842	0.652576	0.00259577	-0.485139
Q9NSC2|SALL1_HUMAN	2.22466	2.28684	0.0417545	0.00555354	3.57108	1.2314	1.23425	0.0247559	-0.00284334	1.20665
O60783|RT14_HUMAN	0.695859	1.65849	11.3756	1.55594	17.9308	0.0903427	0.208535	1.02041	-0.118193	-0.93007
O15550|KDM6A_HUMAN	4.04566	5.74884	4.16429	11.3495	0.493386	2.44471	3.2526	2.48928	-0.807893	-0.044565
Q96BY7|ATG2B_HUMAN	8.80512	8.56362	13.7852	1.58155	16.6892	2.90629	3.39563	4.3534	-0.489336	-1.44711
Q9UPQ9|TNR6B_HUMAN	3.6211	5.57442	4.91768	3.20862	1.98157	0.50191	0.748259	0.629251	-0.246349	-0.127341
P62942|FKB1A_HUMAN	9.36941	9.26359	10.0755	0.549921	0.530444	1.20328	1.13782	1.14717	0.065463	0.0561106
Q9BXM0|PRAX_HUMAN	1.82905	4.3463	14.6329	1.85988	9.23166	0.960574	1.99802	3.86365	-1.03745	-2.90308
Q8IYD1|ERF3B_HUMAN	12.1449	3.96102	3.58971	5.88084	12.5891	3.81206	1.9442	1.51786	1.86787	2.2942
Q6ZN18|AEBP2_HUMAN	4.53392	12.8083	17.5568	8.7709	15.685	2.5232	5.10491	7.24153	-2.58171	-4.71833
Q8NFZ8|CADM4_HUMAN	8.94778	29.4602	2.79328	35.2538	11.1034	0.674769	-3.79722	-0.367126	4.47199	1.04189
Q8N163|CCAR2_HUMAN	5.66274	3.34975	2.82469	2.09096	16.1454	0.413387	0.286862	-0.220682	0.126525	0.634069
Q8NEZ2|VP37A_HUMAN	1.25549	0.0866991	2.11058	2.05008	0.853561	0.753747	0.0530041	1.02662	0.700743	-0.272876
Q9NQS7|INCE_HUMAN	1.03355	5.64714	9.47087	6.40286	15.2509	0.109075	-1.26625	-0.651919	1.37533	0.760994
P07910|HNRPC_HUMAN	9.21595	3.89043	0.930689	14.8938	29.0959	1.43295	0.70104	-0.200866	0.731908	1.63381
P53597|SUCA_HUMAN	3.55455	2.07943	3.3225	1.29462	0.642373	1.87253	1.37188	1.7696	0.500644	0.102922
Q9H3S7|PTN23_HUMAN	15.4703	0.524702	3.17826	22.5959	26.552	1.41201	0.0786473	-0.403677	1.33336	1.81569
A0JNW5|UH1BL_HUMAN	5.46051	5.7435	3.37278	0.164475	4.56397	1.15674	1.13415	0.714617	0.022585	0.442121
Q13634|CAD18_HUMAN	3.63326	1.51649	0.732338	19.4473	21.1412	-1.60049	0.7709	0.389067	-2.37138	-1.98955
P52565|GDIR1_HUMAN	4.38104	3.43433	2.10386	0.734325	2.82174	-2.25259	-1.66793	-0.665061	-0.584665	-1.58753
Q6FI81|CPIN1_HUMAN	1.42752	7.04701	6.67476	20.7178	20.0019	-1.024	3.66875	3.52043	-4.69275	-4.54443
Q9Y6U3|ADSV_HUMAN	27.7495	26.5893	30.4491	3.24002	7.98977	1.98628	2.21771	2.42214	-0.231432	-0.435867
Q13283|G3BP1_HUMAN	0.619554	0.701752	1.18948	0.303485	5.63738	-0.116422	-0.176286	0.203755	0.0598648	-0.320176
P55884|EIF3B_HUMAN	0.571761	1.49244	8.54094	3.96854	22.5318	-0.148506	0.383092	1.48435	-0.531597	-1.63286
Q00577|PURA_HUMAN	4.65979	10.5464	9.75149	5.49712	4.43786	2.76189	4.56838	4.27421	-1.80649	-1.51232
P11171|EPB41_HUMAN	1.49421	0.553074	0.617144	8.38743	2.80203	1.40366	-0.534755	0.598029	1.93841	0.805627
Q2TB10|ZN800_HUMAN	5.22781	3.01012	17.0755	1.89126	15.6227	-0.389031	-0.265925	-1.15152	-0.123106	0.762485
Q12906|ILF3_HUMAN	14.2653	13.6039	13.785	3.74711	2.55432	5.21896	4.92201	5.00638	0.296949	0.21258
P48634|PRC2A_HUMAN	0.4797	2.95824	3.8255	3.84927	5.30261	0.0472549	0.263107	0.293653	-0.215853	-0.246398
Q13427|PPIG_HUMAN	0.889681	0.764884	0.0378949	5.48064	2.89937	1.15041	-0.931213	-0.049681	2.08162	1.20009
Q9BUJ2|HNRL1_HUMAN	9.86147	7.78652	3.27759	0.511357	8.48931	0.792726	0.736263	0.28821	0.0564624	0.504515
Q8IZP0|ABI1_HUMAN	3.30051	7.27534	7.47925	8.81099	10.4099	0.480702	0.94668	0.933307	-0.465978	-0.452605
Q96RQ3|MCCA_HUMAN	2.99524	2.48519	13.9168	0.177247	15.895	0.245141	0.231631	0.874664	0.0135101	-0.629523
P17098|ZNF8_HUMAN	6.50204	8.84499	5.46773	2.81735	3.20792	-0.550413	-0.74589	-1.47093	0.195477	0.920518
Q9H1A4|APC1_HUMAN	1.46956	5.36019	7.29025	10.7874	13.3301	-0.17405	0.496383	0.603474	-0.670432	-0.777524
Q15750|TAB1_HUMAN	1.99392	10.4875	11.8449	10.4442	12.647	0.293438	1.14198	1.1429	-0.84854	-0.849459
Q8TDZ2|MICA1_HUMAN	4.81472	5.81573	1.78249	7.20426	4.24118	-1.54041	0.565697	-0.190704	-2.10611	-1.34971
Q8NEM7|SP20H_HUMAN	2.7348	2.8611	2.08727	0.365135	0.73576	1.33152	1.18022	0.994153	0.151301	0.337363
P98077|SHC2_HUMAN	5.76412	9.34402	10.4951	4.12617	5.06309	0.610969	0.954787	0.962123	-0.343818	-0.351154
Q96EL2|RT24_HUMAN	8.20581	4.18001	11.0073	3.10928	3.45773	0.584333	0.380057	0.782369	0.204276	-0.198036
Q14847|LASP1_HUMAN	6.19707	8.14872	3.84131	4.88173	0.717321	2.2882	2.8444	1.98056	-0.556194	0.307646
Q9H089|LSG1_HUMAN	1.27227	0.827031	9.80706	1.99742	2.75468	0.614115	-0.206575	1.68741	0.82069	-1.0733
Q92499|DDX1_HUMAN	5.50509	4.85841	0.986378	1.2678	15.0929	1.01588	0.906593	0.222203	0.109291	0.793681
Q969G3|SMCE1_HUMAN	2.06214	0.0252936	6.67094	4.37738	9.38757	-0.251603	0.00382321	-0.660871	-0.255426	0.409268
Q8IWN7|RP1L1_HUMAN	1.03601	5.82439	5.37185	7.04951	10.3985	0.531784	2.71021	2.04751	-2.17843	-1.51572
P38919|IF4A3_HUMAN	5.71945	3.53062	1.90681	3.76138	17.4715	0.696806	0.473794	-0.284003	0.223012	0.980809
P04083|ANXA1_HUMAN	1.23136	1.54876	5.52615	6.51413	19.5965	-0.174869	0.23188	0.626558	-0.406749	-0.801427
Q15424|SAFB1_HUMAN	2.38353	3.18592	11.1149	1.30451	12.6436	0.247764	0.383248	0.859563	-0.135484	-0.611799
Q9UKX3|MYH13_HUMAN	12.7156	7.4776	21.9009	1.29627	11.7488	1.10219	0.920468	1.92806	0.181719	-0.825868
P42858|HD_HUMAN	2.88549	1.71415	10.1515	0.874846	9.40275	0.954496	0.665013	2.36353	0.289484	-1.40904
P04844|RPN2_HUMAN	22.7267	21.1626	19.1117	0.423803	0.0647345	2.07842	2.0244	2.06814	0.0540171	0.0102811
O00139|KIF2A_HUMAN	13.3747	18.9401	12.6588	2.40089	4.55566	2.9684	2.333	1.80719	0.635401	1.16122
Q86XP3|DDX42_HUMAN	1.10905	3.09659	8.76905	1.66835	7.28542	0.147627	0.309626	0.690548	-0.161999	-0.542921
Q8WZA9|IRGQ_HUMAN	4.15962	8.87131	16.3686	4.35001	10.8888	1.31683	2.77155	3.38758	-1.45472	-2.07075
P62308|RUXG_HUMAN	13.4506	10.2875	4.72031	5.84064	15.4366	1.66349	1.19907	0.604576	0.464428	1.05892
A8MWD9|RUXGL_HUMAN	13.4506	10.2875	4.72031	5.84064	15.4366	1.66349	1.19907	0.604576	0.464428	1.05892
O75420|GGYF1_HUMAN	2.04671	4.29584	9.63085	3.51884	18.4367	0.7364	1.59572	2.6569	-0.859325	-1.9205
P62979|RS27A_HUMAN	3.30813	1.70839	3.18575	3.42689	0.28411	0.587385	0.342801	0.567376	0.244585	0.0200095
Q9H9B1|EHMT1_HUMAN	11.1532	7.33539	0.015747	3.95159	20.6955	0.915989	0.683322	0.00199541	0.232667	0.913994
Q86YP4|P66A_HUMAN	7.17045	8.66803	0.215018	2.18921	15.3362	1.06825	1.27117	0.0451197	-0.202916	1.02313
Q13823|NOG2_HUMAN	6.09867	5.40965	5.04939	0.663415	0.70049	0.614167	0.562119	0.550261	0.0520475	0.0639058
O43324|MCA3_HUMAN	11.5528	4.25234	13.413	4.99942	1.00143	2.15979	1.14852	2.27971	1.01126	-0.119922
O43491|E41L2_HUMAN	2.69995	1.92396	1.63466	9.59747	9.808	-0.256891	0.201258	0.161882	-0.458149	-0.418772
Q9NYL9|TMOD3_HUMAN	6.85816	3.80063	8.3437	13.0392	9.41507	2.92928	1.80909	3.46027	1.12019	-0.530992
Q15811|ITSN1_HUMAN	0.252991	3.07603	8.98705	4.48614	15.1331	0.0280644	0.308077	0.660981	-0.280013	-0.632916
P08670|VIME_HUMAN	1.72636	6.52983	7.64898	6.95112	8.51974	0.147469	0.493658	0.500607	-0.346189	-0.353137
Q9UNF1|MAGD2_HUMAN	10.5233	2.98952	4.86618	8.13713	18.8225	3.6193	1.49749	1.86654	2.12181	1.75276
P33176|KINH_HUMAN	0.107528	6.04007	14.7483	7.4803	17.5282	0.0125788	0.481766	0.939933	-0.469187	-0.927354
P25398|RS12_HUMAN	3.34452	3.66112	0.651088	0.688635	7.94194	0.676941	0.732298	0.160151	-0.0553576	0.51679
Q69YQ0|CYTSA_HUMAN	17.6494	12.6807	13.8267	1.05454	8.33496	2.16061	2.42688	1.44004	-0.266269	0.720575
Q86TC9|MYPN_HUMAN	3.15056	2.43832	1.69726	0.620168	13.5368	-0.364287	-0.314864	0.211726	-0.0494225	-0.576013
Q12905|ILF2_HUMAN	4.12702	0.779396	5.82886	3.20675	24.2156	1.01407	0.293096	-1.35654	0.720977	2.37061
P62314|SMD1_HUMAN	1.71256	0.413108	4.7584	1.89897	8.61746	0.379906	0.0792338	-0.681573	0.300672	1.06148
O94827|PKHG5_HUMAN	3.76108	6.31071	8.04893	3.69548	6.81938	0.537202	0.813075	0.968354	-0.275872	-0.431151
Q9P227|RHG23_HUMAN	4.8326	5.27713	8.83057	1.00341	9.86482	4.35416	5.01134	6.88655	-0.657183	-2.53239
P47914|RL29_HUMAN	1.0801	2.66449	5.99068	6.88984	19.3797	0.363426	0.796816	1.58238	-0.43339	-1.21895
Q96N67|DOCK7_HUMAN	2.52473	6.95448	16.0207	5.88847	19.1252	0.227817	0.558886	1.0516	-0.331069	-0.823784
Q92734|TFG_HUMAN	3.27241	3.15562	1.60831	0.333432	13.8602	0.815574	0.762874	-0.407288	0.0527003	1.22286
Q92922|SMRC1_HUMAN	4.53107	0.60044	2.43706	5.26471	2.92496	2.18114	0.343406	1.15451	1.83774	1.02663
P22234|PUR6_HUMAN	4.2141	19.5185	9.9794	15.3066	4.57301	0.449811	1.51516	0.891047	-1.06535	-0.441236
Q9Y2R9|RT07_HUMAN	5.28816	1.44534	6.85292	7.49939	25.3805	-0.576576	0.272031	0.735349	-0.848607	-1.31193
Q9BZ19|ANR60_HUMAN	1.8377	0.985768	1.43574	3.75386	0.488128	1.87847	1.05904	1.61559	0.819434	0.262888
P54253|ATX1_HUMAN	8.43026	0.050262	5.25021	14.0193	7.25538	0.967497	-0.00962762	0.642776	0.977124	0.324721
P57678|GEMI4_HUMAN	6.00958	9.45839	18.0038	3.64081	13.4287	-0.525676	-0.838717	-1.39407	0.313042	0.868391
Q14678|KANK1_HUMAN	0.755705	4.71068	8.66737	6.69489	13.7275	0.127719	0.609225	0.979684	-0.481505	-0.851965
Q13423|NNTM_HUMAN	8.96769	6.39846	11.5951	4.7485	6.14112	1.3938	1.06359	1.73057	0.330213	-0.336767
Q9UBB9|TFP11_HUMAN	2.58461	11.3475	20.5451	2.55608	7.09974	-0.628984	-1.20254	-1.94664	0.57356	1.31765
Q96C24|SYTL4_HUMAN	8.24165	8.38803	15.8516	0.840648	11.9938	0.70863	0.776255	1.22216	-0.0676253	-0.513529
Q12802|AKP13_HUMAN	4.16829	5.16036	6.53682	1.45688	2.94489	0.373877	0.468843	0.53687	-0.0949652	-0.162993
Q9H910|JUPI2_HUMAN	2.16276	7.54012	10.4221	7.85057	12.6216	0.208895	0.655604	0.778092	-0.446709	-0.569197
Q9NTZ6|RBM12_HUMAN	2.0479	0.530784	11.1216	2.63901	16.7133	0.224268	-0.079396	-0.858012	0.303664	1.08228
P49750|YLPM1_HUMAN	1.77525	1.14001	8.21791	3.83511	9.09014	-0.152979	0.129242	-0.556666	-0.282221	0.403687
P62280|RS11_HUMAN	1.61419	3.04841	2.87388	2.22798	1.81985	0.176379	0.316823	0.279768	-0.140444	-0.10339
P08240|SRPRA_HUMAN	1.76106	3.05283	7.13411	2.26138	15.4368	0.694055	1.16505	2.15839	-0.470997	-1.46434
Q9HCK8|CHD8_HUMAN	0.7848	7.90324	7.01623	12.8237	14.2754	0.131908	-1.17829	-0.909793	1.3102	1.0417
Q9UEG4|ZN629_HUMAN	13.8922	10.7798	10.0387	3.53656	6.79779	1.12011	0.901073	0.783944	0.219036	0.336165
O75151|PHF2_HUMAN	3.60764	4.89714	5.67755	2.13761	3.1649	0.371837	0.517287	0.536736	-0.145449	-0.164899
Q9Y2X3|NOP58_HUMAN	0.768335	5.94567	7.92792	6.08329	8.05719	0.08099	0.46629	0.546653	-0.3853	-0.465663
Q9UKN7|MYO15_HUMAN	13.9072	3.4453	13.9859	9.92345	1.30407	2.45822	-1.86272	2.31316	4.32094	0.145066
Q01167|FOXK2_HUMAN	4.96822	4.94134	6.31594	0.179628	8.6487	3.03254	3.00805	3.68835	0.0244969	-0.655803
Q8WUM0|NU133_HUMAN	1.92455	1.81074	0.421493	0.109562	6.3175	0.243337	0.23516	-0.0585688	0.00817693	0.301905
Q9C0B0|UNK_HUMAN	2.18889	0.938855	4.03151	13.214	6.05065	-0.573316	0.268501	-0.948407	-0.841817	0.375091
Q8WYA1|BMAL2_HUMAN	3.21605	0.933956	0.295941	6.15346	14.563	-3.08388	-1.03824	0.340268	-2.04564	-3.42415
Q9P219|DAPLE_HUMAN	6.05207	10.2515	2.83731	4.23435	14.9647	1.63139	2.68961	-0.757437	-1.05822	2.38883
Q7Z7L1|SLN11_HUMAN	3.29647	3.80377	1.1498	0.857104	13.7609	0.596597	0.674931	-0.235909	-0.0783337	0.832506
Q9Y520|PRC2C_HUMAN	0.702096	6.62249	2.07946	10.0048	5.4322	-0.0716607	0.648135	0.181047	-0.719795	-0.252708
Q9NVP1|DDX18_HUMAN	6.66073	3.4636	5.36214	6.01538	7.46962	4.18687	2.58706	3.48855	1.59981	0.698316
Q99569|PKP4_HUMAN	4.44067	3.33889	4.34717	8.56203	11.848	-0.407559	0.396838	0.365321	-0.804397	-0.77288
O00151|PDLI1_HUMAN	0.00254753	5.25172	11.6437	6.91409	15.2751	0.00030147	0.462179	0.779289	-0.461877	-0.778987
Q9HCM1|RESF1_HUMAN	1.58224	5.36876	2.39414	10.9726	2.26817	-0.457791	-1.30103	-0.647875	0.84324	0.190084
O15078|CE290_HUMAN	17.8794	1.67023	1.55972	8.71393	9.78518	1.35399	-0.46315	-0.377994	1.81714	1.73198
Q93009|UBP7_HUMAN	10.5189	9.87801	13.9823	1.00472	1.0654	0.910792	0.815684	1.00097	0.0951083	-0.0901776
P52272|HNRPM_HUMAN	0.162481	1.71686	6.14917	2.35448	9.22116	-0.0192676	0.208311	0.462269	-0.227578	-0.481536
Q06830|PRDX1_HUMAN	2.73307	0.945275	10.4139	1.86077	11.4233	0.3515	0.151626	1.00926	0.199874	-0.657759
Q86VQ1|GLCI1_HUMAN	8.97157	6.31143	5.89296	5.90564	7.00386	-2.73565	-0.816578	-0.587879	-1.91907	-2.14777
Q8IYB5|SMAP1_HUMAN	5.71813	2.07772	2.51392	3.80321	14.9913	0.458896	0.209608	-0.215732	0.249288	0.674627
P21796|VDAC1_HUMAN	20.0025	0.331179	13.0417	10.1367	8.87562	2.97843	-0.158859	1.98047	3.13729	0.997964
P09622|DLDH_HUMAN	2.76283	6.03873	5.43494	4.2888	3.0373	0.248906	0.498575	0.411229	-0.249669	-0.162323
P63167|DYL1_HUMAN	0.877352	2.35002	9.94109	1.69511	12.2554	0.179313	0.439047	1.28305	-0.259733	-1.10374
Q9UJV9|DDX41_HUMAN	0.90209	0.117915	6.18395	1.33811	13.3624	-0.189374	0.0326556	-0.988357	-0.22203	0.798983
P36871|PGM1_HUMAN	9.08043	20.7459	0.261672	9.54007	3.53575	0.805539	1.50721	0.0673484	-0.701672	0.73819
P41252|SYIC_HUMAN	5.86471	8.95945	3.46579	3.01073	3.84468	0.629473	0.865237	0.365485	-0.235765	0.263987
Q12824|SNF5_HUMAN	2.33357	2.90704	0.502265	1.47754	14.4118	0.64712	0.809526	-0.160158	-0.162407	0.807277
Q8IWW6|RHG12_HUMAN	0.14917	0.766692	4.81563	1.80889	18.6072	0.0849776	-0.46946	2.06729	0.554437	-1.98231
Q9H0D6|XRN2_HUMAN	3.15004	2.78103	0.845417	0.438703	2.8866	0.367973	0.334586	0.125388	0.033387	0.242585
P78371|TCPB_HUMAN	2.7253	8.6363	3.47906	14.5491	1.5005	0.69717	1.83124	0.838356	-1.13407	-0.141186
Q6PD62|CTR9_HUMAN	10.1606	5.03134	7.49343	12.2135	10.1543	2.26527	1.28145	1.72057	0.983822	0.544701
O14828|SCAM3_HUMAN	5.52367	6.41045	6.39494	4.37215	4.6639	2.55306	2.86681	2.86841	-0.313755	-0.315358
Q7L2E3|DHX30_HUMAN	15.975	9.16596	12.7867	1.87905	2.46963	-1.11853	-0.923713	-0.956112	-0.19482	-0.162421
Q7L266|ASGL1_HUMAN	1.42665	3.2697	1.12743	3.95472	5.59548	0.169982	-1.18341	-0.133511	1.35339	0.303492
P31943|HNRH1_HUMAN	1.96222	3.6111	4.00817	9.4708	10.064	0.834798	1.39378	1.53536	-0.558984	-0.700566
Q8TEP8|CE192_HUMAN	7.85472	2.3159	2.46173	8.91476	16.7766	-2.31969	-0.682366	0.7299	-1.63733	-3.04959
Q9UMS4|PRP19_HUMAN	1.43574	5.43269	1.57809	6.11081	0.025329	0.297848	0.87035	0.294737	-0.572502	0.00311146
P51172|SCNND_HUMAN	2.01128	4.4666	3.93461	3.27348	2.36431	0.292583	0.557431	0.487137	-0.264848	-0.194554
Q12849|GRSF1_HUMAN	1.05989	6.30173	10.494	3.56107	6.34196	-0.312541	-1.58503	1.22167	1.27249	-1.53421
O15018|PDZD2_HUMAN	2.31152	1.90157	17.7963	3.10453	14.9893	0.628677	-1.21725	2.90097	1.84593	-2.27229
Q9Y247|FA50B_HUMAN	2.53727	4.34232	4.00123	2.56992	1.84141	0.285467	0.458255	0.396992	-0.172788	-0.111525
Q14320|FA50A_HUMAN	2.53727	4.34232	4.00123	2.56992	1.84141	0.285467	0.458255	0.396992	-0.172788	-0.111525
P61978|HNRPK_HUMAN	8.62918	6.81149	14.91	1.25274	6.49334	0.605532	0.517592	0.919868	0.0879394	-0.314337
P21333|FLNA_HUMAN	1.14023	5.08733	11.1295	5.80047	15.0965	0.106981	0.418895	0.725855	-0.311914	-0.618873
P62829|RL23_HUMAN	4.47697	3.42548	2.26498	0.666053	3.22588	0.382396	0.326671	0.198158	0.055725	0.184238
P62891|RL39_HUMAN	6.37887	0.312243	1.32744	7.25358	15.4586	0.940616	0.0697188	-0.222826	0.870897	1.16344
Q59GN2|R39L5_HUMAN	6.37887	0.312243	1.32744	7.25358	15.4586	0.940616	0.0697188	-0.222826	0.870897	1.16344
Q9Y3P9|RBGP1_HUMAN	7.30678	7.55034	7.3614	0.601356	0.188504	1.06456	1.10502	1.07777	-0.0404626	-0.013208
O75376|NCOR1_HUMAN	0.444174	3.16766	8.32153	7.04632	19.9682	-0.0862675	0.565578	1.14666	-0.651845	-1.23293
O14974|MYPT1_HUMAN	3.88146	0.0133596	2.49722	6.10805	2.0069	-0.398168	-0.00182594	-0.258551	-0.396342	-0.139617
P17661|DESM_HUMAN	4.74034	1.04127	1.14937	6.44272	18.9615	1.88115	0.559969	-0.573599	1.32118	2.45475
Q86UK7|ZN598_HUMAN	11.244	3.01291	3.34889	11.9651	23.9581	-2.07321	-0.772687	-0.748236	-1.30053	-1.32498
Q96JP5|ZFP91_HUMAN	4.70811	6.16293	6.9845	1.84164	3.10838	0.695041	0.847893	0.968623	-0.152852	-0.273582
Q99959|PKP2_HUMAN	4.39058	7.10082	6.26952	2.69756	1.72342	-0.53559	-0.771716	-0.708243	0.236125	0.172653
Q8N7X1|RMXL3_HUMAN	3.50706	11.1419	6.88985	10.2682	4.03421	0.279849	0.809489	0.570756	-0.52964	-0.290906
Q9Y512|SAM50_HUMAN	11.6705	6.00797	1.56473	7.61388	6.99621	1.3494	0.813794	-0.579793	0.535606	1.92919
Q9Y4E1|WAC2C_HUMAN	2.38824	4.12422	4.31475	8.8792	19.2801	1.5476	2.48282	2.54875	-0.935219	-1.00115
Q96EY7|PTCD3_HUMAN	10.8228	9.32981	17.195	0.0376871	10.446	0.947149	0.943365	1.48977	0.00378424	-0.542624
Q8IX01|SUGP2_HUMAN	3.85867	2.38707	7.13829	1.33764	3.4298	0.302242	0.213795	0.477229	0.0884471	-0.174987
P38398|BRCA1_HUMAN	8.16725	9.01397	4.65643	1.1534	5.83626	0.858684	0.941175	0.529562	-0.0824909	0.329122
P14868|SYDC_HUMAN	6.16194	5.36272	0.11655	1.1641	16.2801	0.864076	0.786071	-0.0236669	0.0780046	0.887743
O95793|STAU1_HUMAN	4.15634	5.54207	0.12256	1.85516	6.9604	0.318161	0.442458	0.0115221	-0.124297	0.306639
Q16787|LAMA3_HUMAN	8.00759	1.42057	3.41556	8.32748	12.8166	-1.87019	-0.268281	0.620907	-1.60191	-2.4911
O75147|OBSL1_HUMAN	0.951172	0.0580654	2.57026	6.90819	7.82451	0.431691	-0.0285261	1.04599	0.460217	-0.6143
Q96HC4|PDLI5_HUMAN	7.21257	2.41386	4.0711	8.53017	6.49262	0.951627	0.38205	0.565264	0.569578	0.386364
Q3V6T2|GRDN_HUMAN	11.0587	8.5373	4.42419	18.091	15.6556	2.0569	-0.888544	-0.513837	2.94545	2.57074
Q9Y4W2|LAS1L_HUMAN	1.28391	6.0289	3.08361	9.71134	1.32458	-0.502079	1.46128	-0.890403	-1.96336	0.388324
Q9HBH5|RDH14_HUMAN	0.0472488	1.11767	5.5409	1.98971	10.5391	0.00562144	-0.126457	-0.455404	0.132078	0.461026
Q9UIU6|SIX4_HUMAN	4.7469	14.6736	7.17348	0.413093	1.8919	-2.31916	-2.56224	-1.3317	0.243082	-0.987457
O14578|CTRO_HUMAN	0.0387216	0.132569	1.4496	0.412961	7.83692	0.0109786	-0.0395121	-0.357474	0.0504907	0.368452
O95153|RIMB1_HUMAN	4.65778	0.772231	2.05925	6.80638	12.851	-0.687242	0.158534	0.30471	-0.845776	-0.991953
Q9BW92|SYTM_HUMAN	11.929	2.78231	9.50949	13.0485	3.84158	-2.47334	-0.767002	-2.00683	-1.70634	-0.466506
Q9UP38|FZD1_HUMAN	14.7239	3.63824	15.4762	9.48213	4.4708	-3.72009	-0.965871	-2.48406	-2.75422	-1.23603
Q9NVI7|ATD3A_HUMAN	5.03284	6.711	13.6517	5.59502	9.50817	-0.474954	-3.45017	-1.74933	2.97522	1.27438
Q5T9A4|ATD3B_HUMAN	5.03284	6.711	13.6517	5.59502	9.50817	-0.474954	-3.45017	-1.74933	2.97522	1.27438
Q6NYC8|PPR18_HUMAN	4.27626	3.27345	1.76616	1.0904	19.8404	-1.40085	-1.18712	0.663421	-0.213735	-2.06427
Q9NUQ3|TXLNG_HUMAN	5.43197	4.14816	6.40387	13.9127	17.1052	-0.800515	0.566723	0.756292	-1.36724	-1.55681
Q14008|CKAP5_HUMAN	3.08304	0.0545768	0.54634	10.5331	7.72904	-0.715379	-0.0156891	0.164489	-0.69969	-0.879868
P07814|SYEP_HUMAN	4.88578	2.45586	1.69128	2.22514	12.4257	0.49699	0.310341	-0.20768	0.186649	0.70467
Q13185|CBX3_HUMAN	2.2354	3.45184	6.20488	2.07519	7.72034	0.26423	0.400282	0.610425	-0.136051	-0.346194
Q8WU90|ZC3HF_HUMAN	2.61963	3.40226	2.67086	4.35248	0.176927	1.78968	2.21561	1.81322	-0.425936	-0.0235479
Q02543|RL18A_HUMAN	5.49629	5.97915	4.29435	0.875755	1.4915	0.46177	0.522169	0.37119	-0.0603983	0.0905807
Q9Y5T5|UBP16_HUMAN	3.09269	7.79561	8.39314	3.11586	3.77653	1.61917	2.7369	2.95574	-1.11773	-1.33657
P62306|RUXF_HUMAN	7.65773	8.81909	7.76456	9.75846	0.471518	5.47792	6.13292	5.52451	-0.655007	-0.0465947
O94915|FRYL_HUMAN	6.82078	7.62345	9.01816	2.40423	12.7845	4.09207	4.54305	5.14764	-0.45098	-1.05556
Q8N283|ANR35_HUMAN	1.59025	1.9986	5.0922	0.417931	2.89029	-0.355659	-0.454915	-0.758809	0.0992563	0.403151
Q99832|TCPH_HUMAN	8.68159	7.10034	1.06052	4.90928	12.0747	1.78379	1.50566	0.335389	0.278139	1.44841
Q13033|STRN3_HUMAN	5.29429	4.03023	8.92866	2.7398	13.155	3.3851	2.70591	5.12464	0.67919	-1.73954
P62304|RUXE_HUMAN	10.1766	8.23596	2.4994	0.404442	12.7765	0.846916	0.808021	0.253235	0.038895	0.593681
P14866|HNRPL_HUMAN	2.92669	4.98153	1.04022	5.06472	7.296	-0.840096	-1.31473	-0.330379	0.47463	-0.509717
P83731|RL24_HUMAN	11.9085	12.8559	7.67824	1.78375	5.33407	1.03187	1.14257	0.72668	-0.110703	0.305187
P55265|DSRAD_HUMAN	11.1376	10.8913	18.0439	2.62625	11.3766	1.00314	1.30798	1.6735	-0.30483	-0.670351
Q8TAB3|PCD19_HUMAN	6.67803	0.990549	9.7361	5.05201	2.20709	0.844442	0.19156	1.06172	0.652883	-0.217283
P78344|IF4G2_HUMAN	7.23215	0.949345	5.09044	9.03193	17.0748	-0.951312	-0.136041	0.590006	-0.815271	-1.54132
Q14258|TRI25_HUMAN	4.24565	6.48348	10.6092	2.62957	8.08459	0.384692	0.558686	0.771282	-0.173994	-0.38659
Q5HYK7|SH319_HUMAN	7.86356	1.28227	2.75018	8.93246	6.75164	-0.819235	-0.171729	-0.322208	-0.647505	-0.497026
P52907|CAZA1_HUMAN	13.9989	13.1491	16.4197	1.44858	3.19913	1.78925	2.00148	2.04612	-0.212235	-0.256876
Q07954|LRP1_HUMAN	2.34565	0.0937602	0.882236	6.54445	10.039	-0.452038	0.0212855	0.182014	-0.473323	-0.634051
P55735|SEC13_HUMAN	6.68769	8.38039	5.42323	3.75535	4.16562	3.86045	4.51336	3.14154	-0.652908	0.71891
P68104|EF1A1_HUMAN	6.63399	7.96652	8.53412	5.34616	10.128	2.77404	3.22008	3.40768	-0.446038	-0.633636
Q14247|SRC8_HUMAN	5.25213	9.38922	13.1279	4.7018	9.61174	0.485367	0.780855	0.97244	-0.295489	-0.487073
P24752|THIL_HUMAN	3.11314	6.91289	4.7296	26.1029	5.22596	1.80563	3.51456	2.6668	-1.70892	-0.861168
Q8IVF2|AHNK2_HUMAN	11.113	6.6921	16.7698	0.128872	8.79211	2.01785	1.9723	2.83445	0.045554	-0.8166
Q13151|ROA0_HUMAN	1.31486	2.68705	5.25706	8.46303	16.7592	-0.32771	0.716309	1.17266	-1.04402	-1.50037
Q8WWM7|ATX2L_HUMAN	0.698799	2.56065	1.05076	6.97884	0.608542	-0.0933278	0.316791	-0.133919	-0.410119	0.0405916
P82933|RT09_HUMAN	9.34819	8.72615	15.7838	0.0712356	11.4041	0.85944	0.865518	1.34904	-0.00607888	-0.489601
O76031|CLPX_HUMAN	2.78225	6.42816	14.1656	4.1487	13.797	0.246512	0.520616	0.927191	-0.274104	-0.680679
Q9H0S4|DDX47_HUMAN	2.58729	2.61593	2.76409	0.399571	11.0583	0.226978	0.258187	-0.235491	-0.0312089	0.462469
P49207|RL34_HUMAN	1.10899	4.11954	3.79644	2.96503	1.37515	-0.587571	0.791329	-1.4729	-1.3789	0.885332
P12111|CO6A3_HUMAN	8.39713	1.2789	7.03667	18.5756	4.64673	4.06392	0.822498	3.41965	3.24142	0.644272
P61758|PFD3_HUMAN	0.653889	2.0426	4.04109	1.92631	6.10836	0.466269	1.3641	2.1201	-0.897828	-1.65383
Q02952|AKA12_HUMAN	4.22659	0.519212	7.65367	5.19217	4.27128	0.624506	0.101851	0.952994	0.522655	-0.328487
Q7Z5J4|RAI1_HUMAN	12.3782	5.04872	3.88339	9.35679	11.1099	4.24279	2.24461	1.8261	1.99819	2.41669
Q9NSD9|SYFB_HUMAN	0.0885286	0.453272	13.257	0.59125	16.7124	-0.0107172	0.0775484	-1.07313	-0.0882657	1.06241
Q9HD67|MYO10_HUMAN	8.41464	6.25485	6.46745	1.23398	2.03574	0.690777	0.593106	0.558202	0.097671	0.132575
Q96EY5|MB12A_HUMAN	0.91607	1.9544	2.56853	4.77514	6.06334	0.740926	1.45576	1.88341	-0.714831	-1.14248
B2RTY4|MYO9A_HUMAN	2.37862	7.86727	9.13495	2.81882	3.58598	-0.954289	-2.03337	-2.26103	1.07909	1.30674
P31689|DNJA1_HUMAN	5.57104	2.25648	6.92612	6.55399	7.64361	-2.12811	0.28308	0.594519	-2.41119	-2.72263
O43143|DHX15_HUMAN	4.25001	3.57865	8.66911	0.475808	5.90257	0.492617	0.44616	0.879202	0.0464566	-0.386586
P19105|ML12A_HUMAN	2.42812	1.74974	6.10652	0.572438	2.85103	1.4729	1.08475	3.10251	0.388148	-1.62961
O14950|ML12B_HUMAN	2.42812	1.74974	6.10652	0.572438	2.85103	1.4729	1.08475	3.10251	0.388148	-1.62961
O75351|VPS4B_HUMAN	2.79072	0.986124	1.16746	3.29144	2.32209	1.4429	0.608349	0.735004	0.834555	0.707901
P08243|ASNS_HUMAN	6.62304	2.01691	0.65045	3.62388	7.92543	1.6811	0.67172	0.194551	1.00938	1.48655
Q14241|ELOA1_HUMAN	12.3102	4.5991	5.83917	11.1393	9.29815	1.0758	0.461378	-2.30179	0.61442	3.37759
Q9NWZ8|GEMI8_HUMAN	2.52596	1.05754	2.31452	3.62352	21.2403	0.674009	0.325871	-0.634039	0.348139	1.30805
Q96T58|MINT_HUMAN	5.65834	4.14821	6.39729	3.30798	0.0250119	-0.991088	-0.410157	-0.99837	-0.580932	0.00728137
Q9Y2W2|WBP11_HUMAN	8.64691	2.93275	6.00934	16.2649	0.626448	0.840998	-0.353029	0.752053	1.19403	0.0889453
Q12929|EPS8_HUMAN	26.8043	4.0903	26.5461	13.8258	1.47022	4.20843	1.15931	4.00357	3.04912	0.204857
Q5TGY3|AHDC1_HUMAN	7.07211	11.7315	10.9365	3.57363	3.75846	-0.779627	-1.25845	-1.3661	0.478828	0.586478
P62910|RL32_HUMAN	11.7839	14.0009	11.4867	5.50263	0.775311	2.27546	2.73175	2.20986	-0.456296	0.0656003
P47755|CAZA2_HUMAN	17.3315	1.09028	5.02147	9.34822	13.9543	1.95449	-0.352657	0.503276	2.30715	1.45121
A0A0B4J2D5|GAL3B_HUMAN	1.22857	4.51673	0.583964	4.8629	1.10162	0.56211	1.8039	0.275672	-1.24179	0.286438
Q6YHU6|THADA_HUMAN	0.641992	3.42949	2.96056	9.57844	5.8942	0.130685	-0.548756	-0.567668	0.679441	0.698354
O95347|SMC2_HUMAN	6.10249	5.35573	0.491611	22.396	7.3576	-0.972195	0.86125	-0.11625	-1.83345	-0.855945
Q9H3U1|UN45A_HUMAN	3.26154	5.18174	7.77769	1.88479	4.17119	0.478863	0.734663	0.868164	-0.2558	-0.389301
Q9Y4F3|MARF1_HUMAN	19.075	16.1942	6.90934	2.1946	9.57318	1.71396	1.48999	0.781301	0.223967	0.932658
P62753|RS6_HUMAN	6.25723	7.76838	6.3342	2.50274	0.139302	0.649834	0.799245	0.641027	-0.149412	0.00880649
O75128|COBL_HUMAN	14.0198	7.22217	6.62416	4.90414	7.39356	-3.16875	-1.82033	-1.48464	-1.34843	-1.68411
Q13148|TADBP_HUMAN	4.0217	8.14055	9.19969	3.8908	4.49585	0.354796	0.624566	0.651332	-0.26977	-0.296537
Q15459|SF3A1_HUMAN	1.91459	1.88434	2.79467	0.10588	8.84759	0.167332	0.175092	-0.221095	-0.00776037	0.388427
Q9NVH1|DJC11_HUMAN	1.90327	1.49185	0.124837	6.82858	3.50288	-0.199667	0.168488	-0.0147165	-0.368155	-0.18495
Q6P4F7|RHGBA_HUMAN	0.101191	3.13266	1.84474	6.68651	5.0089	0.0870416	2.0933	-1.29048	-2.00626	1.37752
P48382|RFX5_HUMAN	1.33886	7.87057	2.70118	7.39797	1.09465	0.552315	2.11308	0.846157	-1.56076	-0.293842
Q8WYP5|ELYS_HUMAN	5.22513	4.8767	2.76529	0.422645	2.50964	-0.415941	-0.450341	-0.258003	0.0344	-0.157938
P18077|RL35A_HUMAN	14.0053	7.37117	11.6267	2.8402	2.84376	0.949793	0.691211	0.774933	0.258582	0.17486
Q5JSP0|FGD3_HUMAN	17.5184	0.593054	6.20499	16.1922	10.8956	-3.05127	0.160348	-1.09139	-3.21162	-1.95988
Q96EV2|RBM33_HUMAN	3.18019	2.6091	6.48858	0.319941	5.14941	-0.44612	-0.40167	-2.26673	-0.0444505	1.82061
Q9NR30|DDX21_HUMAN	2.66323	0.208487	6.6655	4.50726	14.5311	0.2374	-0.0233345	-0.523276	0.260735	0.760677
Q92692|NECT2_HUMAN	0.146485	6.17385	3.40111	6.2001	3.14184	-0.0185069	-0.521032	-0.296874	0.502525	0.278367
Q53EZ4|CEP55_HUMAN	13.8862	3.60524	12.1657	6.59892	3.91816	-1.84663	-0.807557	-1.58189	-1.03908	-0.264741
Q9HCE9|ANO8_HUMAN	4.52074	5.80929	5.67558	5.37385	5.27696	2.97343	3.60923	3.54245	-0.635804	-0.569026
Q5VUJ6|LRCH2_HUMAN	0.0950172	3.73306	8.15891	5.81173	14.6584	-0.0109262	0.387832	0.615179	-0.398758	-0.626105
P23588|IF4B_HUMAN	2.60518	5.78105	7.30938	4.43037	6.89258	0.242307	0.531631	0.552108	-0.289324	-0.309801
Q6PCT2|FXL19_HUMAN	12.6957	6.04919	11.9907	7.34413	7.87568	6.98581	4.28071	6.60289	2.70509	0.382921
Q92736|RYR2_HUMAN	4.58401	0.528779	1.68129	7.52515	7.64319	-0.799257	0.137914	-0.324137	-0.937171	-0.47512
Q15042|RB3GP_HUMAN	2.39542	9.13199	12.4586	8.93487	11.441	0.204511	0.700422	1.54451	-0.495911	-1.34
P53985|MOT1_HUMAN	3.2578	7.20729	6.95879	4.88858	4.50632	0.722734	1.26237	1.20437	-0.539639	-0.481635
Q96SI9|STRBP_HUMAN	1.80321	8.38438	11.4964	7.07454	10.4486	0.304962	1.06884	1.5275	-0.763883	-1.22254
O95639|CPSF4_HUMAN	4.16796	3.54648	2.53514	6.04365	14.5983	3.59953	3.13082	2.37006	0.468702	1.22946
Q9Y4E8|UBP15_HUMAN	5.49039	0.419986	3.13359	5.51364	13.5972	-0.51399	-0.0542941	0.269544	-0.459696	-0.783534
Q9UHB7|AFF4_HUMAN	5.71084	0.7046	6.52034	7.19253	19.7168	0.452377	0.0790912	-0.536471	0.373285	0.988848
Q5VT25|MRCKA_HUMAN	11.0945	8.20184	4.91656	1.12366	2.17053	0.926967	0.82061	0.652688	0.106357	0.274279
Q6PK81|ZN773_HUMAN	0.6242	7.36862	13.257	8.77159	15.5473	-0.07217	-0.652642	-1.07313	0.580472	1.00096
Q15058|KIF14_HUMAN	3.36738	0.990697	3.27288	3.87235	0.213405	0.357943	0.123269	0.341465	0.234674	0.0164775
P42704|LPPRC_HUMAN	0.385257	1.33177	8.90131	1.05557	11.2187	0.222576	0.696008	2.92163	-0.473432	-2.69906
P61247|RS3A_HUMAN	2.11969	6.64437	1.28434	12.5586	5.09312	-0.286979	0.691375	0.166442	-0.978353	-0.453421
Q05209|PTN12_HUMAN	7.70788	1.331	2.71562	10.8605	10.1053	-1.64368	-0.369512	-0.651748	-1.27417	-0.991932
P27708|PYR1_HUMAN	8.09594	8.54326	9.99474	0.148862	2.75773	1.73999	1.75804	1.99189	-0.0180509	-0.251905
Q7Z2K8|GRIN1_HUMAN	23.2357	0.66865	5.2831	9.38126	11.5685	1.66706	0.158198	-1.76647	1.50886	3.43353
Q9BSU1|PHAF1_HUMAN	4.72864	5.74256	6.19262	4.818	8.33701	2.66442	3.10199	3.31087	-0.437566	-0.64645
Q9NRL3|STRN4_HUMAN	3.03573	0.24192	2.82171	4.30361	0.884596	-0.294226	0.0258268	-0.219903	-0.320053	-0.0743229
Q9NYQ6|CELR1_HUMAN	8.59144	16.7805	9.19543	1.59682	5.39234	-1.2921	-1.60988	-3.84137	0.317777	2.54927
Q5TZA2|CROCC_HUMAN	10.1698	0.47994	1.8102	11.6729	12.3238	2.60073	0.224183	-0.893181	2.37655	3.49391
P49411|EFTU_HUMAN	1.73745	2.62141	0.921782	1.57766	1.60343	0.199742	0.297085	0.111275	-0.0973432	0.0884673
Q7Z406|MYH14_HUMAN	6.49967	7.44313	13.1789	1.84443	9.83667	0.56866	0.709853	1.10249	-0.141194	-0.533831
Q9Y2Y9|KLF13_HUMAN	1.49575	4.90171	3.47817	5.20772	2.81541	0.203468	0.552572	0.392517	-0.349104	-0.189049
P62847|RS24_HUMAN	11.3833	8.64559	6.22193	3.53758	8.20129	1.05742	0.773689	0.53656	0.283735	0.520864
Q8ND24|RN214_HUMAN	2.98786	4.35561	4.63725	16.0079	18.8165	-0.391144	0.559087	0.552835	-0.950231	-0.943978
P18615|NELFE_HUMAN	3.07763	4.1719	10.9035	0.129033	2.69344	0.476669	0.45336	0.841844	0.0233081	-0.365176
Q9H019|MFR1L_HUMAN	4.13679	1.79133	8.5674	2.16001	6.23911	-0.454241	-0.252476	-0.840966	-0.201766	0.386725
Q9NZZ3|CHMP5_HUMAN	5.46545	5.77306	5.81682	1.75235	2.34662	3.49029	3.62777	3.66522	-0.137478	-0.174929
A0FGR9|ESYT3_HUMAN	5.24558	15.2101	2.30958	7.25855	2.55068	2.07195	3.93393	1.01398	-1.86198	1.05797
P78318|IGBP1_HUMAN	0.24291	3.85484	5.35032	6.42175	9.31762	-0.0238373	0.324762	0.368594	-0.348599	-0.392431
Q8N4C6|NIN_HUMAN	25.524	3.66687	8.27223	12.9381	10.652	4.65395	1.24517	2.18298	3.40878	2.47096
Q9NYZ3|GTSE1_HUMAN	4.56513	0.125372	3.02378	9.86736	15.56	-1.10528	0.0374348	0.738278	-1.14272	-1.84356
Q5MIZ7|P4R3B_HUMAN	6.64253	7.03078	0.97269	0.346174	9.60016	0.602937	0.630814	0.108063	-0.0278767	0.494874
P23381|SYWC_HUMAN	1.73471	0.831639	9.25941	4.57589	9.94513	-0.255253	0.124337	-0.964962	-0.37959	0.709709
O00541|PESC_HUMAN	4.43387	2.6351	2.48256	23.8983	22.6182	2.72381	-1.83583	-1.75954	4.55965	4.48336
O75369|FLNB_HUMAN	2.89011	4.6878	13.8819	9.39633	20.1318	-0.263991	0.532855	1.2388	-0.796846	-1.5028
Q9NZ01|TECR_HUMAN	14.5038	18.4806	16.4976	10.3785	4.15203	2.38184	2.98761	2.65658	-0.605769	-0.274736
Q13347|EIF3I_HUMAN	4.19477	5.43077	4.27033	9.42348	0.373011	2.28748	2.82174	2.31909	-0.534268	-0.0316102
Q9H9G7|AGO3_HUMAN	0.30653	0.150723	8.72222	0.219342	10.1245	-0.0888505	-0.0375488	1.3016	-0.0513016	-1.39045
Q9UKV8|AGO2_HUMAN	0.30653	0.150723	8.72222	0.219342	10.1245	-0.0888505	-0.0375488	1.3016	-0.0513016	-1.39045
Q7Z6J9|SEN54_HUMAN	0.30653	0.150723	8.72222	0.219342	10.1245	-0.0888505	-0.0375488	1.3016	-0.0513016	-1.39045
P98169|ZXDB_HUMAN	4.406	1.41405	6.38411	1.32032	15.7061	-0.84315	-0.445115	0.9361	-0.398035	-1.77925
O43719|HTSF1_HUMAN	8.95114	3.8089	3.5731	11.959	13.9962	1.55876	0.740552	0.690692	0.818207	0.868067
Q4V328|GRAP1_HUMAN	0.178628	2.31327	3.55132	7.44403	10.6546	-0.130044	1.32248	1.91932	-1.45252	-2.04936
O43837|IDH3B_HUMAN	10.5269	10.0833	4.85957	1.31198	7.00932	0.749875	0.860575	0.394271	-0.1107	0.355604
Q12830|BPTF_HUMAN	7.12366	7.39634	1.62526	19.3932	5.40169	1.04223	-1.40989	-0.673693	2.45213	1.71593
P15822|ZEP1_HUMAN	9.24741	8.6345	0.76596	0.960519	13.6849	-2.11315	-1.82218	0.163947	-0.290973	-2.2771
Q16637|SMN_HUMAN	4.47554	1.90335	1.28236	3.06981	3.44568	-0.564382	-0.276929	-0.204886	-0.287453	-0.359496
Q15427|SF3B4_HUMAN	5.94246	5.6055	4.372	2.36906	19.6295	4.07509	3.86989	3.14886	0.205194	0.926229
Q6NXT6|TAPT1_HUMAN	3.10606	3.6991	8.61563	0.559375	4.97043	1.46052	1.73953	2.89464	-0.279015	-1.43412
P52594|AGFG1_HUMAN	0.604163	0.868319	4.10439	2.78004	9.92739	-0.06375	0.0950276	0.338522	-0.158778	-0.402272
Q8IVL1|NAV2_HUMAN	0.499291	4.0532	0.0127694	12.1293	1.478	-0.319961	1.98535	0.00804475	-2.30531	-0.328006
P57737|CORO7_HUMAN	8.01667	4.87305	11.1588	1.63133	2.90617	0.567902	0.43974	0.715557	0.128162	-0.147655
Q00341|VIGLN_HUMAN	2.48244	0.383629	4.92503	4.1105	12.087	-0.251476	0.0454778	0.393217	-0.296954	-0.644693
O75643|U520_HUMAN	9.40809	7.08048	2.51247	0.504691	20.4073	0.661792	0.616768	-0.209203	0.0450239	0.870994
P49368|TCPG_HUMAN	1.39971	5.25304	1.66974	4.98393	5.21865	0.152969	0.470407	-0.168957	-0.317439	0.321926
Q14687|GSE1_HUMAN	14.0246	5.47092	0.92775	15.1276	22.1224	1.33097	0.599043	0.129142	0.731922	1.20182
Q9BXI3|5NT1A_HUMAN	6.10937	5.57576	6.87676	0.816506	0.935842	0.778682	0.712862	0.861593	0.0658202	-0.0829105
Q7L592|NDUF7_HUMAN	9.531	7.97537	12.0677	3.28934	7.28953	4.24749	3.6318	5.09223	0.615691	-0.844735
Q8NFW1|COMA1_HUMAN	3.65682	0.374758	0.627967	15.7158	8.3945	1.46334	-0.187878	0.3151	1.65122	1.14824
P23246|SFPQ_HUMAN	1.3438	1.36691	0.131562	0.136298	2.28822	0.167527	0.153917	-0.0155169	0.0136098	0.183044
Q15276|RABE1_HUMAN	1.00313	4.25146	6.84275	8.0236	6.83287	0.195706	0.679046	2.2028	-0.48334	-2.0071
Q93073|SBP2L_HUMAN	2.16166	0.175793	2.92652	1.18256	0.495772	-0.920569	-0.110958	-1.23753	-0.809611	0.316956
Q9H6Z4|RANB3_HUMAN	0.267375	1.71177	8.36169	1.47106	8.38096	-0.0337348	-0.293225	0.610461	0.25949	-0.644196
Q7Z3B3|KANL1_HUMAN	4.09261	11.2011	11.8482	14.4691	16.0603	3.14889	6.82854	7.21128	-3.67964	-4.06238
Q14677|EPN4_HUMAN	2.11866	5.02176	3.70783	4.47656	2.37421	0.219736	0.501747	0.344019	-0.28201	-0.124282
P60866|RS20_HUMAN	0.395717	1.82535	3.17342	2.98577	5.38862	-0.0418506	0.188558	0.24533	-0.230409	-0.287181
Q0VDF9|HSP7E_HUMAN	2.20593	4.27265	4.40534	7.76377	11.8628	1.8023	3.1742	3.21338	-1.3719	-1.41108
Q9Y448|SKAP_HUMAN	2.46069	1.83473	9.72011	0.147647	8.18967	-0.232347	-0.215785	-0.768625	-0.0165623	0.536278
Q9Y618|NCOR2_HUMAN	9.13461	2.03333	4.26575	6.11672	5.08196	-0.878172	-0.244935	-0.393144	-0.633237	-0.485028
P48643|TCPE_HUMAN	3.94185	11.3341	3.16433	9.17957	1.31952	0.388197	0.949685	0.293465	-0.561488	0.0947326
Q9HCE1|MOV10_HUMAN	6.10111	5.12261	10.6269	0.572311	9.09961	-0.665358	-0.740555	-1.06042	0.0751972	0.395058
P08621|RU17_HUMAN	5.09208	9.22213	1.92709	6.58481	7.754	-1.2467	-1.97208	0.767659	0.725377	-2.01436
Q96RN5|MED15_HUMAN	1.61174	0.791743	1.70392	5.84664	0.190729	1.03282	-0.478835	1.1356	1.51165	-0.102788
Q9BXX0|EMIL2_HUMAN	0.624688	1.56746	1.69004	4.66389	3.40149	-0.674748	1.35127	1.78124	-2.02602	-2.45599
Q92574|TSC1_HUMAN	1.7146	0.913856	7.10026	0.953387	6.94193	0.176122	0.102938	0.581949	0.0731847	-0.405827
P51608|MECP2_HUMAN	5.23716	5.53293	5.49415	0.983093	0.367408	1.87266	1.36199	1.65299	0.510675	0.219669
Q9Y6V0|PCLO_HUMAN	1.29748	2.33587	7.76205	5.48419	15.4182	-1.0293	1.69956	3.96043	-2.72886	-4.98973
Q13233|M3K1_HUMAN	0.438531	0.552141	1.16128	0.135459	3.58851	0.304691	0.365096	-0.665628	-0.0604055	0.970319
P14923|PLAK_HUMAN	1.29494	1.09575	0.14319	4.22517	2.45721	0.699729	-0.485206	-0.0704834	1.18494	0.770212
O95104|SCAF4_HUMAN	1.64644	5.48033	0.338106	2.31211	1.67611	0.20457	0.447639	0.0322035	-0.243069	0.172367
O75746|CMC1_HUMAN	5.24697	5.09837	3.5641	2.42966	3.90844	2.00676	0.905898	0.447846	1.10086	1.55891
Q9P2I0|CPSF2_HUMAN	1.40411	1.12881	1.23835	5.38769	0.18871	-0.171485	0.145922	-0.156023	-0.317407	-0.0154621
P14649|MYL6B_HUMAN	9.37627	26.8849	9.75129	4.52915	0.896149	4.05614	6.03247	4.78686	-1.97633	-0.730717
Q5SW79|CE170_HUMAN	1.95924	0.0277749	9.32005	2.40635	13.3445	-0.436935	-0.00615459	1.19089	-0.43078	-1.62782
Q13045|FLII_HUMAN	0.821676	1.71568	9.54924	1.1661	14.903	0.089206	0.193717	-0.741803	-0.104511	0.831009
P98170|XIAP_HUMAN	4.70835	4.99317	4.90386	1.89183	1.68332	0.507606	0.835322	0.793346	-0.327715	-0.28574
Q9H251|CAD23_HUMAN	1.69879	3.74989	1.98374	3.28984	7.2079	-0.251133	-0.486429	0.297036	0.235296	-0.548169
O15056|SYNJ2_HUMAN	2.30378	1.82817	3.81191	8.20109	14.2494	-0.22296	0.196698	0.330372	-0.419658	-0.553332
P39656|OST48_HUMAN	0.891425	8.79188	1.12675	9.21356	2.77603	0.209397	1.30232	-0.24042	-1.09293	0.449817
Q3MHD2|LSM12_HUMAN	4.46971	6.43905	1.74895	4.27947	8.44209	0.668388	0.924783	0.297056	-0.256396	0.371332
Q9UPZ3|HPS5_HUMAN	0.306389	3.32378	7.74698	2.3293	5.45697	0.0744873	0.520698	0.894059	-0.44621	-0.819572
Q5TH69|BIG3_HUMAN	2.10517	2.02669	4.74008	0.00539911	2.15382	1.35325	1.35723	2.53026	-0.00397659	-1.17701
Q9HCJ3|RAVR2_HUMAN	0.307207	0.763333	2.65697	0.631995	3.76474	-0.221573	-0.597696	-1.5742	0.376122	1.35263
Q96AY4|TTC28_HUMAN	1.17341	0.504416	2.90901	1.04899	2.38164	-0.163939	-0.072988	-0.332002	-0.0909508	0.168063
Q8IWX8|CHERP_HUMAN	4.73184	6.58961	1.97534	11.9988	2.44355	-0.504102	0.78903	-0.230445	-1.29313	-0.273656
O75170|PP6R2_HUMAN	1.73555	7.34858	5.66966	10.3519	5.41727	-0.411119	-1.33492	-1.30952	0.923803	0.8984
P62701|RS4X_HUMAN	6.24694	7.01313	2.33264	0.969717	6.11971	0.62446	0.728508	0.240102	-0.104048	0.384359
Q16513|PKN2_HUMAN	6.02979	6.13243	2.37765	0.0996279	16.1832	1.55822	1.57108	-0.794336	-0.0128653	2.35255
Q9NRW3|ABC3C_HUMAN	12.9516	5.32473	11.4781	2.21319	2.07104	-1.12288	-0.76195	-0.911388	-0.360929	-0.211491
Q8IUX4|ABC3F_HUMAN	12.9516	5.32473	11.4781	2.21319	2.07104	-1.12288	-0.76195	-0.911388	-0.360929	-0.211491
Q96AK3|ABC3D_HUMAN	12.9516	5.32473	11.4781	2.21319	2.07104	-1.12288	-0.76195	-0.911388	-0.360929	-0.211491
Q12904|AIMP1_HUMAN	8.84121	12.1689	10.9553	6.8448	3.54226	4.1533	5.2369	4.77023	-1.0836	-0.616929
O95163|ELP1_HUMAN	7.61968	3.44517	8.11079	2.46772	1.42633	2.34573	1.56272	2.50247	0.783002	-0.15674
Q96BJ8|ELMO3_HUMAN	15.2002	1.85	0.388785	7.2658	8.50844	1.17857	-0.567639	-0.0888172	1.74621	1.26739
Q9Y4D1|DAAM1_HUMAN	4.12734	1.47079	5.13842	8.96569	36.8229	-3.98804	2.0485	4.78488	-6.03655	-8.77292
Q9Y330|ZBT12_HUMAN	2.59573	1.86311	4.99903	0.302315	2.37861	-0.282893	-0.246326	-0.464092	-0.0365671	0.181199
Q9BTX1|NDC1_HUMAN	0.504813	2.4794	1.9559	4.16466	6.56086	0.0728256	0.323822	-0.251441	-0.250997	0.324266
Q6P4A7|SFXN4_HUMAN	0.433963	1.54641	3.89097	1.29439	4.79691	0.4559	1.4638	2.68483	-1.0079	-2.22893
P42694|HELZ_HUMAN	1.34777	0.0762478	6.45294	1.14826	3.80965	0.169233	0.0117553	0.490696	0.157478	-0.321463
Q1MX18|INSC_HUMAN	3.36241	3.22058	0.278939	0.227311	12.9532	0.679997	0.66238	0.0702352	0.0176165	0.609762
Q9NRI5|DISC1_HUMAN	6.86773	1.89374	9.13023	2.62276	6.976	1.66579	0.827489	2.10802	0.838305	-0.442228
Q66K64|DCA15_HUMAN	0.772162	14.4364	6.17814	25.2919	6.94025	0.325653	3.92286	2.63964	-3.5972	-2.31399
Q9C0J8|WDR33_HUMAN	0.54923	0.424191	1.38636	0.294052	8.09656	0.147373	0.11687	-0.343904	0.0305031	0.491277
P09493|TPM1_HUMAN	7.72957	4.89004	9.37758	4.98921	9.10845	4.70086	3.38817	5.52602	1.31269	-0.825161
A6NIX2|WTIP_HUMAN	0.662994	8.62231	3.64378	4.1934	0.524031	-0.446155	1.79211	-0.792527	-2.23826	0.346372
Q63ZY3|KANK2_HUMAN	1.85511	1.38443	2.8467	0.57521	13.9527	-1.48457	-1.17592	1.99575	-0.308647	-3.48032
P05023|AT1A1_HUMAN	4.24743	0.375972	1.16538	5.25147	14.5443	-1.4205	-0.188979	0.480075	-1.23152	-1.90058
Q9BX66|SRBS1_HUMAN	4.72871	8.42085	4.56363	1.78218	1.28876	1.12928	1.45036	0.881373	-0.321072	0.247912
P36578|RL4_HUMAN	9.43845	9.85772	8.22604	1.73716	1.32033	0.634128	0.757375	0.557101	-0.123246	0.0770274
P39023|RL3_HUMAN	6.55697	5.77393	1.39888	0.184476	8.10251	0.471021	0.456915	0.118193	0.014106	0.352828
O15090|ZN536_HUMAN	1.48877	6.88346	12.2314	6.19488	14.5602	1.47738	5.65543	7.63209	-4.17805	-6.15472
Q96SU4|OSBL9_HUMAN	1.83272	1.4757	0.195256	0.39572	1.92692	-1.03944	-0.869409	-0.142632	-0.170029	-0.896806
Q9UGU5|HMGX4_HUMAN	5.38384	6.41509	0.533305	12.9056	7.82446	0.625194	-0.660136	-0.0567692	1.28533	0.681963
Q9UHI6|DDX20_HUMAN	8.02447	7.28293	3.85577	0.936623	0.873853	-0.722138	-0.623482	-0.5681	-0.0986564	-0.154038
Q14315|FLNC_HUMAN	7.94222	7.83318	2.47603	12.8433	10.1329	-1.25407	2.43236	0.599033	-3.68643	-1.8531
Q13573|SNW1_HUMAN	4.98273	4.07408	2.3463	1.14188	4.4917	0.555631	0.466431	0.280674	0.0892004	0.274957
Q8N1X5|YF001_HUMAN	0.967684	4.09135	3.02694	3.23933	1.99261	1.00652	2.79491	2.28475	-1.78839	-1.27824
O15534|PER1_HUMAN	0.182602	5.22118	7.90849	6.23791	10.8475	0.0376931	-0.961274	-0.996438	0.998967	1.03413
P11177|ODPB_HUMAN	0.487726	6.87802	0.859366	12.6121	0.652939	0.104033	1.07977	0.17826	-0.975741	-0.0742267
Q14680|MELK_HUMAN	0.411882	2.86782	1.23171	14.1674	3.83306	0.165014	0.956658	0.460542	-0.791644	-0.295529
Q9P107|GMIP_HUMAN	1.68201	2.40513	7.25487	5.44419	8.88263	-0.426781	0.724792	-1.35091	-1.15157	0.924127
Q5VZL5|ZMYM4_HUMAN	4.68982	5.61548	9.88717	0.560135	4.81445	1.829	2.03289	2.90729	-0.203883	-1.07828
Q07021|C1QBP_HUMAN	11.0214	9.9415	1.35373	1.17202	13.7097	1.11169	1.00916	0.186913	0.102525	0.924773
Q9P2F5|STOX2_HUMAN	2.73579	6.69764	1.41977	3.99154	1.80962	2.23801	3.95235	1.16745	-1.71434	1.07057
P78347|GTF2I_HUMAN	6.64168	5.0162	5.86713	1.09733	1.26437	0.710567	0.617174	0.634491	0.0933929	0.0760753
Q63HN8|RN213_HUMAN	3.59776	0.857871	4.60527	2.58872	12.2546	-0.278564	-0.094105	0.381715	-0.184459	-0.660278
Q14671|PUM1_HUMAN	2.7972	8.29557	10.6033	6.61284	9.09746	0.349859	0.857206	1.21153	-0.507347	-0.86167
Q9ULV4|COR1C_HUMAN	2.39657	3.16679	8.48891	0.382596	5.34857	0.26642	0.303782	0.636124	-0.0373621	-0.369704
Q5SY16|NOL9_HUMAN	1.56707	1.13028	5.87791	7.2739	17.1758	0.343093	-0.239678	-1.00052	0.582771	1.34361
Q6KC79|NIPBL_HUMAN	2.4438	0.438953	2.66903	5.54678	11.9296	0.46264	-0.093378	-0.451352	0.556018	0.913993
P38432|COIL_HUMAN	8.63554	2.61862	6.99564	10.2667	11.8817	-3.147	0.456814	0.905732	-3.60382	-4.05274
Q92844|TANK_HUMAN	7.3888	0.213277	3.71096	6.66445	5.98999	1.00178	0.0479195	0.464905	0.953859	0.536873
Q5JRA6|TGO1_HUMAN	1.6558	1.14378	1.87579	4.46678	6.48591	0.964687	-0.668252	-0.963957	1.63294	1.92864
Q9BXQ6|T121B_HUMAN	5.75865	2.68203	2.15753	6.90069	15.7441	1.40654	0.77428	0.612549	0.632262	0.793993
P19338|NUCL_HUMAN	6.4371	4.57636	1.04446	1.36346	9.02429	0.477458	0.388883	0.0970473	0.0885751	0.380411
Q9HCH3|CPNE5_HUMAN	8.90477	1.60939	1.02968	10.7398	13.0387	2.8324	0.731603	-0.549785	2.1008	3.38218
Q5BKX5|CS054_HUMAN	1.45636	7.06798	1.50497	6.51701	0.104065	0.673203	2.82183	0.717652	-2.14863	-0.0444487
Q8NEZ3|WDR19_HUMAN	7.14268	6.84016	9.40224	0.936822	3.40021	1.88242	1.7483	2.3332	0.134121	-0.450781
Q9Y2R5|RT17_HUMAN	9.72577	7.72067	12.2735	2.2321	8.24945	2.58452	2.25127	3.20304	0.333258	-0.618522
P49327|FAS_HUMAN	4.47382	4.12675	9.33865	0.121183	5.60537	0.33676	0.346084	0.590059	-0.00932384	-0.253298
Q92545|TM131_HUMAN	1.20489	4.79539	0.0964449	12.5703	2.55314	0.401169	-1.27507	-0.0344767	1.67623	0.435645
P41236|IPP2_HUMAN	0.811365	4.39036	4.33848	10.3322	12.047	0.182449	0.803634	0.776637	-0.621185	-0.594188
Q6NXS1|IPP2B_HUMAN	0.811365	4.39036	4.33848	10.3322	12.047	0.182449	0.803634	0.776637	-0.621185	-0.594188
O14782|KIF3C_HUMAN	2.93898	0.0887996	1.46148	4.86898	2.13756	-1.99305	-0.0785996	-1.11405	-1.91445	-0.879
Q14966|ZN638_HUMAN	1.24715	1.46156	8.96353	0.42493	9.92026	0.165185	0.222995	0.847462	-0.0578098	-0.682278
Q8TD26|CHD6_HUMAN	3.08271	5.76586	0.300786	2.00904	4.41329	1.61127	2.26527	0.17054	-0.653995	1.44073
Q96II8|LRCH3_HUMAN	2.44793	4.11591	3.45179	1.46487	0.94462	1.49646	2.01506	1.93975	-0.518608	-0.44329
P62917|RL8_HUMAN	0.27257	0.517722	0.0321818	0.716363	0.847776	0.0617162	0.115549	0.00742388	-0.0538323	0.0542924
Q8N7H5|PAF1_HUMAN	6.31311	8.26138	8.08417	2.73798	1.74177	0.648899	0.883111	0.774846	-0.234212	-0.125947
O00443|P3C2A_HUMAN	0.301411	4.28002	0.970367	6.97437	1.12634	0.0381498	0.456131	0.117786	-0.417982	-0.0796366
Q14676|MDC1_HUMAN	13.0543	5.32081	19.1865	2.37978	8.8272	0.93996	0.65606	1.37599	0.2839	-0.436032
Q15758|AAAT_HUMAN	1.53799	0.0282055	1.80856	1.49496	5.39603	-0.164234	0.00422436	0.170233	-0.168458	-0.334467
Q9UKN8|TF3C4_HUMAN	4.97695	1.32131	7.62195	5.01615	1.93762	2.07046	0.639227	2.57571	1.43123	-0.505249
Q9C0D5|TANC1_HUMAN	0.22882	3.5116	4.52079	7.85236	7.93732	0.0322433	-0.416366	0.513122	0.448609	-0.480879
P13861|KAP2_HUMAN	0.0819705	4.91413	5.57875	7.77339	8.85271	0.0785404	2.91653	3.24599	-2.83799	-3.16745
P31323|KAP3_HUMAN	0.0819705	4.91413	5.57875	7.77339	8.85271	0.0785404	2.91653	3.24599	-2.83799	-3.16745
Q9BVP2|GNL3_HUMAN	13.0223	11.8735	8.9918	2.30629	5.1549	2.60975	2.34315	1.94422	0.2666	0.665524
P06748|NPM_HUMAN	13.1608	14.9464	18.1863	1.37476	2.70942	1.0522	1.17418	1.23967	-0.12198	-0.18747
O15234|CASC3_HUMAN	11.5871	13.5488	6.8372	4.38445	2.51326	1.33716	1.58261	1.04198	-0.245452	0.295176
Q9Y2T2|AP3M1_HUMAN	5.51384	5.83746	5.20803	2.15536	2.14642	3.22621	3.36594	3.07523	-0.139726	0.150982
Q9UPN7|PP6R1_HUMAN	2.40584	2.58247	5.87324	0.732179	8.29858	-0.422177	-0.645023	0.576506	0.222845	-0.998684
Q96N66|MBOA7_HUMAN	7.03512	7.48433	6.92423	1.21685	0.256139	1.33212	1.43526	1.31382	-0.103139	0.0183042
P0DP24|CALM2_HUMAN	0.562575	8.67024	13.5138	7.21522	11.2724	-0.20593	1.90919	3.07928	-2.11512	-3.28521
P0DP23|CALM1_HUMAN	0.562575	8.67024	13.5138	7.21522	11.2724	-0.20593	1.90919	3.07928	-2.11512	-3.28521
P0DP25|CALM3_HUMAN	0.562575	8.67024	13.5138	7.21522	11.2724	-0.20593	1.90919	3.07928	-2.11512	-3.28521
O60264|SMCA5_HUMAN	2.16123	2.04336	2.71473	0.222161	1.23952	0.40296	0.385128	0.481128	0.0178323	-0.0781683
Q6ZRV2|FA83H_HUMAN	2.50072	0.498325	1.01684	10.7607	10.9811	-1.28438	-0.293708	0.60855	-0.990675	-1.89293
Q14667|K0100_HUMAN	1.4332	7.65069	7.94578	8.23861	9.76917	0.130351	0.664359	0.535093	-0.534008	-0.404742
Q86T24|KAISO_HUMAN	3.67526	7.51539	0.567786	5.3956	3.51309	0.302856	0.584504	0.06401	-0.281649	0.238846
Q9BY77|PDIP3_HUMAN	3.8183	0.0612752	3.32453	5.00485	0.871257	-0.393477	0.00876316	-0.322801	-0.40224	-0.0706764
Q9UQR0|SCML2_HUMAN	0.268457	0.454591	6.28731	1.06085	7.66927	-0.0461981	0.067605	-0.690124	-0.113803	0.643926
Q969Z0|FAKD4_HUMAN	1.76903	8.98407	4.34372	7.84316	2.31785	0.652213	2.20023	1.24789	-1.54802	-0.595674
P82675|RT05_HUMAN	4.97931	2.37143	16.1434	1.87506	17.7475	0.500236	0.321115	1.4899	0.179121	-0.989663
O60548|FOXD2_HUMAN	9.62939	7.51569	9.14701	1.6648	0.40433	-0.732513	-0.969517	-0.76823	0.237004	0.035717
Q9Y4P8|WIPI2_HUMAN	10.9587	14.5058	15.3881	5.46531	8.058	5.80322	7.05357	7.45093	-1.25035	-1.64771
Q8WTT2|NOC3L_HUMAN	12.9529	12.5788	2.13235	1.33585	12.2165	4.48439	4.32816	1.18264	0.15623	3.30175
Q92541|RTF1_HUMAN	11.4578	8.75757	7.19551	2.35108	4.30168	0.799318	0.649792	0.538397	0.149526	0.260921
P23508|CRCM_HUMAN	7.21038	14.2937	0.242652	1.6189	9.94498	2.19975	2.68481	-0.0685481	-0.485066	2.26829
P54277|PMS1_HUMAN	1.98712	3.01527	4.0993	1.71909	3.60998	0.251413	0.403557	0.469284	-0.152144	-0.217872
Q9NZI8|IF2B1_HUMAN	6.11679	6.50501	4.28577	0.788577	3.65302	0.796526	0.854989	0.588994	-0.0584634	0.207531
P46937|YAP1_HUMAN	0.753185	1.37247	4.09996	1.20541	10.9509	0.144551	0.283906	0.640189	-0.139355	-0.495639
P34897|GLYM_HUMAN	8.9627	13.0876	15.3404	3.10578	5.34417	0.944111	1.27699	1.47695	-0.332875	-0.532837
P35612|ADDB_HUMAN	11.1296	2.50965	10.049	10.1979	0.851855	-3.73624	-0.424158	-3.21776	-3.31208	-0.518475
Q86TG7|PEG10_HUMAN	1.45729	5.55534	4.35345	4.42135	3.01312	1.05244	3.19256	2.52728	-2.14012	-1.47483
Q12788|TBL3_HUMAN	8.19855	2.29712	10.9233	6.59788	0.0759489	0.92573	0.280972	0.935317	0.644758	-0.00958747
O15399|NMDE4_HUMAN	4.84037	1.6576	1.08064	10.9815	13.3157	1.7612	0.680121	0.464158	1.08108	1.29704
Q9UL25|RAB21_HUMAN	1.06363	1.63957	4.87753	0.857827	8.04288	-0.403567	-0.577918	-1.3941	0.174351	0.990533
Q9Y5K6|CD2AP_HUMAN	0.165858	3.37297	4.06083	5.48546	6.85757	-0.0172225	0.304445	0.315089	-0.321668	-0.332311
Q9BYE7|PCGF6_HUMAN	1.70726	0.00488359	2.87994	2.58095	0.434989	-0.753006	0.00194081	-0.89907	-0.754947	0.146063
P50897|PPT1_HUMAN	0.280916	8.90091	12.0001	10.7951	15.5716	-0.0853252	-2.6663	-3.07987	2.58097	2.99454
Q9BZF9|UACA_HUMAN	5.01236	3.35987	2.92502	2.26338	2.96491	0.581588	0.427952	0.378768	0.153636	0.20282
Q09666|AHNK_HUMAN	0.958349	1.9601	4.19968	1.45047	4.85764	0.0946546	0.18897	0.325055	-0.0943158	-0.2304
O00555|CAC1A_HUMAN	3.13671	0.906152	2.93924	8.84783	0.191612	-0.695006	-0.230997	-0.675429	-0.464009	-0.0195772
Q6ICL7|S35E4_HUMAN	4.85902	5.5623	4.74123	3.05206	0.0851864	3.54997	3.94065	3.57544	-0.390678	-0.0254689
Q9H582|ZN644_HUMAN	2.20141	0.751866	2.29734	12.8837	15.4685	0.6162	-0.240246	-0.67357	0.856445	1.28977
Q8IVH2|FOXP4_HUMAN	2.20141	0.751866	2.29734	12.8837	15.4685	0.6162	-0.240246	-0.67357	0.856445	1.28977
Q9UN86|G3BP2_HUMAN	0.148684	4.00864	0.520655	7.07561	1.18424	0.0201641	0.42249	-0.0664408	-0.402326	0.0866049
Q5VZP5|STYL2_HUMAN	2.12703	0.823187	2.39143	2.14405	11.2463	-1.02222	-0.417475	1.01747	-0.604748	-2.03969
O15164|TIF1A_HUMAN	10.084	3.04626	6.80548	8.69435	18.7864	1.24005	-0.950675	-1.05128	2.19073	2.29133
Q8N6T3|ARFG1_HUMAN	3.72991	5.82648	12.6302	2.42461	9.55706	0.327292	0.54574	0.862512	-0.218447	-0.535219
Q8NF50|DOCK8_HUMAN	6.22915	2.97578	16.8481	0.0335899	12.3295	-1.13461	-1.11954	-3.13483	-0.0150639	2.00023
P49959|MRE11_HUMAN	1.61447	3.6422	6.12462	2.48648	5.71804	0.168858	0.348841	0.479583	-0.179983	-0.310725
Q9H8J5|MANS1_HUMAN	6.5154	14.5142	5.25024	5.80873	0.654003	-2.36287	-4.83641	-1.99612	2.47354	-0.366751
Q9BW19|KIFC1_HUMAN	11.7212	6.14639	3.61211	2.85158	0.854965	-1.26216	-2.57539	-1.73769	1.31323	0.475523
Q8N1T3|MYO1H_HUMAN	7.06574	9.19671	9.27598	9.16432	9.54635	4.03991	4.97864	5.04335	-0.938732	-1.00344
Q15554|TERF2_HUMAN	4.42784	6.01435	1.68019	14.2474	2.5832	-1.80974	1.92268	-0.767504	-3.73242	-1.04224
O00401|WASL_HUMAN	7.73097	9.56542	5.63916	2.11568	13.6161	0.716118	0.946758	-0.711532	-0.23064	1.42765
P19525|E2AK2_HUMAN	2.97303	2.25999	4.24022	0.698549	0.863395	0.357349	0.284894	0.4305	0.0724551	-0.0731509
P20020|AT2B1_HUMAN	2.8385	1.94248	1.56375	10.0445	8.67075	-1.39078	1.14489	0.963971	-2.53567	-2.35475
P11277|SPTB1_HUMAN	4.78103	4.71402	4.09712	0.604744	7.23724	4.22744	4.16278	3.71553	0.0646547	0.511914
Q00839|HNRPU_HUMAN	5.32109	1.4304	0.585372	7.61151	6.37436	1.13639	0.363396	0.179969	0.772994	0.956421
Q96PV6|LENG8_HUMAN	3.48472	4.51533	0.577341	1.01399	4.84401	-0.637596	-0.752614	-0.127147	0.115019	-0.510449
Q08378|GOGA3_HUMAN	4.05843	3.757	1.10536	0.209989	3.72822	-0.404948	-0.423126	-0.143993	0.0181783	-0.260955
Q8TBC3|SHKB1_HUMAN	1.84793	1.3485	2.40139	0.373384	7.76566	-0.160605	-0.133106	0.19892	-0.027499	-0.359525
Q6IS14|IF5AL_HUMAN	6.55602	5.86082	7.79599	3.40431	7.14014	3.20823	2.8986	3.68308	0.309639	-0.47485
P63241|IF5A1_HUMAN	6.55602	5.86082	7.79599	3.40431	7.14014	3.20823	2.8986	3.68308	0.309639	-0.47485
Q9UMZ2|SYNRG_HUMAN	2.67736	3.68467	6.12233	1.41363	4.41443	0.239744	0.336191	0.468682	-0.0964464	-0.228938
Q5JVF3|PCID2_HUMAN	7.63641	10.0436	8.43569	4.70339	0.744045	3.9816	4.80987	4.14482	-0.828271	-0.16322
Q9BRX9|WDR83_HUMAN	11.8389	10.5239	9.907	0.246759	2.93104	1.14237	1.10913	0.882338	0.0332387	0.260032
Q9BRR8|GPTC1_HUMAN	1.10715	0.531403	4.01334	1.00775	7.93834	0.177013	0.0949337	0.538552	0.0820794	-0.361539
P35659|DEK_HUMAN	11.7938	1.70147	11.6517	8.4349	2.09306	0.860272	0.193081	0.717379	0.667191	0.142893
P00403|COX2_HUMAN	9.24176	4.35378	0.86969	5.72189	13.0988	0.786531	0.426825	0.0979669	0.359706	0.688564
O60303|KATIP_HUMAN	7.10834	8.52082	4.58167	0.937161	1.77558	-3.42046	-3.79455	-2.56236	0.37409	-0.858097
Q8WTW3|COG1_HUMAN	1.78126	4.66577	7.64283	1.02927	3.60859	-0.714955	-1.2066	-2.42006	0.491647	1.70511
P42166|LAP2A_HUMAN	1.39232	7.08571	6.0385	12.6532	10.9874	0.132502	-0.538997	-0.440979	0.671498	0.573481
Q16643|DREB_HUMAN	8.2211	7.26762	0.871736	0.0461834	12.8643	-1.11202	-1.11903	-0.159037	0.0070052	-0.952983
P04406|G3P_HUMAN	8.42219	2.20841	8.49491	8.35536	0.285017	0.813937	0.292269	0.834789	0.521667	-0.0208528
O95239|KIF4A_HUMAN	3.20989	1.67248	2.88914	2.05085	0.468604	0.357947	0.217343	0.326769	0.140604	0.0311777
Q9UBB5|MBD2_HUMAN	8.62901	9.62235	9.62004	2.921	3.41979	4.35932	4.73176	4.71937	-0.372437	-0.360042
Q9Y285|SYFA_HUMAN	2.65651	8.93564	6.08818	11.1912	5.73622	0.575703	1.52448	1.08897	-0.948777	-0.513269
Q9NW82|WDR70_HUMAN	1.92201	4.37703	11.4504	6.30424	13.7224	-0.285551	1.24504	3.04527	-1.53059	-3.33082
Q12923|PTN13_HUMAN	4.3845	1.67183	7.31106	1.82246	12.1543	1.54576	0.896538	2.40001	0.649219	-0.854256
P25067|CO8A2_HUMAN	0.695389	6.11595	7.80771	5.97844	9.90887	-0.0734407	-0.970654	-0.57328	0.897213	0.499839
Q13555|KCC2G_HUMAN	6.29686	8.48786	3.27468	3.29925	1.95492	0.565456	0.76536	0.38709	-0.199904	0.178365
Q13263|TIF1B_HUMAN	2.67033	1.3983	5.99476	5.36816	1.44755	-0.345225	0.154896	-0.505825	-0.50012	0.1606
Q53GG5|PDLI3_HUMAN	1.33218	9.16027	9.61115	14.9401	15.1715	0.689088	3.2278	3.4268	-2.53871	-2.73771
O95551|TYDP2_HUMAN	3.28938	0.150321	1.57501	6.56884	5.17635	-0.612039	-0.0374984	-0.317929	-0.574541	-0.294111
A6NEQ2|F181B_HUMAN	1.73754	3.3474	6.79484	0.617487	2.87859	0.891625	1.18175	1.97929	-0.290124	-1.08767
Q96BD5|PF21A_HUMAN	0.0417264	1.58089	2.98	2.66632	5.79699	0.0321525	-1.01127	-1.63734	1.04343	1.66949
O00189|AP4M1_HUMAN	5.08771	1.22187	0.9751	6.55248	16.7522	1.08483	-0.482697	0.260657	1.56753	0.824178
Q9H0W8|SMG9_HUMAN	6.4603	1.4209	1.35441	5.23213	4.0679	-0.878391	-0.255465	-0.27278	-0.622925	-0.605611
P61962|DCAF7_HUMAN	0.462388	3.67479	0.107466	4.87695	0.733851	-0.265059	-1.99839	0.0764014	1.73333	-0.34146
Q9BTC0|DIDO1_HUMAN	9.08914	4.132	3.89024	6.26041	3.62105	-1.5208	-0.847407	-0.920135	-0.67339	-0.600662
Q9P1Z0|ZBTB4_HUMAN	0.405631	3.29565	3.25571	4.18994	12.6458	-0.134013	-1.14292	0.844253	1.00891	-0.978265
Q3I5F7|ACOT6_HUMAN	4.45936	7.07593	3.78833	13.942	0.884291	-0.480553	0.718136	-0.663668	-1.19869	0.183115
O94832|MYO1D_HUMAN	10.8254	6.4246	13.9183	4.57714	4.03978	0.870436	0.581135	1.15385	0.2893	-0.283417
Q9BZE4|GTPB4_HUMAN	4.359	0.603506	2.12942	6.98384	11.0066	-1.14036	0.241831	0.72969	-1.38219	-1.87005
Q96AE4|FUBP1_HUMAN	2.32078	0.293489	2.26521	4.3635	10.2524	0.758133	-0.108245	-0.644619	0.866378	1.40275
Q05193|DYN1_HUMAN	4.41084	4.86863	9.87638	0.0419389	3.22556	2.52103	2.54813	3.79126	-0.0270949	-1.27022
P50570|DYN2_HUMAN	4.41084	4.86863	9.87638	0.0419389	3.22556	2.52103	2.54813	3.79126	-0.0270949	-1.27022
Q9UQ16|DYN3_HUMAN	8.68679	5.22238	1.93494	10.9097	8.24021	1.37747	-1.8273	-0.662345	3.20478	2.03982
Q14690|RRP5_HUMAN	6.08123	6.3197	14.521	0.0995864	5.77194	2.89719	2.83877	4.76745	0.0584206	-1.87025
Q9UK76|JUPI1_HUMAN	0.219386	7.65459	7.93382	12.8591	12.9607	0.0506293	1.10769	1.14953	-1.05706	-1.0989
Q9HAW4|CLSPN_HUMAN	10.1654	4.72656	1.80139	7.20679	17.9566	1.00545	0.550211	-0.255251	0.45524	1.2607
Q9Y251|HPSE_HUMAN	4.187	1.05798	6.11015	3.81563	0.244119	2.70192	0.711467	2.83989	1.99046	-0.137969
Q14807|KIF22_HUMAN	5.41654	5.29526	1.04519	0.81759	4.95125	2.06445	1.70398	0.397735	0.360461	1.66671
Q9UHB6|LIMA1_HUMAN	3.82062	3.16725	9.30152	0.151269	5.32487	0.319883	0.337004	0.63973	-0.0171212	-0.319847
Q70EL1|UBP54_HUMAN	6.16316	1.23359	10.7938	8.81969	1.29482	-1.92251	0.290771	-2.42	-2.21328	0.49749
Q9UP95|S12A4_HUMAN	7.53896	9.32427	7.81045	5.19231	0.713858	2.84034	3.36595	2.95838	-0.525608	-0.118048
O75367|H2AY_HUMAN	1.29258	0.361471	0.630644	5.22647	3.05353	1.37639	0.412965	0.707291	0.963423	0.669097
P40227|TCPZ_HUMAN	5.62169	3.44871	3.97086	1.34091	15.0997	0.469441	0.348305	-0.334567	0.121136	0.804008
Q9BU76|MMTA2_HUMAN	0.883906	0.160656	3.09108	0.896147	2.81366	0.0867472	0.0182843	0.255099	0.0684629	-0.168352
Q13608|PEX6_HUMAN	3.47129	0.498972	10.6823	4.46931	3.19257	0.881184	-0.0852166	1.73669	0.966401	-0.855508
Q15029|U5S1_HUMAN	0.789074	0.318389	0.0682449	8.38628	5.46587	-0.304511	0.128628	-0.0282897	-0.433139	-0.276222
Q9BXP5|SRRT_HUMAN	5.28536	0.365357	1.12238	6.5328	11.5463	-1.6104	0.192907	0.477539	-1.80331	-2.08794
Q6Y7W6|GGYF2_HUMAN	0.0589724	1.61435	3.77579	2.23967	6.07078	-0.00597752	0.179193	-0.284373	-0.185171	0.278395
Q8N1N4|K2C78_HUMAN	2.78438	5.69864	1.77106	4.10608	1.3153	0.500684	0.848479	0.338287	-0.347794	0.162398
P10398|ARAF_HUMAN	0.676966	1.72221	1.59752	4.48586	4.22225	0.352211	-0.813833	-0.764742	1.16604	1.11695
P04049|RAF1_HUMAN	0.676966	1.72221	1.59752	4.48586	4.22225	0.352211	-0.813833	-0.764742	1.16604	1.11695
Q96AY2|EME1_HUMAN	3.84529	4.23753	0.360405	12.6336	6.51942	-1.34131	1.87573	0.191152	-3.21704	-1.53246
Q9Y6N8|CAD10_HUMAN	7.69016	2.75453	3.42204	10.2935	15.0315	1.48302	0.66474	0.75573	0.818284	0.727295
P13942|COBA2_HUMAN	8.49048	3.26694	8.84745	6.0624	0.565866	-0.999275	-0.348139	-0.907265	-0.651136	-0.0920097
O60231|DHX16_HUMAN	1.75777	3.71315	6.51706	3.61514	16.8051	0.612156	1.30799	1.8363	-0.695835	-1.22415
Q09019|DMWD_HUMAN	1.03994	1.00123	5.90602	0.00559992	10.5084	-0.574403	-0.577514	2.08707	0.00311096	-2.66147
P62899|RL31_HUMAN	1.51165	5.24815	0.483586	6.07212	2.63125	0.229875	0.637406	-0.0930349	-0.407532	0.322909
P42677|RS27_HUMAN	6.90558	11.4337	10.4837	3.28423	2.25462	1.00501	1.39841	1.29751	-0.393399	-0.292506
Q14566|MCM6_HUMAN	1.80341	0.453572	2.01905	4.11613	0.371831	-0.528248	-0.14659	-0.565874	-0.381659	0.0376259
Q07617|SPAG1_HUMAN	2.70441	1.51476	4.05629	2.87302	11.6206	2.33915	1.47608	3.27921	0.863065	-0.940057
O43237|DC1L2_HUMAN	3.70116	5.52135	10.7058	5.09058	5.91632	-1.7381	0.509973	0.813174	-2.24808	-2.55128
Q8NEN9|PDZD8_HUMAN	3.7343	3.32816	0.222739	0.295701	8.90604	-0.465242	-0.441536	-0.0352234	-0.0237066	-0.430019
Q01780|EXOSX_HUMAN	4.50347	3.72871	4.84339	0.948509	0.177599	0.442883	0.367617	0.428645	0.075266	0.0142374
P08572|CO4A2_HUMAN	4.73662	4.34594	4.07386	0.365858	2.19631	1.01105	1.07354	0.879839	-0.0624835	0.131213
Q8NFC6|BD1L1_HUMAN	12.4946	10.1212	15.2946	2.09284	2.88046	1.25327	1.06126	1.49439	0.192014	-0.241122
Q15019|SEPT2_HUMAN	4.612	5.10672	4.74812	2.0322	0.496726	1.57022	1.70497	1.6016	-0.134751	-0.0313806
P61353|RL27_HUMAN	3.3599	1.1776	1.38332	5.84379	14.1639	0.89579	0.361717	-0.427168	0.534073	1.32296
O14735|CDIPT_HUMAN	16.319	7.59224	17.3019	4.1611	0.546822	5.15608	3.52291	5.24312	1.63316	-0.0870432
Q9H9A6|LRC40_HUMAN	1.38454	1.41608	1.09507	4.71801	2.00014	-0.846516	1.08869	-0.679378	-1.93521	-0.167138
Q14498|RBM39_HUMAN	1.39107	0.34096	4.9523	1.26057	8.51759	0.212163	0.0519008	-0.49621	0.160262	0.708373
P21359|NF1_HUMAN	0.898228	1.55174	0.640629	6.07271	1.84202	-0.550293	1.00818	-0.398408	-1.55847	-0.151885
Q96Q15|SMG1_HUMAN	5.94767	5.12089	0.996076	1.443	5.73202	2.0654	1.33491	0.119178	0.730495	1.94622
P35453|HXD13_HUMAN	2.04226	5.07327	5.33606	4.18349	4.56249	0.240739	1.23359	1.60526	-0.992854	-1.36452
O60493|SNX3_HUMAN	6.25519	5.15395	0.996076	0.195221	6.10576	1.51662	1.4248	0.119178	0.0918194	1.39744
C9J069|AJM1_HUMAN	1.42507	1.54621	1.22802	4.45105	0.852437	-0.484871	0.688593	-0.418043	-1.17346	-0.0668278
Q9C0D6|FHDC1_HUMAN	2.04226	5.52873	5.09838	4.65584	4.19651	0.240739	1.33973	1.24729	-1.09899	-1.00655
Q8N1G1|REXO1_HUMAN	2.04226	5.42021	4.5144	4.71623	3.23175	0.240739	1.82809	0.570675	-1.58735	-0.329936
Q9BZV3|IMPG2_HUMAN	0.892546	1.0328	2.87667	0.476297	5.16039	-0.287797	-0.327244	1.19856	0.0394473	-1.48636
Q86U06|RBM23_HUMAN	6.32421	4.86706	0.996076	1.16724	6.2569	1.31741	0.946297	0.119178	0.371112	1.19823
P46779|RL28_HUMAN	2.04226	5.22631	5.33041	4.21688	4.2322	0.240739	1.04436	0.947484	-0.803626	-0.706745
Q9UHN6|CEIP2_HUMAN	4.68065	5.16527	0.996076	1.94466	4.62845	0.780332	1.46087	0.119178	-0.680541	0.661154
P50402|EMD_HUMAN	4.73489	5.54462	0.996076	1.89321	4.65037	0.811763	1.44214	0.119178	-0.630379	0.692585
Q9BSF4|TIM29_HUMAN	1.08711	1.65311	1.55989	4.71691	4.60905	0.33715	-0.402669	-0.377796	0.739819	0.714946
Q9Y623|MYH4_HUMAN	6.17655	2.44683	0.996076	5.17234	5.98665	1.72085	0.2934	0.119178	1.42745	1.60167
A1X283|SPD2B_HUMAN	4.63204	5.01975	0.996076	1.29603	4.6095	0.756113	1.14496	0.119178	-0.388849	0.636935
P84098|RL19_HUMAN	5.10685	4.22101	0.996076	2.15026	4.89405	1.25874	0.632389	0.119178	0.626356	1.13957
Q4G0P3|HYDIN_HUMAN	4.69977	5.46888	0.996076	1.0949	4.63378	0.791005	1.10162	0.119178	-0.310613	0.671828
Q92804|RBP56_HUMAN	6.37374	4.18086	0.996076	1.85495	6.6373	0.997676	0.620604	0.119178	0.377072	0.878498
A0MZ66|SHOT1_HUMAN	2.75228	5.20742	9.43979	5.08536	16.1969	0.405866	0.710252	1.12836	-0.304386	-0.722492
O95747|OXSR1_HUMAN	6.31901	1.83342	0.996076	5.5964	6.24199	1.33481	0.219847	0.119178	1.11496	1.21563
P37198|NUP62_HUMAN	12.6195	7.79285	13.5646	4.93845	1.81335	2.06017	1.18822	1.72248	0.871942	0.337686
Q86YV5|PRAG1_HUMAN	5.57021	1.04995	4.05103	6.41641	0.597533	0.641903	0.133491	0.550559	0.508412	0.0913439
Q9NSK0|KLC4_HUMAN	2.88936	4.60811	0.996076	2.55539	3.17533	0.347955	0.777619	0.119178	-0.429664	0.228777
Q14CN4|K2C72_HUMAN	1.82718	3.36995	1.54279	7.474	0.179708	-0.884312	1.11019	-0.785031	-1.9945	-0.0992811
Q8IWR0|Z3H7A_HUMAN	9.60636	7.4851	3.54695	0.49737	11.4989	-2.60137	-2.32748	0.656236	-0.273895	-3.25761
Q8IWF6|DEN6A_HUMAN	4.40892	2.26733	2.12898	2.23656	2.15446	2.24058	1.4634	1.42406	0.777183	0.816525
P09848|LPH_HUMAN	0.850291	7.45575	1.32135	6.08567	0.0475505	-0.362869	1.42085	-0.342759	-1.78372	-0.020109
P51114|FXR1_HUMAN	4.405	6.02209	6.89361	0.212287	5.9732	-1.8881	-2.04033	0.529536	0.152226	-2.41764
Q6PJG9|LRFN4_HUMAN	12.2168	10.8306	4.87806	0.12828	3.93224	-4.94432	-4.82836	-2.28909	-0.115964	-2.65524
Q13164|MK07_HUMAN	1.93815	2.48806	1.01475	0.129638	1.583	-0.996479	-0.906973	-0.196947	-0.0895055	-0.799532
Q5T1M5|FKB15_HUMAN	0.910836	0.0759633	4.52875	1.35251	4.63056	-0.0956459	0.00959616	-0.457206	-0.105242	0.361561
Q14980|NUMA1_HUMAN	1.16272	2.79921	0.762554	6.65818	3.394	-0.178389	0.398075	0.116786	-0.576465	-0.295175
Q53F19|NCBP3_HUMAN	9.25569	3.50145	0.988165	14.2656	4.97422	-2.34131	0.830919	-0.442026	-3.17223	-1.89928
Q969Q0|RL36L_HUMAN	3.9693	1.44735	4.89834	4.51426	1.25738	0.513566	0.220294	0.603372	0.293272	-0.0898054
P83881|RL36A_HUMAN	3.9693	1.44735	4.89834	4.51426	1.25738	0.513566	0.220294	0.603372	0.293272	-0.0898054
P47897|SYQ_HUMAN	2.41557	0.0588756	1.26095	3.0674	1.37762	-0.265358	-0.00671152	-0.129102	-0.258646	-0.136256
P29375|KDM5A_HUMAN	4.07386	3.84488	1.97805	0.434691	12.1798	1.52258	1.47167	-0.966178	0.0509019	2.48875
P35240|MERL_HUMAN	3.70835	4.68246	8.37935	2.3561	5.27857	-0.293082	-0.584042	-0.559245	0.29096	0.266163
P45974|UBP5_HUMAN	6.72741	6.84186	7.50964	0.210028	1.00891	2.74922	2.70992	2.9034	0.0393014	-0.154173
Q9Y4J8|DTNA_HUMAN	12.2617	13.664	9.9781	3.2843	5.30403	2.50965	2.84319	2.08465	-0.333538	0.424999
Q9UIF8|BAZ2B_HUMAN	1.35129	0.0249003	0.262584	1.96993	4.53164	-0.20521	0.00504993	0.0442104	-0.21026	-0.249421
Q13131|AAPK1_HUMAN	1.94871	1.92327	0.845418	0.0903299	9.41454	-0.310224	-0.318803	0.142455	0.00857925	-0.452679
O95487|SC24B_HUMAN	4.81456	5.18466	5.70643	6.92458	10.5852	0.571583	-1.87484	-0.446883	2.44642	1.01847
Q04726|TLE3_HUMAN	6.20654	13.1059	6.25094	11.1507	0.406574	1.46849	3.21953	1.54	-1.75104	-0.0715087
Q9Y3R5|DOP2_HUMAN	2.44146	6.31457	4.71991	2.29499	0.924773	-2.34693	-3.92529	-3.03649	1.57836	0.689558
Q9NRY4|RHG35_HUMAN	0.00911384	3.76436	2.62774	6.88199	7.43039	0.00154413	0.569313	0.36271	-0.567769	-0.361166
P62888|RL30_HUMAN	0.69878	1.63284	1.41284	3.0142	0.622971	-0.657078	1.38595	-1.07156	-2.04302	0.414479
Q5VT06|CE350_HUMAN	0.828213	3.45281	7.13435	3.37926	8.02176	0.0803845	0.372196	0.610771	-0.291812	-0.530386
Q7LBC6|KDM3B_HUMAN	1.56265	4.00737	1.69463	4.89079	0.2044	0.217098	0.516037	0.229505	-0.298939	-0.0124072
Q9UJZ1|STML2_HUMAN	5.4358	4.55639	7.00326	1.41018	1.1474	1.12278	0.908267	1.30239	0.214512	-0.179614
P13611|CSPG2_HUMAN	11.7536	6.96053	10.6219	7.41219	12.0894	6.94895	4.80213	6.32742	2.14681	0.621524
A5PLN9|TPC13_HUMAN	2.3218	0.5029	1.55239	3.11214	1.40906	1.21531	0.303751	0.821861	0.911555	0.393444
Q9H9J4|UBP42_HUMAN	10.0462	4.62312	1.99774	12.8548	5.45009	0.682925	-0.5886	-0.527036	1.27152	1.20996
Q9Y2W1|TR150_HUMAN	4.65096	4.16755	4.50026	0.154511	0.444873	0.391404	0.404764	0.364421	-0.0133595	0.0269826
P49755|TMEDA_HUMAN	23.3125	16.5135	7.93748	6.71309	6.25654	4.34668	3.44476	2.57631	0.901913	1.77037
P50542|PEX5_HUMAN	6.14351	11.5674	12.2751	5.19125	5.48461	0.516573	0.854579	0.880556	-0.338005	-0.363982
Q9P266|JCAD_HUMAN	0.277638	4.82363	0.28279	6.97473	1.06364	-0.0499576	-0.663251	0.0457705	0.613294	-0.0957281
P78563|RED1_HUMAN	7.26756	0.249753	3.81524	8.29118	2.70176	-1.76568	0.102085	-1.13116	-1.86776	-0.634515
Q9Y5M8|SRPRB_HUMAN	1.91575	0.718976	2.70903	4.1939	10.1039	-0.210871	0.0982534	0.281224	-0.309124	-0.492095
P17844|DDX5_HUMAN	3.07871	2.59662	1.27832	0.458463	2.89888	0.288686	0.253381	0.123484	0.0353052	0.165202
Q15650|TRIP4_HUMAN	6.09192	0.0900711	0.748332	5.72459	8.76406	-0.708752	-0.0176247	-0.0992747	-0.691127	-0.609478
Q6DT37|MRCKG_HUMAN	1.92387	1.90606	1.13056	0.0218899	2.12467	0.342749	0.339722	-0.511323	0.00302646	0.854071
P24928|RPB1_HUMAN	1.72944	1.73609	6.67347	0.110784	14.1347	0.166982	0.176358	-0.482914	-0.0093754	0.649896
Q8N3C0|ASCC3_HUMAN	1.24474	0.386223	7.30946	1.132	7.5265	0.15168	0.0501351	0.636896	0.101545	-0.485216
O95342|ABCBB_HUMAN	4.78806	1.57679	0.336468	11.8633	7.00392	0.403609	-0.16649	0.0382086	0.570099	0.365401
P11413|G6PD_HUMAN	2.40645	4.80325	1.95767	4.9784	0.495363	0.476733	0.826406	0.414596	-0.349672	0.0621373
Q9H3P2|NELFA_HUMAN	5.7322	0.458587	10.0102	6.3234	12.4686	0.507416	0.0617497	-2.6302	0.445667	3.13762
Q96RL6|SIG11_HUMAN	19.4619	7.18952	20.3978	5.85858	1.62621	6.18621	3.70934	6.35906	2.47687	-0.172854
O60716|CTND1_HUMAN	0.885866	2.18491	0.67685	4.2407	0.765754	0.256807	0.570074	0.195497	-0.313267	0.0613101
P62495|ERF1_HUMAN	6.2245	2.73576	8.24572	4.28255	0.550089	0.697534	0.329663	0.749461	0.367871	-0.0519269
Q96P44|COLA1_HUMAN	2.97409	0.100222	1.36056	9.62313	4.01131	-0.793859	0.0315292	-0.383532	-0.825388	-0.410327
Q70CQ2|UBP34_HUMAN	7.97052	5.9309	2.03269	4.83925	7.67406	3.14668	1.38549	0.555273	1.76119	2.59141
Q9Y2Q0|AT8A1_HUMAN	0.183892	4.69169	0.0935642	9.33898	0.362162	0.0339864	-0.639964	-0.01966	0.67395	0.0536465
P40429|RL13A_HUMAN	6.72704	8.79716	4.13358	3.10622	3.98297	0.571645	0.790447	0.366284	-0.218802	0.205362
P61163|ACTZ_HUMAN	0.0379956	3.92437	6.4629	1.83677	4.50217	-0.0157011	0.594535	-1.72592	-0.610236	1.71022
Q9NX07|TSAP1_HUMAN	0.236442	0.606948	1.79799	0.597416	2.46005	0.168842	0.441131	1.2327	-0.272289	-1.06386
Q13214|SEM3B_HUMAN	0.638166	4.02738	3.50472	6.9427	14.0059	0.235571	1.36869	1.06922	-1.13312	-0.833646
O76015|KRT38_HUMAN	9.56431	9.08837	4.53803	0.0341058	9.71774	0.909034	0.906144	0.466381	0.00289049	0.442653
P51571|SSRD_HUMAN	4.01031	1.07873	1.3216	10.8319	2.9552	-0.478793	0.159518	-0.206126	-0.638311	-0.272667
P31153|METK2_HUMAN	5.64418	8.13456	5.00061	1.98096	3.04025	-1.86354	-1.12584	-0.782243	-0.737692	-1.08129
O15084|ANR28_HUMAN	1.83257	8.12792	8.58166	8.0212	8.79307	0.352704	1.12232	1.12618	-0.769612	-0.773479
Q9NQT8|KI13B_HUMAN	1.24471	12.0649	6.35746	11.1065	4.60332	0.169061	1.25103	0.577755	-1.08197	-0.408694
P14678|RSMB_HUMAN	15.8579	10.459	8.24433	5.87584	12.3243	1.43228	0.974979	0.701325	0.457302	0.730956
P25705|ATPA_HUMAN	0.195964	0.804447	2.38894	0.956182	5.51784	0.0222717	0.0982667	-0.220446	-0.075995	0.242718
Q8IX90|SKA3_HUMAN	4.05224	0.267644	3.15589	4.57847	0.628211	-0.328944	0.0332035	-0.422295	-0.362147	0.0933514
P31267|HXA6_HUMAN	6.20844	5.24677	1.3015	2.53883	7.09289	3.38663	2.93733	1.01841	0.4493	2.36822
O43823|AKAP8_HUMAN	3.82877	4.57859	1.03023	6.52709	4.38309	2.69953	3.11986	0.981997	-0.420332	1.71753
Q96LT7|CI072_HUMAN	8.90789	1.57643	7.70458	10.1584	5.01904	3.51606	0.947131	3.10672	2.56893	0.409337
P53621|COPA_HUMAN	1.00983	3.26219	2.6357	8.48	8.30539	-0.517602	-1.44604	-1.18563	0.928439	0.668026
Q96RR1|PEO1_HUMAN	13.237	7.02348	4.72489	2.07243	16.2312	1.16234	0.912111	0.471131	0.250226	0.691205
P02768|ALBU_HUMAN	7.43687	12.836	10.1115	8.51528	4.58435	-0.68823	-1.2036	-1.1242	0.515369	0.435971
Q96RG2|PASK_HUMAN	1.69147	5.04841	3.07804	2.65243	7.05233	1.04367	2.2225	-1.33473	-1.17883	2.37841
Q7Z3T8|ZFY16_HUMAN	0.993027	0.114479	2.91581	1.22456	7.64386	-0.095654	-0.0131015	0.241689	-0.0825525	-0.337343
Q92552|RT27_HUMAN	0.650609	0.358848	15.0551	0.795852	4.73768	0.277913	-0.149284	1.79297	0.427196	-1.51505
Q92859|NEO1_HUMAN	4.15441	0.152581	1.01279	8.73341	5.98945	-0.912146	0.0403631	-0.242824	-0.952509	-0.669322
Q99666|RGPD5_HUMAN	4.70766	4.67289	2.35863	0.654773	2.71156	-0.682697	-0.807945	-0.359663	0.125248	-0.323034
Q7L5A3|F214B_HUMAN	0.45101	4.37108	6.16782	3.80511	5.51757	-0.304256	-2.41807	-2.59835	2.11381	2.29409
P15311|EZRI_HUMAN	8.21589	4.76943	5.16903	4.6969	6.38821	1.59343	0.973774	0.954924	0.619657	0.638506
P40818|UBP8_HUMAN	5.31048	6.14977	3.78291	0.289464	1.80622	-1.42625	-1.52691	-0.92166	0.100663	-0.504591
Q96RL7|VP13A_HUMAN	6.39933	2.84243	6.00709	3.04541	1.38861	2.28999	1.37631	2.11269	0.913679	0.177298
O60563|CCNT1_HUMAN	12.7727	5.84641	10.3233	10.4849	4.7163	1.70642	0.941755	1.42742	0.764663	0.278996
Q86X10|RLGPB_HUMAN	22.0127	11.1778	8.78619	2.51084	5.29971	3.26188	2.57982	2.02384	0.682056	1.23804
Q96A49|SYAP1_HUMAN	8.67623	11.2617	12.6176	4.17782	4.83555	0.585626	0.864649	0.871615	-0.279023	-0.285989
P82094|TMF1_HUMAN	0.317378	2.70736	11.0911	3.46718	14.7033	0.0412518	0.322581	1.05822	-0.28133	-1.01697
P17980|PRS6A_HUMAN	4.13804	1.544	12.435	1.14674	7.57484	0.363209	0.212704	0.835545	0.150505	-0.472336
Q96GP6|SREC2_HUMAN	0.366916	11.1898	3.93524	11.4947	6.59412	-0.0463748	-2.78613	-0.408666	2.73975	0.362292
Q9P275|UBP36_HUMAN	1.32257	2.04211	4.58417	2.35972	9.96625	0.321866	0.471786	0.960223	-0.14992	-0.638357
P12004|PCNA_HUMAN	0.899869	2.97138	1.07876	2.83856	3.56664	0.0902164	0.292662	-0.102776	-0.202446	0.192992
O14983|AT2A1_HUMAN	7.21075	3.62561	1.88309	2.59892	6.33903	-2.08926	-0.976904	-0.220262	-1.11236	-1.869
P02538|K2C6A_HUMAN	5.4624	5.15846	17.8978	1.7213	8.86123	-1.08488	-1.88517	-3.0823	0.800295	1.99743
Q96Q11|TRNT1_HUMAN	6.57958	4.2915	1.06734	2.20117	8.46284	1.92206	1.4262	0.421364	0.495866	1.5007
Q13561|DCTN2_HUMAN	3.28659	4.44922	2.33883	0.833299	0.491774	-1.14749	-1.56049	-0.897414	0.413003	-0.250072
P02458|CO2A1_HUMAN	0.200727	0.39759	6.553	0.694041	8.81439	-0.0446854	0.0880778	0.834462	-0.132763	-0.879147
Q63HK3|ZKSC2_HUMAN	3.14459	5.48845	3.45368	0.961072	6.26601	0.605988	0.846352	-0.348856	-0.240363	0.954844
P46013|KI67_HUMAN	3.02413	1.35581	1.1213	2.43055	4.30199	-0.475159	-0.254393	-0.200355	-0.220765	-0.274804
Q9P2M7|CING_HUMAN	8.96982	5.81956	14.519	2.38518	4.39355	0.669652	0.477594	0.97305	0.192059	-0.303398
Q9NRG9|AAAS_HUMAN	1.6699	6.11726	3.50985	5.792	1.94402	0.358758	0.948222	0.58706	-0.589464	-0.228301
Q9BYC2|SCOT2_HUMAN	2.04595	4.27695	0.535462	17.3915	2.04063	1.11589	-1.92238	0.351927	3.03828	0.763966
Q68DK7|MSL1_HUMAN	3.63346	13.5105	11.7728	11.3533	9.64783	-0.612445	-2.68952	-2.90091	2.07707	2.28846
P24534|EF1B_HUMAN	0.764634	0.588529	3.2893	0.242246	2.01141	0.0901849	0.0642582	0.256903	0.0259267	-0.166718
P17987|TCPA_HUMAN	4.93251	4.09655	1.79287	1.3699	9.30814	0.700502	0.606567	0.290293	0.0939347	0.410208
P51610|HCFC1_HUMAN	1.54643	0.32956	2.06432	3.07903	6.27391	-0.228803	0.0492064	0.256752	-0.278009	-0.485554
Q9UPN6|SCAF8_HUMAN	16.3661	8.49019	13.932	7.86946	4.51458	6.32161	4.12186	5.63877	2.19975	0.682843
P32119|PRDX2_HUMAN	3.5622	0.52951	4.45436	6.69664	1.34406	0.463771	0.0862387	0.548163	0.377532	-0.0843928
Q8NHU6|TDRD7_HUMAN	0.251558	0.751094	5.24464	0.712732	9.28426	0.0306121	0.118153	0.475338	-0.0875413	-0.444726
P28370|SMCA1_HUMAN	1.14438	7.41199	1.44316	8.16585	4.85244	-0.137808	-0.864451	0.170112	0.726642	-0.30792
Q9NX20|RM16_HUMAN	3.2766	10.2165	2.37087	3.819	1.88397	-1.13171	-2.8852	-0.388957	1.7535	-0.742752
O43896|KIF1C_HUMAN	8.62691	5.76077	7.9697	1.96311	2.2847	-2.17714	-1.38958	-1.37845	-0.787556	-0.798692
Q96I25|SPF45_HUMAN	6.21532	3.52357	2.48523	2.22779	4.12657	0.458394	0.31394	0.220833	0.144454	0.237561
O15014|ZN609_HUMAN	5.50168	3.99677	0.13596	1.56382	9.53072	1.7609	1.26359	-0.0464304	0.497312	1.80733
Q9NNW5|WDR6_HUMAN	1.63425	1.65741	3.16753	0.00691519	1.1695	1.02874	1.03329	1.63786	-0.00455311	-0.60912
O43251|RFOX2_HUMAN	12.9834	6.0921	5.28823	5.97265	7.95673	5.36156	3.35564	2.93511	2.00592	2.42645
P22695|QCR2_HUMAN	2.96974	2.04271	4.25567	1.93799	8.67102	1.50527	1.14287	2.03863	0.362407	-0.533354
P25789|PSA4_HUMAN	1.42579	2.16095	3.5369	1.46921	4.83965	0.227329	0.329485	0.487037	-0.102157	-0.259708
P51116|FXR2_HUMAN	5.27468	1.44577	5.43377	4.04342	0.128561	0.51772	0.170845	0.532829	0.346876	-0.0151086
Q9NTJ5|SAC1_HUMAN	0.267487	4.54258	1.78008	6.07721	4.34239	0.0467615	-0.966873	0.267304	1.01363	-0.220543
Q9Y490|TLN1_HUMAN	0.446873	1.53503	2.95083	2.85153	12.1739	0.125803	0.416739	0.689874	-0.290936	-0.564071
P11488|GNAT1_HUMAN	5.05708	2.12042	7.36083	4.12659	7.55711	-4.02438	-0.651022	1.47174	-3.37336	-5.49612
P19087|GNAT2_HUMAN	5.05708	2.12042	7.36083	4.12659	7.55711	-4.02438	-0.651022	1.47174	-3.37336	-5.49612
Q8TEK3|DOT1L_HUMAN	3.94614	5.48027	13.4525	1.47876	20.3332	0.625662	0.867193	-1.89534	-0.241531	2.521
Q9P270|SLAI2_HUMAN	2.66794	8.81218	8.8305	3.57159	3.49909	-1.03164	-2.81677	-2.77239	1.78514	1.74075
P98175|RBM10_HUMAN	1.04828	0.202254	0.147034	1.95137	1.29793	0.0993434	-0.0220631	0.0153357	0.121407	0.0840077
P30876|RPB2_HUMAN	3.62444	4.18168	9.00693	0.388052	3.94476	2.15457	2.40729	3.61909	-0.252723	-1.46453
P0C6S8|LIGO3_HUMAN	5.25236	8.68211	7.67602	5.58753	3.54656	2.88404	4.2019	3.85918	-1.31787	-0.97514
P49736|MCM2_HUMAN	7.08794	3.59517	0.422791	3.8212	13.3028	0.751278	0.43979	-0.0596939	0.311488	0.810972
P04843|RPN1_HUMAN	2.39464	5.55966	0.19909	2.96985	4.79341	0.742894	1.41369	-0.0603139	-0.670797	0.803208
Q2KHR3|QSER1_HUMAN	10.9574	7.80047	3.89046	0.597377	4.95928	-4.31662	-3.79641	-1.49381	-0.520205	-2.8228
Q9Y5Y2|NUBP2_HUMAN	4.08655	2.06032	0.1192	5.23438	3.91815	-1.51009	0.443572	-0.0255618	-1.95366	-1.48452
P62191|PRS4_HUMAN	5.8644	6.45176	1.22614	0.443724	6.32675	3.07668	3.19109	0.890287	-0.114406	2.18639
Q6T4R5|NHS_HUMAN	4.11877	2.85889	3.20487	10.2314	0.266343	-0.421349	0.387836	-0.45784	-0.809186	0.0364906
O43918|AIRE_HUMAN	1.08429	5.28043	0.0260087	6.35475	1.99875	-0.211271	-0.843379	0.00547031	0.632108	-0.216741
Q5VTJ3|KLD7A_HUMAN	5.73093	0.864639	4.33678	3.16934	11.3007	-0.884671	-0.227343	0.843246	-0.657329	-1.72792
O94913|PCF11_HUMAN	6.9288	5.86866	9.67549	0.108234	3.87614	-0.799533	-0.786044	-1.14119	-0.0134886	0.341655
Q9UHF7|TRPS1_HUMAN	0.476979	1.39445	2.51865	0.756149	3.39399	0.188374	0.441058	-0.636089	-0.252684	0.824463
O14964|HGS_HUMAN	0.131164	6.26843	3.7489	6.30424	4.88915	-0.0149051	-1.62197	-0.298498	1.60707	0.283593
Q9H6S0|YTDC2_HUMAN	0.207108	2.25472	1.85643	5.17309	4.59586	-0.0388044	0.352895	0.287138	-0.391699	-0.325943
Q9NZB2|F120A_HUMAN	1.78358	0.816035	3.8746	1.20318	9.97079	0.187299	0.0917829	-0.323193	0.0955165	0.510492
Q13443|ADAM9_HUMAN	1.77243	2.03439	2.16624	4.80418	0.229438	-0.262215	0.233415	-0.231671	-0.49563	-0.030544
Q8N612|FHI1B_HUMAN	0.366916	11.1898	5.87512	11.4947	5.92198	-0.0463748	-2.78613	-1.71869	2.73975	1.67232
Q969J2|ZKSC4_HUMAN	1.17464	0.443479	3.83805	0.850112	9.7137	-0.67732	-0.278825	1.61576	-0.398495	-2.29308
O60566|BUB1B_HUMAN	4.04252	4.59462	3.13724	4.31051	5.21781	2.95004	3.26053	2.394	-0.310486	0.556044
Q9UGU0|TCF20_HUMAN	3.91593	0.21934	1.97078	5.12625	12.3127	0.447266	0.0354553	-0.246317	0.411811	0.693583
O14925|TIM23_HUMAN	3.11076	1.25814	2.56949	5.64775	0.706161	-0.261476	0.149931	-0.218311	-0.411407	-0.043165
O14764|GBRD_HUMAN	2.424	4.36627	1.81814	1.01938	1.00047	-1.08335	-1.51089	-0.682382	0.427545	-0.400966
Q15751|HERC1_HUMAN	11.3289	4.82924	13.4028	2.05294	0.819963	1.90581	1.34656	2.00209	0.559243	-0.0962883
Q9Y265|RUVB1_HUMAN	3.34893	9.89458	7.09038	5.52923	2.05081	0.317351	0.706012	0.474348	-0.388662	-0.156997
Q9Y6A4|CFA20_HUMAN	5.17187	1.39536	0.872144	4.57878	11.2429	0.481644	0.165546	-0.0973295	0.316098	0.578974
Q96FJ2|DYL2_HUMAN	9.51059	4.36234	8.61837	8.17869	1.56191	3.62864	1.90197	3.26091	1.72667	0.367726
Q9NRA8|4ET_HUMAN	3.78475	3.77185	4.15166	0.17618	2.46545	2.2666	2.25048	2.4458	0.0161284	-0.179194
P21817|RYR1_HUMAN	2.09863	2.71928	0.283563	6.64515	1.53546	-1.1673	1.13092	-0.202182	-2.29822	-0.965119
P18583|SON_HUMAN	6.35288	1.9961	4.5441	6.32288	1.11161	-0.784185	-0.312192	-0.658896	-0.471993	-0.125289
Q7Z7A1|CNTRL_HUMAN	12.0485	1.20902	6.2277	5.52288	2.31216	1.42231	-0.563406	1.07017	1.98571	0.352138
Q5T8P6|RBM26_HUMAN	5.02221	1.29595	3.95473	2.9895	1.5981	-0.46185	-0.16881	-0.341885	-0.29304	-0.119965
P54886|P5CS_HUMAN	1.12581	1.63844	2.65618	0.865141	9.2659	0.127847	0.186431	-0.262681	-0.0585836	0.390529
Q01433|AMPD2_HUMAN	1.37001	8.08282	6.52206	15.3024	14.0766	0.590221	2.61942	2.12095	-2.0292	-1.53073
O94964|SOGA1_HUMAN	2.60181	5.77142	1.00617	2.48517	2.0173	1.23035	1.95785	0.488902	-0.727499	0.741448
Q9UKA4|AKA11_HUMAN	1.14401	0.378278	1.18465	5.14069	0.0842102	-0.224304	0.0800339	-0.230839	-0.304337	0.00653533
Q9NWH9|SLTM_HUMAN	0.50384	3.06138	1.37156	4.3771	2.74361	-0.307352	1.96978	0.784652	-2.27714	-1.092
Q9UQ88|CD11A_HUMAN	8.04236	4.05599	5.26122	6.26785	17.1741	4.17975	2.57883	2.93526	1.60092	1.2445
P14317|HCLS1_HUMAN	1.91992	2.58842	4.02245	1.44419	4.82323	0.394668	0.504718	0.745432	-0.11005	-0.350763
Q9NZM3|ITSN2_HUMAN	2.29938	2.70909	0.180788	0.929339	4.11863	-1.42005	-1.58946	-0.143665	0.169413	-1.27638
Q68DN1|CB016_HUMAN	8.44782	5.59163	4.10986	1.50236	1.82819	-1.77313	-1.44213	-1.27277	-0.330997	-0.500358
O15379|HDAC3_HUMAN	2.00251	1.50858	1.57313	0.971469	14.9322	0.574394	0.466783	-0.479645	0.107611	1.05404
Q9Y6G9|DC1L1_HUMAN	2.5074	6.19834	7.14553	8.57031	12.0437	1.86475	3.82804	4.27034	-1.96328	-2.40558
Q03112|MECOM_HUMAN	4.52867	7.54704	5.76863	1.98059	0.0778636	2.79525	3.63239	2.83199	-0.837136	-0.0367381
O00743|PPP6_HUMAN	6.38393	2.77208	4.88624	3.13345	4.42949	3.30679	2.00016	2.69939	1.30663	0.607403
Q8IVW6|ARI3B_HUMAN	1.39569	2.16567	2.40561	0.934437	6.58671	0.148122	0.229504	-0.219481	-0.0813816	0.367603
P49792|RBP2_HUMAN	6.28358	10.4217	5.3005	1.52321	4.2162	1.60311	2.21305	0.487279	-0.609944	1.11583
P14625|ENPL_HUMAN	8.19502	3.70607	1.38472	2.23975	9.46358	-3.09112	-1.66988	0.239113	-1.42124	-3.33024
Q14055|CO9A2_HUMAN	0.478174	1.35637	2.26773	1.10414	4.35072	-0.0524695	-0.1445	0.193377	0.092031	-0.245846
P62805|H4_HUMAN	17.9379	15.0221	15.6086	6.69237	12.8127	4.9031	4.18639	4.17374	0.716709	0.729362
Q5T6F2|UBAP2_HUMAN	2.63112	1.60005	4.07284	0.639299	1.53132	-0.222049	-0.168942	-0.305093	-0.0531065	0.0830444
Q6VY07|PACS1_HUMAN	3.26433	6.04644	1.79707	2.79236	7.15473	0.281643	0.488312	-0.165482	-0.206669	0.447125
Q96PY6|NEK1_HUMAN	10.0301	3.42909	7.24313	6.18221	3.36879	2.04865	0.924559	1.52444	1.12409	0.524209
Q92667|AKAP1_HUMAN	4.26789	4.71014	0.366795	8.08918	4.5292	1.00425	-0.579016	0.0530001	1.58326	0.951248
Q7Z5L9|I2BP2_HUMAN	2.26441	2.87344	5.5195	7.56988	4.89612	0.26383	-0.421603	0.641796	0.685433	-0.377966
Q9UN70|PCDGK_HUMAN	1.87824	4.10615	9.80632	1.74926	6.68041	0.955825	1.77613	2.86341	-0.820307	-1.90759
P16112|PGCA_HUMAN	2.74787	0.0204671	0.888341	12.99	6.23158	0.908403	0.00833313	0.337547	0.90007	0.570856
Q9UKZ4|TEN1_HUMAN	0.809262	3.96495	3.56159	4.58249	3.46023	0.580255	2.24012	2.50669	-1.65986	-1.92644
Q15366|PCBP2_HUMAN	5.89974	6.30636	6.87757	1.68376	6.00872	2.35488	2.48116	2.66801	-0.126276	-0.31313
O95343|SIX3_HUMAN	1.1654	2.88296	2.73239	13.8643	7.14306	0.688391	1.51485	1.4811	-0.82646	-0.792709
Q14031|CO4A6_HUMAN	4.16622	6.65504	4.24747	3.48509	0.155844	-1.56309	-2.98477	-1.51801	1.42168	-0.045083
Q9NWS0|PIHD1_HUMAN	4.5165	4.7525	9.66355	0.907895	5.48654	0.538346	0.666143	0.919734	-0.127797	-0.381388
Q9Y3Q8|T22D4_HUMAN	10.2596	4.336	5.75352	4.94166	1.54538	1.14131	0.509913	0.840805	0.631393	0.300501
Q8N8S7|ENAH_HUMAN	6.40702	1.77194	3.26432	9.15748	6.298	-1.81138	0.768928	-0.896876	-2.58031	-0.914503
P46060|RAGP1_HUMAN	2.63587	0.129342	1.53101	3.1179	8.76385	-0.235275	-0.0161149	0.140168	-0.21916	-0.375443
P05166|PCCB_HUMAN	4.74687	0.824014	0.415988	3.67622	6.59561	0.389387	0.0985807	0.04161	0.290806	0.347777
P12956|XRCC6_HUMAN	7.20261	0.776183	7.62393	6.34636	15.9779	1.69683	-0.401515	-2.76971	2.09835	4.46654
Q5TAX3|TUT4_HUMAN	4.4947	4.51327	0.666856	1.37019	5.15221	-1.27464	-0.895266	-0.153062	-0.379373	-1.12158
Q92619|HMHA1_HUMAN	7.88142	6.15867	6.75256	3.81699	3.73902	-1.73687	-0.95445	-0.985426	-0.782424	-0.751448
Q9NUD5|ZCHC3_HUMAN	4.17292	1.33602	2.38904	3.0707	12.4864	0.434608	0.172185	-0.247485	0.262423	0.682093
Q7Z6Z7|HUWE1_HUMAN	3.95575	0.108554	7.80151	4.20085	1.62546	-1.16385	-0.0289238	-1.72957	-1.13493	0.565714
P59998|ARPC4_HUMAN	6.48583	4.12572	9.37791	1.70135	3.55586	0.627488	0.478689	0.847589	0.148799	-0.2201
P07437|TBB5_HUMAN	1.90225	4.25743	4.24946	3.42926	3.16125	0.172572	0.365733	0.333373	-0.193162	-0.160801
P35498|SCN1A_HUMAN	1.84707	2.9565	3.19101	0.17599	5.27423	-0.621295	-0.682944	0.601796	0.0616482	-1.22309
P49842|STK19_HUMAN	1.28161	4.78135	11.4404	2.95944	8.94554	0.245883	0.783194	1.52184	-0.537311	-1.27595
Q8N4N3|KLH36_HUMAN	0.390565	0.186144	1.15814	1.18392	1.33034	-0.274194	0.133802	-0.795061	-0.407996	0.520867
Q96D71|REPS1_HUMAN	6.1743	1.15932	1.02021	5.7584	10.03	-0.479031	-0.116854	0.0989536	-0.362177	-0.577985
O75167|PHAR2_HUMAN	9.13706	1.36185	0.0623042	13.0994	11.6919	-2.50674	0.318974	0.0161215	-2.82572	-2.52286
A2RRP1|NBAS_HUMAN	11.7439	11.9548	10.93	0.711677	2.99571	4.77169	4.88109	4.45864	-0.109405	0.313045
P25490|TYY1_HUMAN	5.82754	3.65944	1.67777	7.23742	19.1161	2.80892	1.92443	-1.05334	0.88449	3.86225
Q96MM3|ZFP42_HUMAN	5.82754	3.65944	1.67777	7.23742	19.1161	2.80892	1.92443	-1.05334	0.88449	3.86225
O15391|TYY2_HUMAN	5.82754	3.65944	1.67777	7.23742	19.1161	2.80892	1.92443	-1.05334	0.88449	3.86225
O60292|SI1L3_HUMAN	5.63923	7.71252	6.37528	1.92771	0.301982	0.84554	1.31018	0.918007	-0.464641	-0.0724675
P53990|IST1_HUMAN	2.40924	0.159808	6.32109	2.96897	3.95734	-0.22702	-0.0180864	-0.511997	-0.208934	0.284977
O00268|TAF4_HUMAN	0.988024	2.1071	0.452458	4.12812	0.613649	-0.625006	1.10892	-0.284811	-1.73393	-0.340195
Q5JTH9|RRP12_HUMAN	0.600702	0.103228	1.53838	0.945001	4.14431	0.7151	0.115755	-1.54078	0.599345	2.25588
Q9NZJ7|MTCH1_HUMAN	7.34154	10.4355	11.2209	1.93953	1.47494	1.40001	1.80639	1.67128	-0.406372	-0.271268
Q8WZ60|KLHL6_HUMAN	4.29063	3.09189	1.43454	6.24353	3.62707	2.51838	1.91247	1.14717	0.605902	1.3712
P63104|1433Z_HUMAN	8.68347	1.22315	4.05777	6.93603	2.8237	-1.51052	0.486375	-0.934829	-1.99689	-0.575687
Q6R327|RICTR_HUMAN	4.23557	7.10663	2.75458	4.02696	1.30676	-0.358413	-0.692699	-0.26193	0.334286	-0.0964834
Q9Y4H2|IRS2_HUMAN	1.79385	3.54397	17.6142	1.71977	12.8018	-0.31883	-0.795724	-2.53219	0.476894	2.21336
P28290|ITPI2_HUMAN	2.22921	1.34632	0.412609	0.995491	2.83038	-0.222588	-0.144851	-0.0442127	-0.0777373	-0.178376
O75116|ROCK2_HUMAN	1.20297	3.7262	9.28327	4.20904	9.75901	0.126988	-1.36998	-3.42371	1.49696	3.5507
Q99567|NUP88_HUMAN	0.203765	0.617155	2.9781	1.85551	9.21468	-0.0315705	0.0951676	0.366167	-0.126738	-0.397737
O43166|SI1L1_HUMAN	1.32571	4.08085	4.37449	4.06679	4.21635	0.735857	1.91985	2.20448	-1.18399	-1.46863
Q6ZW49|PAXI1_HUMAN	3.3132	2.27512	7.45824	0.459921	10.5935	0.921758	0.810671	1.93737	0.111087	-1.01561
Q6AW86|Z324B_HUMAN	1.35008	3.37075	2.64208	4.88904	5.9109	-0.401658	-0.899246	0.960859	0.497587	-1.36252
Q12772|SRBP2_HUMAN	11.739	10.9073	9.08228	0.188002	6.44478	4.03451	3.9828	3.16469	0.0517123	0.869825
Q9Y399|RT02_HUMAN	16.277	15.2948	16.2546	1.37071	1.04024	5.02542	4.79339	4.90192	0.232033	0.123503
Q9H2X6|HIPK2_HUMAN	4.33738	3.85191	5.32979	1.45053	8.00466	2.36649	2.1656	2.79828	0.200889	-0.431795
Q99102|MUC4_HUMAN	1.13678	1.50082	6.26234	4.11608	6.29598	-0.122363	0.168379	-0.586377	-0.290741	0.464014
Q13796|SHRM2_HUMAN	8.15467	2.43469	2.85055	7.91828	10.2885	-1.20458	-0.436331	-0.451183	-0.768249	-0.753397
Q9UN73|PCDA6_HUMAN	6.6777	6.1419	6.77368	0.985127	0.305627	4.51741	4.29027	4.54916	0.227134	-0.03175
Q92599|SEPT8_HUMAN	3.38376	1.09502	2.15418	3.76354	1.60364	1.80044	0.652505	1.21751	1.14794	0.58293
Q4VXU2|PAP1L_HUMAN	14.1374	0.448909	8.65391	5.25396	0.398374	-2.28394	-0.231719	-2.1456	-2.05222	-0.138338
P67936|TPM4_HUMAN	6.2396	6.21921	7.25173	0.414463	2.69238	1.9416	2.00769	2.23623	-0.0660817	-0.294621
Q06210|GFPT1_HUMAN	0.208209	1.18007	14.8092	2.55014	15.2561	-0.0278762	0.146551	-3.48689	-0.174428	3.45902
Q9UGP4|LIMD1_HUMAN	2.65593	1.91413	4.91988	2.11166	3.92783	-0.774245	-0.592208	-1.64254	-0.182037	0.868296
P33240|CSTF2_HUMAN	4.81855	1.99223	5.32186	4.2461	3.37132	3.21425	1.69775	3.48264	1.5165	-0.268396
Q13506|NAB1_HUMAN	2.63695	1.77668	0.871729	0.531265	1.89766	-0.230289	-0.183187	-0.0888616	-0.0471013	-0.141427
P55010|IF5_HUMAN	4.87912	2.28903	6.62083	2.79186	5.20674	1.66644	1.00014	2.09691	0.666298	-0.430464
Q9H6R6|ZDHC6_HUMAN	7.58349	3.81559	0.252601	4.4888	5.50435	-0.948373	-0.35604	0.051444	-0.592333	-0.999817
O00423|EMAL1_HUMAN	0.149972	0.356472	1.06405	0.326556	1.3356	-0.0520745	-0.185989	-0.469902	0.133914	0.417828
Q9BTC8|MTA3_HUMAN	6.19396	4.46252	3.45991	7.36794	17.6494	3.36597	2.55432	2.0498	0.811644	1.31617
Q9UQ84|EXO1_HUMAN	8.81666	10.1744	8.70093	3.87543	0.220592	4.14003	4.59645	4.0963	-0.45642	0.0437332
Q9Y305|ACOT9_HUMAN	5.92519	13.0456	12.5515	8.41381	6.80368	0.450368	0.920259	0.830735	-0.469891	-0.380367
Q9Y2K3|MYH15_HUMAN	2.15604	2.55102	0.120453	0.526237	5.41184	-1.74508	-1.93557	-0.112726	0.190493	-1.63235
Q99497|PARK7_HUMAN	8.34332	4.53635	4.66716	4.10169	7.56346	1.21085	0.773518	0.704719	0.437332	0.506132
P85037|FOXK1_HUMAN	14.5398	3.97321	7.60872	4.72408	13.0456	1.13343	0.573516	-1.98421	0.559915	3.11765
Q04727|TLE4_HUMAN	2.9925	2.4452	5.1603	0.404448	3.17548	0.493987	0.440939	0.729002	0.053048	-0.235016
Q9NXU5|ARL15_HUMAN	1.81452	2.52707	0.725089	1.27137	1.68465	0.978862	1.42977	0.453852	-0.450905	0.52501
P37802|TAGL2_HUMAN	12.5912	11.2197	11.9124	0.580194	2.05987	1.31856	1.25877	1.1799	0.0597877	0.138658
P61313|RL15_HUMAN	2.38178	3.05816	3.11888	1.00584	1.03315	0.390326	0.473503	0.471202	-0.0831767	-0.0808753
Q8NEF9|SRFB1_HUMAN	4.58677	6.17689	8.83494	2.09592	6.04983	0.826736	1.09632	1.46083	-0.269587	-0.634091
O75064|DEN4B_HUMAN	7.90147	6.16292	5.49285	1.78646	0.584363	4.37204	3.63465	3.96794	0.737392	0.404095
P20849|CO9A1_HUMAN	1.95438	9.10269	8.88783	4.95185	2.76954	-0.963279	-3.53734	-2.17702	2.57406	1.21374
Q96KK3|KCNS1_HUMAN	3.13942	6.00041	10.1278	2.45207	5.02899	0.320333	0.59956	0.737666	-0.279227	-0.417333
Q7Z417|NUFP2_HUMAN	2.34896	5.22855	4.90113	4.27179	3.56538	0.223209	0.462947	0.39756	-0.239737	-0.174351
Q14050|CO9A3_HUMAN	3.76281	2.76506	1.25489	5.25877	3.3253	-1.39344	0.376032	-0.183976	-1.76947	-1.20946
O14686|KMT2D_HUMAN	3.19254	1.38245	4.40448	3.63393	11.82	-0.608572	-0.274228	0.901917	-0.334344	-1.51049
O95390|GDF11_HUMAN	2.99902	3.6076	1.58972	1.80139	3.58635	-1.09383	-1.84908	-0.655557	0.755245	-0.438278
Q9BSD7|NTPCR_HUMAN	6.65999	7.42765	4.50044	4.66227	10.9273	3.11992	3.40737	2.26804	-0.287445	0.851886
Q6P2Q9|PRP8_HUMAN	5.66354	2.33132	3.23384	3.50903	9.96172	0.505009	0.218587	-0.331133	0.286423	0.836143
Q96MW1|CCD43_HUMAN	11.45	0.506675	5.4939	11.591	3.51419	4.3508	0.07838	2.21543	4.27242	2.13537
P35408|PE2R4_HUMAN	6.60126	3.34736	3.15163	2.88741	2.35645	-1.34339	-0.63159	-0.687965	-0.711802	-0.655428
Q9C0D2|CE295_HUMAN	1.15852	1.48451	2.75188	1.18386	8.27959	0.461595	0.575802	0.979672	-0.114207	-0.518077
A6QL63|BTBDB_HUMAN	2.32176	3.48408	4.23156	2.43934	5.17091	-0.560108	-0.824337	-0.925253	0.264229	0.365145
P46821|MAP1B_HUMAN	0.458927	0.640476	3.98001	1.70338	8.80493	-0.118824	0.165864	0.737564	-0.284688	-0.856387
P40763|STAT3_HUMAN	7.17393	6.15644	8.34431	1.2137	1.05738	0.762019	0.67468	0.831454	0.0873396	-0.0694346
Q9P2D1|CHD7_HUMAN	6.29386	3.10331	5.34877	6.85409	1.94724	2.44115	1.39532	2.14925	1.04583	0.291904
O75582|KS6A5_HUMAN	4.45202	1.50853	1.62425	3.31072	7.99356	0.43226	0.144674	-0.138449	0.287586	0.570709
Q5T5Y3|CAMP1_HUMAN	0.608424	4.47863	4.15016	5.93655	5.19155	0.245327	1.23217	1.18728	-0.986847	-0.941953
Q5THK1|PR14L_HUMAN	3.4861	6.28351	0.72209	1.90343	1.43767	0.956944	1.66902	0.308227	-0.712072	0.648717
Q9HAU0|PKHA5_HUMAN	3.51985	1.37459	3.8498	5.4544	0.839209	-0.573526	-0.259789	-0.646653	-0.313736	0.0731271
O60573|IF4E2_HUMAN	0.364731	1.67141	10.1816	3.45031	10.6562	-0.103181	0.383817	-3.49513	-0.486998	3.39195
Q96EG3|ZN837_HUMAN	8.10277	1.90359	0.928999	13.8411	9.85435	-2.87901	0.720525	-0.363932	-3.59954	-2.51508
P51531|SMCA2_HUMAN	5.94401	2.62909	3.30991	2.33661	0.913256	-0.470348	-0.263807	-0.362071	-0.206542	-0.108277
Q01804|OTUD4_HUMAN	3.04049	0.494629	2.21207	3.76009	2.80025	2.10808	0.471193	1.58876	1.63688	0.519316
Q99613|EIF3C_HUMAN	2.30346	5.54535	2.23652	3.29067	0.236512	0.216387	0.444014	0.196195	-0.227627	0.0201925
B5ME19|EIFCL_HUMAN	2.30346	5.54535	2.23652	3.29067	0.236512	0.216387	0.444014	0.196195	-0.227627	0.0201925
Q12931|TRAP1_HUMAN	4.97203	6.88408	19.9667	2.03306	20.8732	0.472946	0.623048	1.56027	-0.150101	-1.08732
Q5T481|RBM20_HUMAN	2.61559	0.0413978	0.376694	3.54695	5.83776	1.24278	0.0280897	-0.227599	1.21469	1.47038
Q00535|CDK5_HUMAN	5.15245	0.0626777	5.75271	6.05707	0.00168778	-0.694292	0.00798927	-0.694635	-0.702281	0.000343101
Q8NFU7|TET1_HUMAN	3.48308	2.09787	0.450127	1.85738	11.0137	1.45027	0.987041	-0.229259	0.46323	1.67953
O14654|IRS4_HUMAN	1.12964	1.88639	6.69572	4.06835	9.91361	-0.202163	0.298904	0.848738	-0.501067	-1.0509
Q6P5Z2|PKN3_HUMAN	10.5994	10.3375	2.62234	0.33519	10.6261	3.8524	3.73319	1.19033	0.119216	2.66208
Q99459|CDC5L_HUMAN	1.10525	6.30887	1.97717	4.90383	3.66835	0.125172	0.500403	-0.192725	-0.375232	0.317897
Q9BQ61|TRIR_HUMAN	4.43522	5.32072	3.98065	4.29652	2.89987	2.05272	2.37536	1.8628	-0.322639	0.189921
P46781|RS9_HUMAN	2.63916	2.04896	2.06668	0.494102	9.43106	0.236535	0.199815	-0.179209	0.0367207	0.415744
P28288|ABCD3_HUMAN	1.12944	0.926473	1.82996	2.3456	0.976261	0.120554	-0.142207	0.178273	0.262761	-0.0577183
Q14444|CAPR1_HUMAN	5.00399	1.53108	10.0911	1.92533	1.97467	-3.01487	-1.20717	-4.57964	-1.8077	1.56477
P35658|NU214_HUMAN	0.447067	2.41091	5.09527	2.70347	7.00117	0.0432548	0.230745	0.359178	-0.18749	-0.315923
Q3YEC7|RABL6_HUMAN	5.90873	4.15757	5.0413	2.27041	9.67498	1.01112	0.747088	-1.71516	0.264028	2.72627
Q86U86|PB1_HUMAN	4.82791	4.01024	0.222985	0.491792	9.88104	1.31691	1.1739	-0.0686627	0.143015	1.38558
Q9BZL4|PP12C_HUMAN	4.25406	5.99087	0.520164	2.2392	6.90138	-0.649196	-1.01026	-0.0883159	0.361066	-0.56088
Q8N684|CPSF7_HUMAN	3.09846	1.08778	9.59446	3.7717	8.77382	-0.593581	0.177698	0.76898	-0.771279	-1.36256
Q03060|CREM_HUMAN	7.52472	8.025	7.40204	4.69171	0.934126	-1.10843	-2.95756	-1.30584	1.84913	0.197407
P10599|THIO_HUMAN	0.864641	1.15838	6.48649	0.36364	7.64927	0.105196	0.135341	0.602714	-0.0301447	-0.497518
P42356|PI4KA_HUMAN	2.72436	0.785186	0.287832	6.72987	4.02786	-1.8866	0.627447	-0.242238	-2.51405	-1.64436
Q8N1G2|CMTR1_HUMAN	6.59178	4.3906	8.85893	1.7187	1.0639	0.513021	0.379754	0.585504	0.133267	-0.0724832
Q16222|UAP1_HUMAN	2.33404	3.96598	4.24135	6.67713	8.707	1.23357	1.9013	2.00994	-0.667724	-0.776372
P15170|ERF3A_HUMAN	8.66297	9.22518	11.7676	0.736565	4.65197	0.962059	1.01755	1.21925	-0.0554909	-0.257194
Q69YH5|CDCA2_HUMAN	6.5582	5.14508	5.53062	8.7075	3.40704	1.19518	-2.60469	1.02856	3.79987	0.16662
Q86V48|LUZP1_HUMAN	8.4983	11.6976	9.43767	2.68857	0.0674986	0.631124	0.815189	0.636738	-0.184064	-0.0056142
Q13615|MTMR3_HUMAN	0.839227	0.129794	2.73022	1.52292	9.17684	-0.392195	0.0687727	1.04276	-0.460967	-1.43496
Q504Q3|PAN2_HUMAN	0.0937123	0.225566	17.0356	0.267421	17.8355	-0.0139054	-0.0336291	-4.29042	0.0197238	4.27652
A7E2F4|GOG8A_HUMAN	1.16858	0.960215	6.48507	0.169649	5.65989	0.432147	0.369863	1.49127	0.0622839	-1.05912
P23352|KALM_HUMAN	8.36102	2.95061	8.84804	4.71292	0.360349	0.86674	0.428042	0.895032	0.438697	-0.0282925
Q5T8A7|PPR26_HUMAN	1.29659	1.94493	0.805385	3.79537	0.580162	0.776292	-0.975902	0.444522	1.75219	0.331771
P12107|COBA1_HUMAN	0.989004	1.75211	3.74845	1.34984	5.08937	0.125231	0.217048	0.401892	-0.0918169	-0.276661
Q13177|PAK2_HUMAN	0.888631	3.92032	1.77305	3.82914	0.954005	0.097844	0.35416	0.177605	-0.256316	-0.0797606
Q9ULL5|PRR12_HUMAN	0.161006	0.756011	6.98727	2.29353	7.59785	0.0294975	-0.135411	2.05693	0.164908	-2.02743
Q9Y5X1|SNX9_HUMAN	3.72854	5.72677	4.83755	1.70587	0.906092	0.340424	0.476131	0.425038	-0.135708	-0.0846145
P61289|PSME3_HUMAN	4.75228	6.89254	0.0954229	2.28975	5.26732	0.42803	0.606982	0.012661	-0.178953	0.415369
Q92616|GCN1_HUMAN	2.3445	0.230962	1.95376	3.5559	0.859096	-0.250609	0.0263997	-0.176125	-0.277008	-0.0744836
Q6UWP8|SBSN_HUMAN	11.1004	7.27324	8.97561	4.30015	3.92263	1.39323	0.882464	0.96237	0.510769	0.430863
O43290|SNUT1_HUMAN	3.68278	1.2012	1.15221	10.8974	3.69258	0.877348	-0.320933	0.323608	1.19828	0.553739
Q86TB9|PATL1_HUMAN	8.17511	6.60768	5.07782	3.98513	8.45597	1.89466	1.50588	1.19976	0.38878	0.694895
Q7Z5K2|WAPL_HUMAN	3.18145	0.161811	7.26535	3.62413	2.09369	0.424949	0.0226737	0.66982	0.402275	-0.24487
O43707|ACTN4_HUMAN	9.18692	10.365	10.8126	3.9009	4.91661	5.47785	6.04443	6.44155	-0.566575	-0.963696
Q96F86|EDC3_HUMAN	1.20544	0.140703	3.58985	1.69702	3.3321	0.114266	-0.0172343	0.284424	0.1315	-0.170158
Q92747|ARC1A_HUMAN	6.90083	5.11017	7.93084	1.01053	3.55725	-1.66082	-1.44261	-2.85753	-0.218213	1.19671
P54132|BLM_HUMAN	11.1067	1.16117	6.37164	10.5806	6.3971	-4.79265	-0.401242	-1.85743	-4.39141	-2.93522
Q8IX12|CCAR1_HUMAN	12.9282	16.2813	12.3856	4.12872	1.46612	0.978164	1.22975	0.881595	-0.251587	0.096569
Q7Z3K3|POGZ_HUMAN	2.36997	2.89567	3.34953	0.935096	1.97939	-0.51179	-0.592071	-0.669159	0.0802812	0.157368
P62277|RS13_HUMAN	0.441928	3.04117	7.36481	1.56069	3.40153	-0.128911	-0.547486	-0.842319	0.418575	0.713408
Q9NRC6|SPTN5_HUMAN	0.284722	1.05647	1.77011	1.47936	3.53811	0.0387702	0.14379	0.208572	-0.10502	-0.169802
O75934|SPF27_HUMAN	5.74378	4.37629	3.10987	2.81808	8.6415	1.0083	0.809809	0.594133	0.198492	0.414167
P51826|AFF3_HUMAN	2.34264	0.988455	1.01288	2.06647	9.81573	1.41755	0.659749	-0.61583	0.7578	2.03338
Q99879|H2B1M_HUMAN	8.08506	1.87009	0.577741	8.26678	14.3194	0.794264	0.227376	-0.0731802	0.566888	0.867445
Q93079|H2B1H_HUMAN	8.08506	1.87009	0.577741	8.26678	14.3194	0.794264	0.227376	-0.0731802	0.566888	0.867445
Q5QNW6|H2B2F_HUMAN	8.08506	1.87009	0.577741	8.26678	14.3194	0.794264	0.227376	-0.0731802	0.566888	0.867445
Q99880|H2B1L_HUMAN	8.08506	1.87009	0.577741	8.26678	14.3194	0.794264	0.227376	-0.0731802	0.566888	0.867445
Q99877|H2B1N_HUMAN	8.08506	1.87009	0.577741	8.26678	14.3194	0.794264	0.227376	-0.0731802	0.566888	0.867445
O60814|H2B1K_HUMAN	8.08506	1.87009	0.577741	8.26678	14.3194	0.794264	0.227376	-0.0731802	0.566888	0.867445
P62807|H2B1C_HUMAN	8.08506	1.87009	0.577741	8.26678	14.3194	0.794264	0.227376	-0.0731802	0.566888	0.867445
P58876|H2B1D_HUMAN	8.08506	1.87009	0.577741	8.26678	14.3194	0.794264	0.227376	-0.0731802	0.566888	0.867445
P57053|H2BFS_HUMAN	8.08506	1.87009	0.577741	8.26678	14.3194	0.794264	0.227376	-0.0731802	0.566888	0.867445
P16949|STMN1_HUMAN	3.05616	0.342852	0.617146	5.712	10.2993	-0.393038	-0.0547946	0.0912905	-0.338243	-0.484329
Q9ULW0|TPX2_HUMAN	5.04766	1.10037	4.04954	4.65823	0.342322	-0.501631	-0.135801	-0.555357	-0.36583	0.053726
O76094|SRP72_HUMAN	1.50822	2.41061	1.87742	0.913229	0.335608	0.617219	0.91658	0.731726	-0.29936	-0.114506
Q86UU5|GGN_HUMAN	2.38617	5.02118	6.24685	6.97702	8.3686	0.366639	-1.08466	-1.16338	1.4513	1.53002
Q00613|HSF1_HUMAN	9.58015	7.18937	7.79378	2.84547	7.64256	2.8357	2.38402	2.37648	0.451676	0.459223
O75363|BCAS1_HUMAN	3.41634	5.49346	4.37448	3.49099	8.15837	0.432174	0.675601	-0.929322	-0.243427	1.3615
Q96HS1|PGAM5_HUMAN	2.1469	3.20846	5.67404	1.2519	3.74016	0.201526	0.303817	0.415482	-0.102291	-0.213956
Q15311|RBP1_HUMAN	0.818648	3.43964	5.14888	2.72813	4.56044	0.139426	0.504641	0.585346	-0.365215	-0.44592
Q5JSZ5|PRC2B_HUMAN	0.351186	0.519129	0.289261	0.249262	0.0246616	-0.0388708	-0.0658896	-0.0361551	0.0270188	-0.0027157
P0CJ86|DU4L3_HUMAN	2.60594	3.67183	4.85069	1.34973	2.64877	0.3017	0.419459	0.486264	-0.117759	-0.184564
P0CJ85|DU4L2_HUMAN	2.60594	3.67183	4.85069	1.34973	2.64877	0.3017	0.419459	0.486264	-0.117759	-0.184564
P0CJ88|DU4L5_HUMAN	2.60594	3.67183	4.85069	1.34973	2.64877	0.3017	0.419459	0.486264	-0.117759	-0.184564
Q9Y5H5|PCDA9_HUMAN	5.14879	8.60462	10.0383	4.11667	5.58011	0.46988	0.734829	0.800156	-0.264949	-0.330276
Q9UHV7|MED13_HUMAN	5.67881	7.78813	11.0455	1.03011	4.1458	3.58107	4.13535	5.17939	-0.554273	-1.59832
A6NJG2|SWAHD_HUMAN	1.43368	0.964315	1.92207	5.32571	12.2081	-1.0953	0.804093	1.36212	-1.8994	-2.45743
Q96RT1|ERBIN_HUMAN	1.18773	1.34825	0.240421	3.28836	1.33656	-0.138097	0.1438	-0.024358	-0.281898	-0.113739
Q5VZ46|K1614_HUMAN	1.53306	5.48019	4.37639	18.4896	16.5105	-0.832692	2.31675	1.91912	-3.14945	-2.75181
Q9UNZ2|NSF1C_HUMAN	5.70393	4.55515	1.08139	4.9571	15.2536	2.69742	2.23901	-0.718265	0.458407	3.41568
Q9NVI1|FANCI_HUMAN	5.31423	3.08512	5.83224	1.57437	11.9404	0.565127	0.377592	-0.751457	0.187535	1.31658
Q99496|RING2_HUMAN	1.97836	4.71026	0.834801	3.77195	4.50681	0.219418	0.474525	-0.106402	-0.255106	0.32582
Q9UHD1|CHRD1_HUMAN	12.3143	12.2134	5.31102	0.488116	5.48457	4.44154	4.36754	2.67003	0.0739994	1.7715
P46778|RL21_HUMAN	9.69216	4.61668	6.37618	2.78161	4.04212	0.641475	0.428387	0.442018	0.213089	0.199458
Q9BZK7|TBL1R_HUMAN	4.69592	3.70583	2.02646	3.32227	9.47202	1.5596	1.24823	0.752012	0.311374	0.807588
Q9UKV3|ACINU_HUMAN	11.0836	0.642282	4.7429	14.5657	9.16777	0.790975	0.0677926	0.358982	0.723182	0.431993
O75962|TRIO_HUMAN	4.51918	7.35019	7.53764	2.3921	2.7261	2.71223	3.53794	3.66377	-0.825716	-0.951542
Q8NEZ4|KMT2C_HUMAN	0.870067	0.359785	1.85288	1.66952	9.01482	0.210653	0.0922499	-0.43491	0.118403	0.645562
Q96PK6|RBM14_HUMAN	1.47611	2.10158	1.67778	0.809204	5.98249	0.162823	0.228108	-0.172962	-0.065285	0.335785
O75027|ABCB7_HUMAN	6.32902	0.208121	0.0345686	8.16925	9.32742	0.868327	0.0483459	0.00794986	0.819981	0.860377
P42566|EPS15_HUMAN	4.37286	0.947521	1.10858	7.30281	9.09937	-1.52001	0.427206	0.445718	-1.94722	-1.96573
P43686|PRS6B_HUMAN	2.17377	3.20592	6.93688	7.3589	10.5585	-0.213363	0.284301	0.606992	-0.497665	-0.820355
P12270|TPR_HUMAN	1.97217	2.28261	2.18635	0.265972	0.224391	-0.225949	-0.249092	-0.248183	0.0231434	0.0222341
Q9BY44|EIF2A_HUMAN	2.41618	1.22619	0.129218	5.14776	2.52898	-0.231574	0.119828	-0.0146046	-0.351403	-0.21697
Q05639|EF1A2_HUMAN	1.68231	1.42924	1.38305	12.8871	6.85834	-1.75382	1.51156	1.63876	-3.26538	-3.39258
Q14152|EIF3A_HUMAN	7.15493	9.62654	1.20966	3.44128	2.75074	0.523574	0.721135	0.185267	-0.197561	0.338307
Q9Y2I7|FYV1_HUMAN	10.8996	0.748073	1.57714	11.1508	11.2555	1.69138	0.133359	0.2339	1.55802	1.45748
Q9NUU7|DD19A_HUMAN	12.2764	8.25748	7.76772	0.982898	5.53056	0.840211	0.748442	0.562946	0.0917694	0.277265
Q9UMR2|DD19B_HUMAN	12.2764	8.25748	7.76772	0.982898	5.53056	0.840211	0.748442	0.562946	0.0917694	0.277265
Q96EY1|DNJA3_HUMAN	7.29626	5.13056	6.86032	3.1529	1.19486	-1.12669	-0.653279	-0.904079	-0.473415	-0.222615
Q96KR1|ZFR_HUMAN	4.5235	1.38094	5.32237	4.18991	0.230115	0.545685	0.187488	0.570293	0.358197	-0.0246082
P35527|K1C9_HUMAN	2.40692	1.67749	4.74429	6.39433	2.13634	-0.695599	0.503465	-1.04907	-1.19906	0.353469
Q92611|EDEM1_HUMAN	5.37315	11.0386	4.59574	2.81161	0.959197	2.86531	4.11609	2.29205	-1.25078	0.573255
Q9UG63|ABCF2_HUMAN	0.82519	6.3428	1.77823	4.70383	2.86865	0.142355	0.808422	-0.210382	-0.666067	0.352737
P35716|SOX11_HUMAN	5.03887	1.8563	3.22533	6.60935	4.84483	0.741693	0.327361	0.499899	0.414332	0.241794
Q9UHB9|SRP68_HUMAN	2.97813	2.90366	6.15112	0.210851	1.94279	-0.602882	-0.550673	-1.01605	-0.052209	0.413167
Q8TAQ2|SMRC2_HUMAN	3.80637	1.19419	0.202871	7.89195	15.2248	0.987481	0.3517	-0.064738	0.635781	1.05222
O14980|XPO1_HUMAN	2.86883	7.41209	1.63395	5.51337	6.18817	0.325123	0.848233	-0.224931	-0.52311	0.550054
P20929|NEBU_HUMAN	0.0484398	0.840299	4.38657	1.29762	8.2211	0.0252033	0.387946	1.57795	-0.362742	-1.55275
P56192|SYMC_HUMAN	11.1069	1.11142	0.77239	9.91156	14.1213	1.18453	-0.20631	-0.0945341	1.39084	1.27907
P84243|H33_HUMAN	7.81863	3.56774	0.823325	4.57583	11.1608	0.600165	0.302014	-0.083125	0.298151	0.68329
Q16695|H31T_HUMAN	7.81863	3.56774	0.823325	4.57583	11.1608	0.600165	0.302014	-0.083125	0.298151	0.68329
P68431|H31_HUMAN	7.81863	3.56774	0.823325	4.57583	11.1608	0.600165	0.302014	-0.083125	0.298151	0.68329
Q71DI3|H32_HUMAN	7.81863	3.56774	0.823325	4.57583	11.1608	0.600165	0.302014	-0.083125	0.298151	0.68329
P62140|PP1B_HUMAN	13.3418	1.30827	1.86694	8.36084	13.5536	1.13987	-0.284227	-0.238152	1.4241	1.37802
Q9ULT8|HECD1_HUMAN	4.95937	1.24266	5.40617	5.08869	2.14372	2.34307	0.831046	2.51118	1.51203	-0.16811
P33991|MCM4_HUMAN	10.5871	8.1958	3.20474	4.79579	7.77135	1.55162	1.15913	0.626856	0.392488	0.924761
P30307|MPIP3_HUMAN	5.59183	7.33672	8.91078	2.35149	4.59833	0.660983	0.839709	0.959363	-0.178726	-0.298381
P30050|RL12_HUMAN	1.89862	1.69847	3.44076	5.54346	9.11117	0.188756	-0.195611	-0.325322	0.384368	0.514079
Q8NDH2|CC168_HUMAN	1.85362	0.270157	4.64945	1.89122	5.88069	0.311978	0.0611446	0.649131	0.250833	-0.337153
Q86UL8|MAGI2_HUMAN	0.0113199	4.4159	0.342921	1.72676	0.161088	-0.00295689	-0.381665	0.0379603	0.378708	-0.0409172
O43795|MYO1B_HUMAN	1.39193	1.11719	1.74403	0.249364	7.38944	0.15914	0.138783	-0.187469	0.0203573	0.346609
Q93052|LPP_HUMAN	0.0603435	0.352323	0.550945	0.339327	0.788773	0.0116204	0.0579569	-0.0811058	-0.0463365	0.0927262
O75051|PLXA2_HUMAN	7.01035	3.76666	5.47424	6.79281	1.31306	0.742253	-1.30411	0.634555	2.04636	0.107698
Q92997|DVL3_HUMAN	2.34038	5.33716	9.59119	4.3457	9.00333	-0.478775	-1.75976	-3.58131	1.28098	3.10254
O60755|GALR3_HUMAN	1.83103	0.787593	3.4284	2.73145	0.617284	-0.561269	0.278914	-0.714851	-0.840184	0.153582
P30414|NKTR_HUMAN	0.57504	4.60185	1.99112	4.88355	1.62646	0.0675671	0.475467	0.211498	-0.4079	-0.143931
O60741|HCN1_HUMAN	0.15542	0.860705	5.86364	1.09862	6.23706	0.0639949	-0.270575	-1.43201	0.33457	1.496
P36957|ODO2_HUMAN	2.71256	0.160542	0.0473123	3.67711	5.69452	-0.294004	0.0246439	0.00598138	-0.318648	-0.299985
P05787|K2C8_HUMAN	3.87266	4.77097	5.09442	1.38602	1.30982	0.329081	0.415938	0.400569	-0.0868571	-0.0714877
P50226|ST1A2_HUMAN	5.0893	0.795685	3.68117	5.89921	11.8491	3.11389	0.735442	2.37253	2.37845	0.741366
P50225|ST1A1_HUMAN	5.0893	0.795685	3.68117	5.89921	11.8491	3.11389	0.735442	2.37253	2.37845	0.741366
O00267|SPT5H_HUMAN	5.65962	1.34179	0.270839	6.38862	10.9916	1.20486	0.308473	-0.0638241	0.896385	1.26868
Q14781|CBX2_HUMAN	0.314584	0.518308	3.64018	0.23778	5.24766	0.20824	0.316663	1.63549	-0.108423	-1.42725
Q9UHY1|NRBP_HUMAN	4.84813	4.04095	0.242529	2.45976	9.36975	2.11572	1.72512	0.145473	0.390603	1.97025
Q9BY89|K1671_HUMAN	4.00864	0.445302	0.4468	4.42148	8.17451	-0.822039	-0.129796	-0.108915	-0.692244	-0.713125
Q93008|USP9X_HUMAN	1.55898	2.34757	10.182	1.32265	10.7512	0.202367	0.296466	1.46479	-0.0940991	-1.26242
O15021|MAST4_HUMAN	4.51535	6.25982	0.988379	3.51821	5.70031	0.713225	0.954051	0.208707	-0.240826	0.504518
Q8IWI9|MGAP_HUMAN	7.0992	2.24488	0.0820802	4.78672	8.82118	-0.753437	-0.239883	0.00850278	-0.513554	-0.761939
Q92618|ZN516_HUMAN	3.71647	1.80917	1.07751	3.54469	12.0731	0.6987	0.382652	-0.243016	0.316048	0.941717
Q12873|CHD3_HUMAN	2.90642	4.17562	0.494947	9.51411	6.73572	0.759148	-1.49861	0.159861	2.25776	0.599287
Q15678|PTN14_HUMAN	5.2334	2.60031	5.1867	8.16264	10.2621	-0.629213	0.296627	0.524125	-0.925839	-1.15334
Q9P0L0|VAPA_HUMAN	12.0235	1.44126	4.73055	8.74206	8.78943	2.29673	0.407794	0.853864	1.88894	1.44287
Q9BV44|THUM3_HUMAN	6.01821	7.19216	4.73634	2.04689	2.99697	-1.52053	-2.07286	-1.11335	0.552326	-0.407183
Q08380|LG3BP_HUMAN	1.20616	0.761054	8.08457	1.98961	4.456	-0.451131	0.163188	-1.98801	-0.61432	1.53688
Q5T011|SZT2_HUMAN	4.36403	0.838807	3.33271	4.96072	1.89182	-1.50949	-0.268563	-0.940288	-1.24092	-0.569198
Q75WM6|H1FNT_HUMAN	7.84708	3.92291	4.98459	6.01566	6.46411	3.67634	2.01898	2.30646	1.65736	1.36988
P05141|ADT2_HUMAN	2.19534	0.356893	5.13866	2.34072	2.88886	0.232569	0.0442812	0.422264	0.188288	-0.189695
Q5UIP0|RIF1_HUMAN	3.10221	0.78787	0.290036	3.56346	6.10267	-0.458583	-0.138925	0.0534866	-0.319659	-0.51207
Q6UW01|CBLN3_HUMAN	5.66877	4.74558	5.29259	0.958038	1.64756	-1.23204	-0.907192	-2.10035	-0.324848	0.868311
O43684|BUB3_HUMAN	5.97747	5.36066	4.50775	1.31796	3.97172	1.40804	1.30333	1.13078	0.104711	0.27726
A6NMZ7|CO6A6_HUMAN	0.457637	0.714753	2.34192	0.724745	10.466	0.202301	0.323438	-0.931824	-0.121137	1.13412
Q9HCJ0|TNR6C_HUMAN	4.36823	4.82496	0.109562	1.95154	12.3442	0.597283	0.926838	-0.0198587	-0.329555	0.617142
Q9Y4B5|MTCL1_HUMAN	0.618324	1.84078	1.42695	3.71508	2.68968	-0.191759	0.580323	0.514021	-0.772083	-0.705781
P57088|TMM33_HUMAN	7.07056	5.5573	0.653287	5.00946	12.2436	2.89379	2.36611	-0.43438	0.527685	3.32817
Q9NTJ3|SMC4_HUMAN	2.82969	1.63162	8.34178	1.42431	5.77211	0.318734	0.189843	0.840002	0.128891	-0.521268
Q9BYK8|HELZ2_HUMAN	0.347956	2.02452	2.91212	4.58782	6.53889	-0.0395005	0.213566	0.273365	-0.253067	-0.312865
P49790|NU153_HUMAN	0.383038	1.78337	1.08693	2.07902	0.978953	0.0390348	0.16954	0.0981598	-0.130505	-0.059125
Q9P1Y5|CAMP3_HUMAN	11.1036	2.5371	0.870453	4.29825	9.28386	6.608	2.17244	0.382514	4.43556	6.22548
P63244|RACK1_HUMAN	4.8572	4.37473	2.53212	0.0301518	2.87008	0.413023	0.410252	0.230428	0.00277096	0.182595
P63010|AP2B1_HUMAN	4.1263	0.0337412	9.56654	2.06223	4.55244	0.736987	0.0146075	1.28425	0.72238	-0.547258
Q9BYP7|WNK3_HUMAN	3.0574	1.42797	1.62066	7.92659	2.63188	-1.75093	0.862857	-0.891	-2.61379	-0.85993
Q01201|RELB_HUMAN	7.35174	0.806179	0.143466	9.14765	9.26124	-4.02989	0.447817	0.0727685	-4.47771	-4.10266
Q96A65|EXOC4_HUMAN	0.630585	2.50548	2.62368	4.20308	5.43547	0.0755143	-0.330327	-0.273787	0.405841	0.349301
Q96L91|EP400_HUMAN	0.639848	0.675571	0.233931	2.32828	1.55441	-0.107259	0.10603	0.0370742	-0.213289	-0.144333
Q96EA4|SPDLY_HUMAN	1.9597	1.48207	0.109278	0.861105	6.83966	-0.504942	-0.402119	-0.03224	-0.102823	-0.472702
O60486|PLXC1_HUMAN	2.77043	3.08088	4.28312	0.624951	2.24621	0.319503	0.36888	0.458778	-0.0493766	-0.139275
O95983|MBD3_HUMAN	5.48621	7.86809	8.36792	4.04607	5.17525	1.52959	2.03388	2.13992	-0.504292	-0.610338
Q9H0L4|CSTFT_HUMAN	3.6662	3.99522	3.93819	3.26586	3.30363	2.90958	3.10976	3.08251	-0.200182	-0.172932
O60318|GANP_HUMAN	0.815637	0.214613	0.51242	0.78963	2.74702	0.089494	0.0272883	-0.0550549	0.0622057	0.144549
Q9Y2X7|GIT1_HUMAN	2.37903	0.758499	3.03398	3.98265	6.80419	0.23246	-0.0846967	-0.292246	0.317157	0.524706
Q92797|SYMPK_HUMAN	2.19425	3.13625	6.66918	1.56409	6.08624	0.193481	0.336644	0.483099	-0.143164	-0.289619
Q6PJT7|ZC3HE_HUMAN	1.99653	2.63133	0.52087	7.36814	4.8399	-0.198771	0.293769	0.0574402	-0.49254	-0.256212
Q15398|DLGP5_HUMAN	9.08023	0.0999599	3.06472	13.0578	10.5011	-3.83836	-0.0487073	2.16449	-3.78965	-6.00284
Q9H2G2|SLK_HUMAN	7.91672	3.15686	0.478654	3.84629	10.9732	0.605185	0.312637	-0.0523773	0.292548	0.657562
P52597|HNRPF_HUMAN	8.54206	6.94453	6.4851	1.18211	2.82195	0.604055	0.519041	0.439176	0.0850142	0.164879
Q9P2K3|RCOR3_HUMAN	5.67782	5.00727	7.92988	0.974562	0.836152	2.9778	2.45035	3.40214	0.527448	-0.424343
Q96E14|RMI2_HUMAN	8.70064	9.30555	7.54061	0.639271	3.27445	4.04711	4.40308	2.97013	-0.355971	1.07698
P07900|HS90A_HUMAN	1.61815	1.055	1.1745	1.27074	7.89532	-0.377096	-0.248313	0.277488	-0.128783	-0.654584
Q16658|FSCN1_HUMAN	2.99599	5.29999	0.713205	0.401736	1.59196	-0.679697	-0.769974	-0.209753	0.0902762	-0.469945
Q5VWN6|TASO2_HUMAN	1.92524	2.84554	2.51462	0.679564	0.123377	-0.260398	-0.36631	-0.278285	0.105912	0.017887
Q5QJE6|TDIF2_HUMAN	2.45812	0.883953	0.877338	14.0164	1.93855	0.837851	-0.341808	0.390002	1.17966	0.44785
Q96RW7|HMCN1_HUMAN	0.261977	0.312587	6.9162	0.0191507	6.9954	-0.0646257	-0.0679433	-2.42195	0.00331764	2.35733
Q8N5C6|SRBD1_HUMAN	2.47104	6.17654	2.41788	8.58546	4.53344	0.384719	-1.71234	-0.703543	2.09706	1.08826
Q9UPT8|ZC3H4_HUMAN	10.6832	6.12668	7.2963	5.3687	4.02719	1.34574	0.709834	0.82844	0.635903	0.517297
P25391|LAMA1_HUMAN	0.0477449	0.632103	0.684581	0.915028	1.07015	0.0340429	0.48486	0.501418	-0.450817	-0.467375
Q9HCE0|EPG5_HUMAN	2.22143	3.39503	5.59877	2.24021	9.7036	0.635819	0.992712	1.37426	-0.356894	-0.738442
Q03252|LMNB2_HUMAN	6.48469	6.54997	4.88062	0.577754	3.85804	4.23313	4.08455	3.27	0.148581	0.963129
Q12789|TF3C1_HUMAN	2.29481	0.112723	0.521568	4.71157	4.30895	0.355821	-0.0215572	0.0879986	0.377379	0.267823
Q9NVZ3|NECP2_HUMAN	0.13827	8.27805	3.2797	5.67475	2.43596	-0.0355968	1.02032	0.511796	-1.05592	-0.547393
Q9UBM7|DHCR7_HUMAN	5.08556	3.92453	0.0966174	0.85835	8.50672	0.441493	0.372365	0.0106589	0.0691282	0.430834
P32926|DSG3_HUMAN	2.15061	0.907537	3.14577	4.15896	1.95025	-0.731242	-0.324937	-1.01463	-0.406304	0.283386
P33993|MCM7_HUMAN	5.07101	7.47566	4.76126	2.86964	0.647344	0.460892	0.642758	0.415783	-0.181866	0.0451089
P10645|CMGA_HUMAN	3.00504	5.09499	0.0694554	3.21724	4.59942	-0.630452	-1.18266	0.0206176	0.552204	-0.65107
Q9Y613|FHOD1_HUMAN	2.10511	2.84864	0.156809	0.388701	3.12438	1.5505	1.80219	-0.121965	-0.251691	1.67247
Q5VWG9|TAF3_HUMAN	4.62581	4.12063	1.39163	1.49204	15.665	2.21926	2.03949	-0.869278	0.179769	3.08854
Q8WXS5|CCG8_HUMAN	0.159558	0.465433	0.466142	0.608015	0.644557	0.0338724	-0.113534	-0.0888235	0.147406	0.122696
Q5THJ4|VP13D_HUMAN	2.23436	1.11245	1.78012	4.63739	6.48664	-0.388	0.204006	0.27371	-0.592006	-0.66171
P07355|ANXA2_HUMAN	5.36473	2.36617	8.4667	1.20294	4.27158	0.581559	0.404984	0.829889	0.176575	-0.24833
Q6PIF6|MYO7B_HUMAN	0.437922	6.55363	4.91054	6.85522	5.27378	0.134301	-2.05522	-1.30419	2.18952	1.43849
Q5T3I0|GPTC4_HUMAN	5.79804	1.24072	2.03353	8.36974	8.0465	0.646618	0.176057	0.257104	0.470561	0.389514
Q8N4C8|MINK1_HUMAN	1.19678	1.07879	0.912712	3.36441	0.285883	-0.169372	0.16195	-0.135016	-0.331322	-0.0343555
Q8IWZ8|SUGP1_HUMAN	3.57924	0.454438	0.0714313	5.14639	4.85117	-0.454505	0.0554071	0.00822721	-0.509912	-0.462732
Q9Y230|RUVB2_HUMAN	3.9155	4.48408	3.6563	5.13683	2.04494	2.5502	2.84137	2.40665	-0.29117	0.143549
O00570|SOX1_HUMAN	4.91939	2.87682	3.13907	4.46989	8.49336	3.37118	2.24995	2.32883	1.12123	1.04235
Q9HC35|EMAL4_HUMAN	5.65117	4.08545	1.05963	14.7131	2.59641	-0.459211	0.381929	-0.156093	-0.841139	-0.303118
Q9P0K9|FRS1L_HUMAN	6.09797	0.346022	5.70276	8.95747	1.41191	3.80095	0.333062	3.4953	3.46788	0.305641
O94986|CE152_HUMAN	1.65054	5.77156	1.4233	10.4917	2.78264	-0.350225	0.997764	0.50816	-1.34799	-0.858385
Q13085|ACACA_HUMAN	0.227811	1.6165	0.740883	2.79493	0.744318	0.0260204	-0.178064	0.0751361	0.204085	-0.0491156
P60981|DEST_HUMAN	2.18724	4.50109	4.39513	3.14877	2.87299	-0.263153	-0.644771	-0.533391	0.381618	0.270239
Q14C86|GAPD1_HUMAN	0.51175	5.98759	2.68438	7.67307	2.90797	0.0514326	0.510158	0.239774	-0.458726	-0.188341
Q8IWQ3|BRSK2_HUMAN	1.52406	0.4638	3.37307	3.11478	6.97192	1.23459	0.422934	2.47318	0.811655	-1.23859
P78524|DEN2B_HUMAN	4.84603	3.4269	4.1832	11.255	2.18066	2.20549	1.64354	1.97534	0.561955	0.230151
P07196|NFL_HUMAN	2.9403	8.63506	8.70983	3.48523	2.40912	0.421425	0.895082	0.721812	-0.473657	-0.300387
P39060|COIA1_HUMAN	0.138636	0.673428	2.51961	0.483398	1.90694	0.0837361	0.387016	0.86017	-0.30328	-0.776434
Q14697|GANAB_HUMAN	1.75367	6.28046	4.62506	5.72195	3.38156	0.230343	0.707178	0.531844	-0.476835	-0.3015
P35637|FUS_HUMAN	4.71863	1.74291	8.38674	1.52489	1.53004	1.018	0.505962	1.43894	0.512037	-0.420944
Q9BUF5|TBB6_HUMAN	2.38127	3.47255	3.94454	2.79373	4.83752	1.17505	1.57751	1.74259	-0.40246	-0.567536
Q5BKZ1|ZN326_HUMAN	5.25412	5.42427	4.58707	0.315956	1.8598	1.2133	1.2532	1.05222	-0.0398965	0.161079
Q5QP82|DCA10_HUMAN	0.571114	0.274548	0.125671	1.89297	4.08608	-0.648032	-0.318597	-0.147912	-0.329434	-0.50012
Q8WYQ5|DGCR8_HUMAN	1.33841	1.13858	1.00366	1.09927	2.44137	-0.904658	-0.776517	-0.691108	-0.128142	-0.21355
Q96NW7|LRRC7_HUMAN	1.40407	1.25829	1.13701	0.767737	1.79443	-0.819534	-0.73785	-0.672122	-0.081684	-0.147411
Q5TCY1|TTBK1_HUMAN	1.34465	1.22335	1.08862	0.457131	1.21159	-0.520184	-0.474529	-0.424066	-0.0456549	-0.0961185
Q8NHV4|NEDD1_HUMAN	2.04226	1.04995	5.45178	1.4958	4.51897	0.240739	0.133491	1.23443	0.107248	-0.993689
Q6UB99|ANR11_HUMAN	5.06699	1.04995	0.996076	4.76555	4.86682	1.17663	0.133491	0.119178	1.04313	1.05745
Q2KHT3|CL16A_HUMAN	2.04226	4.65548	0.996076	3.53385	1.96505	0.240739	0.800591	0.119178	-0.559852	0.121561
Q9C0H9|SRCN1_HUMAN	2.04226	4.57206	0.996076	3.40672	1.96505	0.240739	0.66249	0.119178	-0.421751	0.121561
Q6T4P5|PLPR3_HUMAN	2.04226	1.04995	4.69107	1.4958	3.46478	0.240739	0.133491	0.690413	0.107248	-0.449673
Q9Y4A5|TRRAP_HUMAN	4.80903	1.04995	0.996076	4.54135	4.69099	0.860533	0.133491	0.119178	0.727042	0.741355
Q9BX40|LS14B_HUMAN	3.49682	5.03712	4.60812	1.4167	0.65423	-0.32444	-0.431864	-0.375049	0.107425	0.0506095
Q6NZY4|ZCHC8_HUMAN	8.80781	0.648238	11.0043	4.9916	1.13462	1.02291	-0.21724	1.13189	1.24015	-0.108984
Q8TCU4|ALMS1_HUMAN	4.3704	0.221958	0.133816	2.87684	4.89302	-0.868917	-0.0880373	-0.0423346	-0.78088	-0.826583
Q7KZF4|SND1_HUMAN	7.77557	6.40558	7.12613	0.727883	2.32	1.36072	1.21109	1.06623	0.149623	0.29449
Q8TER0|SNED1_HUMAN	3.88705	1.23476	0.153198	5.31792	8.16517	-0.937914	-0.315236	-0.0431962	-0.622678	-0.894718
O94905|ERLN2_HUMAN	3.15236	0.811553	2.86182	2.42654	0.554672	-0.288275	-0.0979022	-0.250948	-0.190373	-0.0373272
Q96SN8|CK5P2_HUMAN	4.01381	1.81076	6.66734	1.48503	1.94477	0.829087	0.482755	1.12746	0.346332	-0.298376
Q5VUA4|ZN318_HUMAN	1.39778	1.06668	0.171552	0.150285	2.87517	0.129852	0.116959	-0.0169583	0.0128927	0.14681
O94874|UFL1_HUMAN	5.21559	0.501913	6.31954	5.02848	3.39978	-1.91144	-0.0672895	-0.582078	-1.84415	-1.32936
Q71RC2|LARP4_HUMAN	4.3131	1.26957	4.30193	3.70052	0.160443	1.60978	0.64739	1.58601	0.962392	0.0237724
Q12965|MYO1E_HUMAN	3.13876	0.738453	1.89235	4.83393	1.73707	2.02504	-0.460337	1.02958	2.48538	0.995464
Q99996|AKAP9_HUMAN	4.84236	2.34518	0.812871	4.01802	6.23263	-1.07437	-0.452266	-0.173967	-0.622105	-0.900404
Q96RN1|S26A8_HUMAN	5.31485	5.354	5.69028	0.0477132	1.29204	2.53324	2.52755	2.66503	0.00569813	-0.131785
O75179|ANR17_HUMAN	0.942307	5.83357	7.23535	4.80732	6.30024	0.251988	1.01173	1.181	-0.759746	-0.929014
Q9Y2C2|UST_HUMAN	0.814775	2.08773	1.76876	6.75382	7.76536	0.283296	-0.705681	-0.576733	0.988977	0.860029
P13010|XRCC5_HUMAN	0.0975027	1.68761	0.323887	2.00817	0.280354	-0.0102472	0.233311	-0.0315431	-0.243558	0.0212959
O75339|CILP1_HUMAN	7.40025	0.0165119	0.538916	7.04174	8.93746	-1.8501	0.00500054	0.118819	-1.8551	-1.96892
O75717|WDHD1_HUMAN	0.471138	0.683742	1.17997	4.81484	9.00325	-0.141896	0.203681	0.331164	-0.345577	-0.47306
Q9UQR1|ZN148_HUMAN	11.1337	1.9615	8.1785	7.30992	4.66692	0.968366	0.294145	0.727728	0.674221	0.240638
Q68E01|INT3_HUMAN	5.14582	0.388853	2.62545	5.83511	4.12983	-3.16925	0.128876	-0.707263	-3.29813	-2.46199
Q13155|AIMP2_HUMAN	8.98546	9.05356	8.59417	2.4203	1.11933	0.766742	1.04707	0.886941	-0.280328	-0.120198
P13645|K1C10_HUMAN	3.30025	7.45309	1.23944	1.81253	2.59908	0.833711	1.24177	0.269947	-0.408062	0.563764
O75410|TACC1_HUMAN	0.795558	2.53765	3.86861	3.33658	4.35587	-0.123339	0.266897	0.342859	-0.390236	-0.466198
Q9NYQ7|CELR3_HUMAN	5.38811	3.95562	0.563149	3.93688	5.84876	-2.97709	-0.736344	0.114679	-2.24074	-3.09177
P62263|RS14_HUMAN	0.513023	0.482715	0.318609	1.95113	0.380802	-0.0981573	0.0873834	-0.0576231	-0.185541	-0.0405342
Q96L73|NSD1_HUMAN	3.90689	4.01898	7.98255	0.126058	5.7226	0.584636	0.598418	1.10453	-0.0137821	-0.519898
Q9H1Z4|WDR13_HUMAN	4.50846	0.0102816	2.64042	8.08765	4.8371	0.797686	0.00271957	0.502346	0.794966	0.29534
Q86XL3|ANKL2_HUMAN	3.58801	1.69223	0.416101	2.01087	3.7331	-0.469577	-0.264532	-0.0758435	-0.205045	-0.393734
Q8NCN4|RN169_HUMAN	4.29328	3.87595	4.44367	0.533626	5.60984	-2.09301	-1.66889	0.493574	-0.424119	-2.58659
Q9P246|STIM2_HUMAN	5.4089	3.87405	3.932	1.89989	1.77318	2.70199	1.84003	1.88095	0.861955	0.821039
Q9UPN9|TRI33_HUMAN	0.31615	0.196728	2.07462	0.673719	3.56674	0.0405827	-0.0289219	-0.246843	0.0695046	0.287426
Q8NDA2|HMCN2_HUMAN	2.1239	1.67296	3.27094	4.20317	6.19472	0.669527	-0.867189	-1.62982	1.53672	2.29935
P62424|RL7A_HUMAN	2.49423	2.05208	0.7044	0.0176352	6.44926	0.210436	0.212008	-0.0648814	-0.00157123	0.275318
Q9Y678|COPG1_HUMAN	0.683043	4.45846	0.281033	7.47948	0.947726	0.116151	-0.773938	0.0469824	0.890088	0.0691683
E7EW31|PROB1_HUMAN	2.30663	5.39264	1.81814	4.30502	6.81569	-0.429615	-2.06387	0.358892	1.63426	-0.788507
Q04637|IF4G1_HUMAN	2.55969	1.33461	4.75604	3.91651	6.14528	-1.43455	0.464571	1.21103	-1.89912	-2.64558
Q9UKX2|MYH2_HUMAN	4.38208	3.60936	0.211852	10.5858	2.87258	0.373616	-0.416104	-0.0415135	0.789719	0.415129
Q92614|MY18A_HUMAN	8.92356	7.63838	4.24768	1.50453	2.54453	-2.09782	-1.54412	-1.1307	-0.553702	-0.967121
Q9UPN3|MACF1_HUMAN	0.583977	0.323223	0.345765	1.70404	0.462624	-0.113906	0.0670855	-0.0676476	-0.180991	-0.0462584
Q9UEY8|ADDG_HUMAN	1.73609	3.33841	3.13114	2.25981	1.71508	0.152821	0.290375	0.250069	-0.137554	-0.0972472
Q9NXV6|CARF_HUMAN	4.27335	3.88007	6.57521	0.263784	1.73501	-0.605626	-0.567036	-0.801692	-0.03859	0.196066
Q8N122|RPTOR_HUMAN	11.0113	10.7793	10.5927	1.19903	1.95253	4.25026	4.09704	4.03153	0.153225	0.218732
Q01973|ROR1_HUMAN	0.649671	4.07938	3.46236	10.8073	10.2067	-0.279209	1.33986	1.14533	-1.61907	-1.42454
P23396|RS3_HUMAN	6.30061	7.20742	3.59917	1.01194	3.91239	0.484174	0.555758	0.279253	-0.0715834	0.204921
P57740|NU107_HUMAN	1.97757	0.57347	1.4561	1.79402	0.746197	0.211064	0.0694323	0.151815	0.141631	0.0592488
Q9Y3S1|WNK2_HUMAN	0.341767	2.04473	3.42751	9.14183	6.59856	0.261743	1.35917	2.40571	-1.09743	-2.14396
Q9ULL0|K1210_HUMAN	1.04094	0.502645	4.03214	0.729472	3.73877	-0.855051	-0.420273	-2.71521	-0.434778	1.86016
Q16181|SEPT7_HUMAN	6.75355	7.28215	7.48484	1.65006	2.93993	4.31343	4.53399	4.6509	-0.22056	-0.337469
P52701|MSH6_HUMAN	0.0969998	4.03408	0.124225	4.17396	0.236581	-0.0150594	0.392552	0.0156083	-0.407611	-0.0306677
P04181|OAT_HUMAN	2.32384	7.45913	0.507485	5.30734	2.33251	1.52535	3.35397	0.362764	-1.82862	1.16258
Q01968|OCRL_HUMAN	2.9265	4.31442	4.44317	2.08843	1.97167	0.281114	0.4085	0.386141	-0.127387	-0.105027
Q9UJC3|HOOK1_HUMAN	1.83864	2.18253	0.74337	7.02157	1.63018	-0.258177	0.290148	-0.105561	-0.548325	-0.152616
Q5T5U3|RHG21_HUMAN	2.15644	2.31259	1.53221	6.05	6.45859	-0.232947	0.317032	0.18089	-0.549978	-0.413837
O60343|TBCD4_HUMAN	7.06625	2.48427	2.70064	2.37936	6.33297	0.850671	0.445951	0.30918	0.404719	0.541491
Q9UPS8|ANR26_HUMAN	6.04761	0.419207	2.75362	11.3557	2.33482	1.30106	-0.12391	0.79138	1.42497	0.509681
P00338|LDHA_HUMAN	1.06645	0.17817	4.99453	1.15478	4.23311	-0.107775	-0.0192134	-0.417153	-0.088562	0.309377
Q6ZMR3|LDH6A_HUMAN	1.06645	0.17817	4.99453	1.15478	4.23311	-0.107775	-0.0192134	-0.417153	-0.088562	0.309377
Q9BSJ2|GCP2_HUMAN	4.54862	4.54344	3.80849	0.176464	0.958412	2.51092	2.42248	2.07399	0.088442	0.436938
Q9UNX4|WDR3_HUMAN	4.13083	9.82081	4.77236	4.64286	0.320613	2.29222	3.83126	2.47396	-1.53904	-0.181742
P04259|K2C6B_HUMAN	0.611913	2.14225	5.9275	3.44118	8.91516	0.147535	-0.666309	-1.44747	0.813844	1.595
P46939|UTRN_HUMAN	3.39286	3.47501	1.85766	0.124466	4.01747	2.16191	2.11593	1.19908	0.0459815	0.962833
Q8WXI7|MUC16_HUMAN	3.7266	2.04989	8.52073	1.55297	5.59169	0.381399	0.244358	0.767041	0.137041	-0.385642
Q96DT7|ZBT10_HUMAN	3.16955	4.1844	1.62722	0.845763	3.12308	0.623273	0.73222	0.313062	-0.108947	0.310211
Q6IN85|P4R3A_HUMAN	1.96886	1.22424	0.194467	7.38283	5.7528	0.296626	-0.197855	-0.0323782	0.49448	0.329004
P51825|AFF1_HUMAN	3.79798	3.66943	3.16522	0.259512	2.80552	2.33545	2.27822	1.97817	0.0572341	0.357285
P18621|RL17_HUMAN	6.7162	3.05352	6.9251	3.52996	0.330087	0.528846	0.276093	0.50109	0.252753	0.0277562
Q13330|MTA1_HUMAN	1.60426	1.7412	2.26925	0.149522	0.146769	1.08384	0.995352	1.16277	0.0884851	-0.07893
P12036|NFH_HUMAN	0.151891	2.86313	0.0594495	7.51828	0.276551	-0.0995941	1.39495	0.0448062	-1.49454	-0.1444
P08237|PFKAM_HUMAN	1.51091	3.97588	2.91712	4.25448	3.84577	0.22021	0.517109	-1.07105	-0.296899	1.29126
O00159|MYO1C_HUMAN	0.46814	0.243878	0.41299	1.35139	7.95441	0.203375	0.108369	-0.180144	0.0950057	0.383518
Q9NZJ4|SACS_HUMAN	3.81529	1.88536	2.39641	4.50232	7.92048	1.54767	0.886486	1.03882	0.661185	0.508846
Q5SSJ5|HP1B3_HUMAN	5.92317	3.97306	5.13955	1.62452	0.68601	3.49598	2.4944	3.04916	1.00158	0.446817
P02452|CO1A1_HUMAN	1.27323	2.77525	2.29429	2.18531	1.57699	0.178561	0.408299	0.287022	-0.229738	-0.10846
P13647|K2C5_HUMAN	2.73094	0.77101	1.78109	4.46855	0.591147	-0.283738	0.0951604	-0.213525	-0.378898	-0.070213
Q9NRN7|ADPPT_HUMAN	4.3605	4.64964	2.93548	0.206527	1.50943	-0.410683	-0.431834	-0.277006	0.0211504	-0.133678
P43243|MATR3_HUMAN	5.5279	5.92323	1.78377	0.550665	5.23865	0.432258	0.476796	0.151272	-0.0445383	0.280986
P46940|IQGA1_HUMAN	6.94909	1.79922	3.24272	7.3864	9.51509	0.960704	-0.532441	0.500176	1.49315	0.460528
Q8NB78|KDM1B_HUMAN	2.99986	4.2989	0.704563	0.127725	2.5835	-1.54849	-1.48326	-0.341437	-0.0652278	-1.20705
O75175|CNOT3_HUMAN	7.36849	4.20032	6.85977	4.35093	1.96775	2.70506	1.78588	2.45127	0.919174	0.253788
Q6P2E9|EDC4_HUMAN	2.14084	1.95316	5.76816	0.061126	4.16938	0.185168	0.180439	0.396866	0.00472957	-0.211698
P53618|COPB_HUMAN	2.3842	4.07627	4.26914	3.90716	4.94415	0.4491	0.729494	0.740164	-0.280394	-0.291064
Q9Y276|BCS1_HUMAN	4.67338	0.424086	1.53028	10.4902	15.9003	1.67785	-0.214898	-0.678312	1.89275	2.35617
Q15643|TRIPB_HUMAN	0.529001	3.76507	4.51111	3.72869	4.38467	0.0592181	0.350746	0.383274	-0.291527	-0.324056
Q96RL1|UIMC1_HUMAN	1.07668	2.87727	0.118006	2.8898	2.76615	-0.313333	-0.737602	0.0355053	0.424269	-0.348839
Q16600|ZN239_HUMAN	4.81626	0.943865	0.0678272	4.67912	5.3014	-1.73684	-0.344729	0.0308115	-1.39211	-1.76765
P62820|RAB1A_HUMAN	6.36518	0.962385	1.80599	11.0061	2.85719	0.977762	0.186611	0.450844	0.791151	0.526918
Q9H0U4|RAB1B_HUMAN	6.36518	0.962385	1.80599	11.0061	2.85719	0.977762	0.186611	0.450844	0.791151	0.526918
Q92928|RAB1C_HUMAN	6.36518	0.962385	1.80599	11.0061	2.85719	0.977762	0.186611	0.450844	0.791151	0.526918
Q8TE73|DYH5_HUMAN	6.16385	2.17327	1.24847	4.00333	8.22907	-1.04959	-0.457194	-0.239638	-0.592399	-0.809954
Q9BRD0|BUD13_HUMAN	2.76257	0.441307	0.926321	2.6358	2.63278	-0.382082	-0.0847386	-0.151141	-0.297344	-0.230942
O00429|DNM1L_HUMAN	0.516072	1.65855	1.22064	1.45693	0.81629	0.0834634	0.221099	0.169258	-0.137636	-0.0857946
P42658|DPP6_HUMAN	1.1899	2.76952	0.979591	7.4341	4.77235	0.323971	-0.647098	-0.240829	0.971068	0.5648
Q5GH72|XKR7_HUMAN	4.02684	3.10717	0.169645	0.999652	9.43639	0.824766	0.704947	0.0471543	0.119819	0.777611
Q9UBF2|COPG2_HUMAN	2.90128	4.81803	5.33894	2.91423	3.4893	-0.416389	-0.905979	-1.01385	0.48959	0.597461
Q86U28|ISCA2_HUMAN	0.575185	2.36348	4.72201	2.65008	8.12713	0.080998	0.33046	0.493178	-0.249462	-0.41218
Q9UKE5|TNIK_HUMAN	1.31142	0.414985	2.3665	1.21346	6.94695	0.17242	0.0616427	-0.287266	0.110778	0.459687
O15042|SR140_HUMAN	3.89784	5.9081	0.92283	2.74895	5.00604	0.347681	0.585119	0.0914309	-0.237439	0.25625
Q7Z5P9|MUC19_HUMAN	0.487911	1.46652	3.17389	2.0398	5.56544	0.0835567	0.24137	-0.580841	-0.157813	0.664398
Q9P217|ZSWM5_HUMAN	6.31855	0.260729	8.52551	6.04966	4	0.701982	0.0509974	1.21872	0.650984	-0.516739
Q17RS7|GEN_HUMAN	6.16197	1.36011	2.71674	5.84428	3.44085	-0.648734	-0.144729	-0.286317	-0.504005	-0.362417
O75152|ZC11A_HUMAN	1.13251	2.42729	4.66113	5.30711	10.1848	-0.118618	0.257175	0.366647	-0.375793	-0.485265
Q8NC51|PAIRB_HUMAN	2.06039	0.971008	2.79935	2.92883	2.25708	0.694114	0.359186	0.888941	0.334929	-0.194827
Q66K74|MAP1S_HUMAN	0.610722	4.34932	6.50918	5.49151	7.68294	0.0959255	-0.877022	-1.35035	0.972947	1.44628
P08727|K1C19_HUMAN	3.87974	2.70001	0.820929	1.02194	5.25775	0.331176	0.262835	0.0834739	0.0683411	0.247702
A3KN83|SBNO1_HUMAN	3.34697	0.748221	1.2626	4.98584	12.5037	0.431083	0.114257	-0.174867	0.316826	0.60595
O95359|TACC2_HUMAN	1.70876	1.78238	5.65197	0.255569	5.06561	-0.165082	-0.185572	-0.491249	0.0204899	0.326167
Q9NUL3|STAU2_HUMAN	3.89744	0.826002	2.37427	2.79648	1.24172	-0.594929	-0.189713	-0.436296	-0.405216	-0.158633
Q9H0B6|KLC2_HUMAN	5.70321	1.76232	3.63581	5.71203	12.338	2.88404	1.21849	1.99279	1.66555	0.891248
P55317|FOXA1_HUMAN	0.338702	1.82992	1.13012	4.50601	3.88544	-0.0713803	0.356593	0.214418	-0.427973	-0.285799
Q9Y4F5|C170B_HUMAN	0.769426	1.28065	0.580427	4.01827	3.20757	0.477732	-0.727182	-0.326775	1.20491	0.804507
Q92572|AP3S1_HUMAN	5.48858	0.242729	0.580607	6.82385	12.9322	0.627762	0.0445434	0.0842517	0.583219	0.54351
Q96HA1|P121A_HUMAN	1.75551	0.337039	0.313053	5.22803	3.45343	-0.419167	0.0832416	-0.076593	-0.502409	-0.342574
P41091|IF2G_HUMAN	6.73926	3.14891	5.77133	3.79071	4.19487	3.69005	2.2762	3.26539	1.41385	0.424667
P46736|BRCC3_HUMAN	1.09809	0.639163	2.97423	2.39739	2.40969	0.100397	-0.0721429	0.279978	0.17254	-0.179581
Q2LD37|K1109_HUMAN	4.1782	4.2281	5.31706	0.0312482	2.40028	0.932233	0.929117	1.11849	0.00311676	-0.186259
P27694|RFA1_HUMAN	1.84832	2.48954	3.13632	0.74913	1.30901	0.185871	0.243613	0.277202	-0.0577421	-0.0913313
Q14789|GOGB1_HUMAN	2.38827	4.24307	2.96329	2.97619	0.723597	0.470729	0.739407	0.548526	-0.268677	-0.0777963
Q9BZJ0|CRNL1_HUMAN	10.0879	7.34058	2.87494	0.983588	5.59679	0.670696	0.594843	0.28195	0.0758531	0.388746
O14641|DVL2_HUMAN	2.32582	3.17827	1.54725	0.842158	6.59415	0.272479	0.35023	-0.180889	-0.0777517	0.453368
P35908|K22E_HUMAN	0.717948	1.24462	3.52948	2.1449	4.45856	0.210228	-0.284611	-0.623234	0.49484	0.833463
Q96IS3|RAX2_HUMAN	0.614126	3.57982	2.83016	6.44624	5.34766	-0.418252	1.64728	1.35476	-2.06554	-1.77301
Q9UKJ3|GPTC8_HUMAN	4.60909	6.43347	2.39304	1.46254	3.19902	0.427064	0.563579	0.205264	-0.136515	0.2218
Q6WCQ1|MPRIP_HUMAN	0.63429	0.468354	0.115944	0.696602	2.07879	-0.364694	-0.268326	-0.069721	-0.0963675	-0.294973
O60346|PHLP1_HUMAN	4.05569	4.82868	1.59769	1.00076	4.0644	-1.05204	-1.33783	-0.406115	0.285793	-0.645923
E9PAV3|NACAM_HUMAN	2.58199	0.457849	4.4611	3.67114	10.6536	-0.702548	0.184565	1.36645	-0.887113	-2.069
Q6PCB5|RSBNL_HUMAN	5.44731	5.24029	5.84122	0.352011	1.47511	2.04905	2.0049	2.16449	0.0441512	-0.115445
Q8N1F7|NUP93_HUMAN	0.805389	0.177328	2.12903	1.38516	4.99428	0.0895834	-0.0220161	-0.20204	0.1116	0.291624
Q6PI48|SYDM_HUMAN	4.71335	2.03004	4.20356	8.08119	12.8577	1.15098	-0.779359	-1.31825	1.93034	2.46924
Q92900|RENT1_HUMAN	0.812857	1.47158	1.26518	0.853166	0.456577	0.0813298	0.144161	0.111764	-0.0628312	-0.0304346
Q8N5M4|TTC9C_HUMAN	0.0410869	3.88366	2.15092	9.08389	5.27724	0.0191081	1.4236	0.85054	-1.40449	-0.831432
Q8IZC6|CORA1_HUMAN	4.86111	9.21434	0.626144	1.51242	2.98026	0.652181	0.856109	0.121723	-0.203928	0.530458
P16615|AT2A2_HUMAN	5.23417	0.38834	0.0786303	4.60841	12.0301	-0.552436	-0.0710936	0.0112863	-0.481343	-0.563723
Q16720|AT2B3_HUMAN	5.89973	2.09466	5.92049	5.70108	0.108923	7.27087	3.43094	7.27905	3.83993	-0.00818066
Q6PKG0|LARP1_HUMAN	7.46808	9.12934	6.80116	2.77246	0.601092	0.60896	0.813782	0.565973	-0.204822	0.0429865
Q15022|SUZ12_HUMAN	3.05107	1.25259	1.02406	6.51988	5.50018	-1.38884	0.490088	0.454122	-1.87893	-1.84296
O94906|PRP6_HUMAN	2.88017	1.88482	2.38627	0.88374	10.7233	0.264894	0.200674	-0.226369	0.0642201	0.491263
Q2VWA4|SKOR2_HUMAN	4.33874	4.68029	0.573244	0.520783	7.10728	-0.6258	-0.560236	0.0917718	-0.0655641	-0.717572
Q5JPB2|ZN831_HUMAN	1.91241	4.23564	0.300995	1.84855	2.12654	-0.488101	-0.948681	-0.0697784	0.46058	-0.418323
P62937|PPIA_HUMAN	5.08844	4.38447	0.469898	0.446153	4.80069	-0.74645	-0.641357	0.0780738	-0.105093	-0.824524
P26196|DDX6_HUMAN	0.798651	2.19083	0.880434	2.92041	0.111763	0.129865	0.322642	0.138259	-0.192777	-0.008394
O00193|SMAP_HUMAN	2.12924	0.24614	3.23193	4.49637	1.28325	-0.471622	0.0603018	-0.683678	-0.531924	0.212056
Q96HB5|CC120_HUMAN	3.95262	4.92574	0.602518	0.295815	4.33518	-1.03934	-1.14329	-0.122412	0.103949	-0.916933
Q8NG31|KNL1_HUMAN	3.25757	5.84538	2.03705	0.951123	2.07993	-0.740795	-0.955128	-0.34828	0.214333	-0.392515
Q9C0C2|TB182_HUMAN	1.44887	3.72232	3.03118	2.43236	1.53668	-0.606084	-1.16942	-0.982098	0.563334	0.376014
P06493|CDK1_HUMAN	2.64548	0.077163	2.69424	4.34217	0.41408	1.19278	0.033886	1.03584	1.15889	0.156936
P35244|RFA3_HUMAN	5.50443	4.30642	4.23157	9.12949	9.87061	2.88538	2.34132	2.31496	0.544063	0.570422
G2XKQ0|SUMO5_HUMAN	0.54473	2.37904	0.700206	3.67169	0.307381	0.0751712	0.305461	0.0971237	-0.230289	-0.0219525
Q9H792|PEAK1_HUMAN	4.82737	3.20874	2.08482	1.02571	3.41626	-0.42331	-0.317948	-0.177763	-0.105362	-0.245547
Q56P03|EAPP_HUMAN	6.74841	2.77308	6.1366	7.31266	0.199272	3.88761	1.99703	3.82304	1.89058	0.0645673
Q8WVK7|SKA2_HUMAN	5.81611	1.11248	5.24679	5.81485	3.00448	3.43866	1.00484	3.1635	2.43382	0.27516
Q9NVM9|INT13_HUMAN	1.23859	0.39397	1.51931	4.91935	0.578422	-0.244159	0.0840646	-0.301022	-0.328224	0.0568625
Q5T5X7|BEND3_HUMAN	5.45282	2.23862	2.33837	4.98034	4.90002	0.5591	0.277787	0.281842	0.281313	0.277258
Q9UBX3|DIC_HUMAN	2.94165	5.23268	0.998849	0.76794	1.09912	-0.44918	-0.588788	-0.197644	0.139608	-0.251536
Q9UFF9|CNOT8_HUMAN	12.7134	13.6476	15.8274	1.33392	4.14969	1.22984	1.32563	1.45823	-0.0957869	-0.228387
O75592|MYCB2_HUMAN	0.711173	4.3049	4.77371	3.86817	4.08649	-0.148566	-1.49339	-0.876023	1.34482	0.727457
Q7Z434|MAVS_HUMAN	1.88038	2.48452	0.735272	4.83186	3.13713	0.934566	-0.797235	-0.263962	1.7318	1.19853
P20930|FILA_HUMAN	5.5989	0.8858	0.961684	5.27184	4.16555	0.508062	0.112129	0.129213	0.395934	0.378849
O15355|PPM1G_HUMAN	4.84426	3.41152	4.58786	0.26009	0.0329198	-2.30357	-2.0507	-2.27329	-0.252874	-0.0302801
P78527|PRKDC_HUMAN	0.604657	1.1528	0.628201	0.946478	2.62255	-0.0818844	-0.163089	0.0859939	0.0812046	-0.167878
P25054|APC_HUMAN	3.22092	0.207818	6.91339	3.58242	0.512513	0.408062	-0.0258979	0.475675	0.43396	-0.0676129
P26641|EF1G_HUMAN	0.870726	4.79392	6.30701	2.38764	2.88047	0.123598	0.405482	0.43513	-0.281884	-0.311532
O43242|PSMD3_HUMAN	4.23999	6.56326	2.09492	3.14405	3.7523	0.481316	0.762252	0.250215	-0.280936	0.231101
Q14683|SMC1A_HUMAN	1.54611	0.0940582	0.779978	5.05341	6.91	-0.62807	0.0414682	0.326387	-0.669538	-0.954457
Q9Y608|LRRF2_HUMAN	4.65602	5.37804	5.0238	0.512034	0.298837	3.83682	4.20138	4.06361	-0.36456	-0.226788
Q6YN16|HSDL2_HUMAN	2.009	1.29951	1.35631	0.0647907	6.61387	-0.486742	-0.50979	0.38604	0.0230485	-0.872782
A1L390|PKHG3_HUMAN	6.79825	4.94462	4.54385	4.49806	4.5206	-2.58292	-0.820546	-0.793351	-1.76238	-1.78957
Q6ULP2|AFTIN_HUMAN	7.95598	8.27831	7.35366	0.0774532	0.837711	1.51536	1.5277	1.38947	-0.012346	0.125892
P50454|SERPH_HUMAN	8.20741	3.29278	5.1806	8.46028	7.5312	1.07321	0.52139	0.710486	0.551822	0.362727
Q8WVC0|LEO1_HUMAN	0.765805	0.0452087	5.77921	0.687411	2.98607	-0.181621	0.00866312	0.406635	-0.190284	-0.588256
O43172|PRP4_HUMAN	4.38364	4.33827	2.89971	0.406543	1.19042	-0.537355	-0.496376	-0.395324	-0.0409796	-0.142031
Q15052|ARHG6_HUMAN	4.93655	5.65917	5.5133	3.39585	2.85014	2.35277	2.62684	2.5757	-0.274073	-0.222932
Q99700|ATX2_HUMAN	2.50548	1.31694	0.543495	1.81673	3.39818	0.450929	0.249483	0.108989	0.201446	0.34194
Q53GQ0|DHB12_HUMAN	4.65801	3.5393	3.69983	1.39885	2.41853	0.993941	0.838396	0.826066	0.155545	0.167875
P13639|EF2_HUMAN	0.756366	4.02248	4.27493	3.54345	3.67977	0.105515	0.428381	0.41772	-0.322866	-0.312205
Q14161|GIT2_HUMAN	4.43243	0.716797	2.10075	8.38056	6.07953	0.651153	-0.156488	0.346551	0.807641	0.304602
Q12872|SFSWA_HUMAN	0.234881	0.618794	1.91975	1.35583	4.32304	0.0269518	-0.0765923	-0.186588	0.103544	0.21354
Q12767|TMM94_HUMAN	2.04938	3.13129	0.811331	0.705316	1.92318	-0.509033	-0.665665	-0.17751	0.156632	-0.331523
O94776|MTA2_HUMAN	5.31007	4.58834	4.52493	2.23287	3.65202	1.74663	1.55293	1.52131	0.193701	0.225326
Q07020|RL18_HUMAN	1.77831	0.919587	1.73345	0.886168	7.13776	0.174478	0.105657	-0.164936	0.0688214	0.339414
P35268|RL22_HUMAN	4.28133	3.26319	0.778219	1.15476	5.37622	0.444882	0.315442	-0.0956752	0.129439	0.540557
Q68DC2|ANKS6_HUMAN	2.32811	5.02734	1.52911	4.29702	4.9098	-0.306557	-2.48806	0.210431	2.1815	-0.516988
P60842|IF4A1_HUMAN	1.42727	2.64696	0.700177	1.46569	1.09584	0.136025	0.256281	0.0641107	-0.120256	0.071914
O95996|APCL_HUMAN	7.31548	2.45524	4.16057	6.36047	7.92697	2.55133	1.07563	1.46928	1.4757	1.08205
O43390|HNRPR_HUMAN	4.49867	3.60385	2.89215	3.31367	8.91114	1.41006	1.17147	0.96658	0.238597	0.443485
A0A1B0GV85|RELD1_HUMAN	8.23998	5.91962	1.86793	5.41124	6.32464	3.31445	2.58034	1.19418	0.734113	2.12027
Q13492|PICAL_HUMAN	0.267912	0.888078	1.00882	0.983816	1.21867	0.0310898	0.103954	0.105455	-0.0728643	-0.0743651
P02462|CO4A1_HUMAN	2.28613	2.30233	2.53796	0.0776171	0.135899	0.38825	0.380253	0.4011	0.00799703	-0.0128501
Q9UJS0|CMC2_HUMAN	3.9436	4.65234	4.21984	4.64197	1.6635	2.57128	2.94345	2.72298	-0.372173	-0.151701
O43933|PEX1_HUMAN	1.69868	1.11674	1.58236	1.55817	0.499139	-0.658286	-0.42423	-0.578278	-0.234057	-0.080008
Q15149|PLEC_HUMAN	3.41233	0.102139	3.54607	4.90031	0.678929	0.855715	0.0301538	0.736314	0.825561	0.119401
A8CG34|P121C_HUMAN	1.18574	1.29872	2.89553	0.351297	1.92232	-0.110048	-0.14412	-0.222001	0.0340725	0.111953
O95071|UBR5_HUMAN	10.3226	7.30581	7.38437	3.14697	2.83204	1.19551	0.876411	0.891446	0.319103	0.304069
Q9ULE0|WWC3_HUMAN	2.3119	4.95803	4.63021	5.5154	4.87698	1.40354	2.52616	2.37884	-1.12262	-0.975302
Q96PQ0|SORC2_HUMAN	0.454437	3.25288	0.633897	5.31641	0.238197	0.205119	-1.21427	0.29896	1.41939	-0.0938408
Q5VZ89|DEN4C_HUMAN	6.2126	5.76054	3.22678	1.13297	5.55165	-1.18095	-1.08387	-0.696539	-0.0970859	-0.484412
Q9NQC7|CYLD_HUMAN	0.48824	0.105748	2.31099	0.460967	6.24665	-0.0638888	-0.0164768	0.251222	-0.047412	-0.315111
Q96Q89|KI20B_HUMAN	3.73112	2.79768	0.593741	1.9405	5.60602	0.659372	0.524253	0.14148	0.135119	0.517891
Q9UKY7|CDV3_HUMAN	3.23635	4.18316	1.94952	1.64762	0.307438	0.376956	0.488414	0.331256	-0.111458	0.0456992
Q70CQ4|UBP31_HUMAN	5.73222	0.309938	1.31524	7.695	5.09824	0.479054	0.0393656	0.151187	0.439688	0.327867
P46459|NSF_HUMAN	2.11037	3.58231	1.06546	6.8673	0.633956	-0.222168	0.348838	-0.137679	-0.571006	-0.0844893
Q9NRZ9|HELLS_HUMAN	5.04024	4.92241	10.7554	0.456736	6.25464	0.379237	0.416967	0.692874	-0.0377306	-0.313637
Q5JWF2|GNAS1_HUMAN	6.65912	7.70725	6.76373	2.43559	0.0326788	2.71495	2.99803	2.7099	-0.28308	0.00504933
P63092|GNAS2_HUMAN	6.65912	7.70725	6.76373	2.43559	0.0326788	2.71495	2.99803	2.7099	-0.28308	0.00504933
P82912|RT11_HUMAN	0.301588	0.462199	0.818125	0.255905	2.15341	0.0484727	0.0729334	-0.120865	-0.0244607	0.169338
P21953|ODBB_HUMAN	6.98492	6.68744	9.56716	0.756987	2.10372	0.644297	0.568765	0.873447	0.0755319	-0.22915
Q08AE8|SPIR1_HUMAN	4.68758	4.31664	3.44919	0.253084	1.88289	0.543958	0.569964	0.422332	-0.0260058	0.121626
Q7Z739|YTHD3_HUMAN	1.19811	4.55529	3.84855	4.856	3.68248	1.1096	3.01678	2.63458	-1.90718	-1.52498
Q02878|RL6_HUMAN	3.28919	2.99734	1.30768	0.338939	2.2673	0.276911	0.310996	0.124704	-0.0340854	0.152207
Q16576|RBBP7_HUMAN	5.81156	2.73219	4.07164	2.88161	1.65433	-0.504144	-0.279422	-0.36956	-0.224722	-0.134584
Q9BQ70|TCF25_HUMAN	7.18366	6.76363	6.26853	1.27021	3.08192	2.89467	2.66857	2.4711	0.226104	0.423569
Q96QT6|PHF12_HUMAN	6.28486	4.65518	0.224567	2.63626	5.09422	1.36225	1.067	-0.10526	0.295252	1.46751
Q96RE7|NACC1_HUMAN	2.90655	3.18569	2.29966	1.45323	3.61354	1.93497	2.07418	1.58137	-0.139215	0.353592
Q7Z4H7|HAUS6_HUMAN	0.4354	0.11709	0.440393	1.20556	2.20279	-0.0648783	0.0183521	0.0640178	-0.0832304	-0.128896
Q8IY33|MILK2_HUMAN	3.06694	3.98321	4.83331	0.204172	1.08645	0.618257	0.659094	0.840489	-0.0408367	-0.222232
Q14126|DSG2_HUMAN	0.780519	0.122808	0.65806	2.2907	3.29923	-0.189073	0.0302793	0.159411	-0.219352	-0.348484
P11142|HSP7C_HUMAN	0.995742	0.0855434	0.238794	0.998312	1.81167	0.101571	0.0101424	-0.0226192	0.0914288	0.12419
Q8N0X7|SPART_HUMAN	6.13796	3.8359	7.60104	0.95287	0.763906	0.486822	0.387547	0.549953	0.0992749	-0.0631315
Q96F45|ZN503_HUMAN	0.948115	0.440214	0.827405	1.95246	0.152247	0.840103	-0.435141	0.738581	1.27524	0.101522
P26373|RL13_HUMAN	3.48132	4.12896	0.582971	0.946947	4.64734	0.324924	0.409601	0.0611517	-0.0846772	0.263772
Q6P158|DHX57_HUMAN	0.75487	4.15395	2.11077	5.31436	2.13786	0.100533	0.481181	0.246165	-0.380647	-0.145631
Q14103|HNRPD_HUMAN	0.0374939	0.786844	1.29339	1.4886	2.6263	-0.0114675	-0.203438	-0.318294	0.191971	0.306827
Q8IZL8|PELP1_HUMAN	1.79537	0.829998	2.42354	5.015	4.60642	0.286719	-0.143499	-0.576754	0.430218	0.863473
Q15672|TWST1_HUMAN	3.15276	3.76501	2.28856	0.400231	5.68672	-2.28557	-1.93697	0.945614	-0.348595	-3.23118
Q5H9R7|PP6R3_HUMAN	5.52494	6.58385	6.54663	0.965647	0.905401	2.43313	2.64876	2.63112	-0.215629	-0.197992
P02533|K1C14_HUMAN	0.568729	5.80717	0.759667	5.94244	0.108209	0.481583	2.9416	0.553656	-2.46002	-0.0720729
Q92932|PTPR2_HUMAN	0.632697	0.62376	3.14167	0.0797762	2.87098	0.0751068	0.0846794	0.314803	-0.00957265	-0.239696
Q9ULL4|PLXB3_HUMAN	0.954703	3.95099	0.55221	5.58176	1.18623	0.398715	1.49355	0.231983	-1.09484	0.166732
Q13523|PRP4B_HUMAN	0.452776	0.102486	4.42292	0.652719	3.91741	-0.170039	0.0360896	-1.2773	-0.206129	1.10726
Q9BQ39|DDX50_HUMAN	2.21096	6.1014	5.00736	2.31879	1.36438	0.60106	1.04334	0.877467	-0.442278	-0.276407
Q92610|ZN592_HUMAN	0.00991735	3.22718	2.44268	3.4649	2.61625	-0.00293505	0.596882	0.451675	-0.599817	-0.45461
P26640|SYVC_HUMAN	7.01409	6.4259	1.73186	0.0629948	8.812	0.588717	0.583379	0.172301	0.00533726	0.416415
Q96C86|DCPS_HUMAN	2.56303	4.26612	2.79515	2.18801	0.355652	-0.60748	-1.31057	-0.539211	0.703086	-0.0682684
Q3B7T1|EDRF1_HUMAN	0.249596	1.72872	0.155036	4.16772	0.517651	0.156628	-1.11476	0.0987055	1.27139	0.0579224
Q9H6R4|NOL6_HUMAN	3.65224	6.62681	1.82156	4.99519	4.02553	1.56672	3.55801	0.910539	-1.99129	0.656182
Q8IX07|FOG1_HUMAN	5.47658	0.914781	0.898543	8.68163	1.69691	0.40656	-0.101724	0.154736	0.508285	0.251824
Q3KQU3|MA7D1_HUMAN	1.49772	7.04569	3.59617	4.03042	0.743445	0.320119	1.04746	0.452337	-0.727339	-0.132218
Q4VCS5|AMOT_HUMAN	5.11823	6.89607	7.28154	2.25632	1.815	0.387514	0.534299	0.489359	-0.146785	-0.101845
Q06265|EXOS9_HUMAN	3.87936	3.28611	6.64471	0.47803	4.34303	-0.656833	-0.584149	-1.84941	-0.0726846	1.19258
P15880|RS2_HUMAN	1.26175	1.85151	0.0949985	0.839258	2.48137	0.127733	0.192509	-0.0100408	-0.0647761	0.137774
P62318|SMD3_HUMAN	9.97474	6.67135	1.42256	2.57391	12.8396	0.838925	0.616325	0.139194	0.2226	0.699731
O94842|TOX4_HUMAN	0.0220961	0.978688	1.0523	1.61723	1.87455	-0.00294153	0.128729	-0.122927	-0.131671	0.119985
Q8NEY8|PPHLN_HUMAN	4.9499	0.549285	0.823954	6.1022	5.99461	2.53226	0.436045	0.623707	2.09622	1.90856
P68133|ACTS_HUMAN	2.59963	3.77958	4.03987	3.55932	3.65898	1.24431	1.67315	1.81717	-0.428838	-0.57286
Q8TD16|BICD2_HUMAN	4.9138	4.06892	1.88842	1.8277	8.06621	5.61258	4.85214	2.56665	0.760447	3.04593
Q15477|SKIV2_HUMAN	1.20708	6.74534	3.87443	7.25485	4.52606	-0.172744	1.53672	0.724485	-1.70946	-0.897229
Q08J23|NSUN2_HUMAN	0.149319	1.96981	1.01819	2.56019	1.44735	0.0165447	0.21875	-0.132374	-0.202205	0.148919
Q15942|ZYX_HUMAN	1.87689	0.648459	2.58097	3.01455	1.51621	-0.352065	-0.135185	-0.45607	-0.21688	0.104005
Q14157|UBP2L_HUMAN	1.41002	1.6473	0.353095	0.40093	1.17663	0.147894	0.176855	0.045785	-0.0289616	0.102109
P20742|PZP_HUMAN	7.84835	2.43897	6.87314	1.88454	0.182274	0.650972	0.388243	0.635069	0.262729	0.015903
Q15438|CYH1_HUMAN	4.69616	4.75926	3.87797	0.226473	7.58557	2.32019	2.33849	1.97269	-0.0182925	0.347505
O43739|CYH3_HUMAN	4.69616	4.75926	3.87797	0.226473	7.58557	2.32019	2.33849	1.97269	-0.0182925	0.347505
Q99418|CYH2_HUMAN	4.69616	4.75926	3.87797	0.226473	7.58557	2.32019	2.33849	1.97269	-0.0182925	0.347505
P62195|PRS8_HUMAN	5.18295	3.01442	3.69379	1.65117	2.00417	0.37773	0.26672	0.271754	0.11101	0.105976
Q15393|SF3B3_HUMAN	6.89218	8.21995	10.8223	1.02962	2.91996	0.589872	0.672065	0.774171	-0.0821931	-0.184299
Q7Z333|SETX_HUMAN	3.5621	0.50829	1.69476	3.48921	2.8021	-0.909153	-0.0905593	-0.248038	-0.818594	-0.661115
Q9UQE7|SMC3_HUMAN	1.61149	7.09865	6.74001	4.85135	4.46473	1.0629	2.93555	2.80063	-1.87265	-1.73774
Q96L92|SNX27_HUMAN	5.18234	1.38769	5.52211	4.5979	1.04247	1.92985	0.74032	2.02481	1.18953	-0.0949574
Q92733|PRCC_HUMAN	1.43789	1.18539	1.97554	0.411024	0.051172	-0.276615	-0.206518	-0.284455	-0.0700971	0.00784016
Q01826|SATB1_HUMAN	0.704078	1.37998	6.0421	6.00891	7.46054	-0.190182	0.374904	-1.79232	-0.565086	1.60214
O75400|PR40A_HUMAN	4.25802	1.32024	0.0755076	3.45405	6.59881	0.325854	0.128525	0.00763076	0.19733	0.318224
P62854|RS26_HUMAN	7.19218	4.48426	0.406271	2.92439	7.78801	0.799777	0.489567	-0.0664843	0.310211	0.866262
Q04721|NOTC2_HUMAN	2.54223	1.06104	3.84899	1.39966	1.9198	0.439167	0.23506	0.608272	0.204107	-0.169105
P08123|CO1A2_HUMAN	4.60121	4.18373	5.23697	1.2097	1.0446	1.16823	1.05275	1.26702	0.115484	-0.09879
Q13625|ASPP2_HUMAN	0.49011	0.927125	0.701382	0.579214	0.178288	0.0569943	0.131548	0.072534	-0.0745539	-0.0155397
P20908|CO5A1_HUMAN	1.6617	1.97379	4.50336	3.85156	6.03627	-0.37973	0.350561	0.824158	-0.730291	-1.20389
Q15717|ELAV1_HUMAN	0.851138	3.32915	1.28191	5.92799	2.91047	0.259312	-0.780207	-0.356751	1.03952	0.616063
Q86VP6|CAND1_HUMAN	6.05501	0.00620693	1.23835	6.46511	12.8252	1.13876	-0.00189807	-0.268	1.14066	1.40676
Q86UP2|KTN1_HUMAN	2.81031	4.68814	0.125988	1.02145	3.01962	-0.375079	-0.504587	-0.0186336	0.129507	-0.356446
Q9P2J5|SYLC_HUMAN	4.25135	7.86724	5.69399	3.33651	0.876316	0.416751	0.713399	0.502346	-0.296648	-0.0855948
Q9NR09|BIRC6_HUMAN	0.996955	0.0919461	2.96424	1.11033	1.75897	-0.110882	-0.0106723	-0.254728	-0.10021	0.143846
Q96P70|IPO9_HUMAN	3.57659	8.13718	2.76738	5.59243	0.101094	0.796341	1.95956	0.827247	-1.16322	-0.0309065
O43395|PRPF3_HUMAN	1.15018	0.520945	0.398004	0.626584	1.19302	0.104303	0.0559635	0.036294	0.0483392	0.0680088
Q8TD19|NEK9_HUMAN	1.77023	2.66048	0.804923	1.5108	4.25058	-0.475762	-0.671585	0.265415	0.195823	-0.741177
A1L453|PRS38_HUMAN	1.44477	4.31192	1.09433	5.29283	0.420213	-0.232261	-0.667387	-0.364494	0.435126	0.132232
Q92576|PHF3_HUMAN	0.590058	1.23932	2.11574	1.05072	2.65244	-0.0720883	-0.152876	-0.222848	0.0807876	0.15076
Q6NV74|CRCDL_HUMAN	6.48971	1.1374	0.812106	6.27567	6.32368	-3.25641	-0.231118	-0.179307	-3.02529	-3.0771
Q13319|CD5R2_HUMAN	5.31073	6.2093	8.38276	2.72634	3.6965	0.414642	0.767037	0.741582	-0.352395	-0.326941
Q92764|KRT35_HUMAN	1.98616	5.42175	0.312796	5.0271	1.2921	0.318994	0.887709	0.0800755	-0.568715	0.238918
P36542|ATPG_HUMAN	4.98606	3.59391	0.10419	1.21211	8.41705	0.406833	0.326549	0.0113284	0.0802836	0.395504
Q6STE5|SMRD3_HUMAN	4.56241	0.258988	3.43041	8.53836	8.41642	2.62997	0.22015	2.077	2.40982	0.552973
Q9HB96|FANCE_HUMAN	2.11357	5.96351	6.52745	3.76661	4.5246	1.73157	3.38506	3.67432	-1.6535	-1.94276
Q9P2F8|SI1L2_HUMAN	0.270697	0.139753	1.32631	0.513275	2.51748	0.0284092	-0.0167697	-0.118357	0.0451789	0.146766
Q92620|PRP16_HUMAN	0.656108	2.87012	2.29493	7.73191	3.35181	0.203986	0.789556	0.721991	-0.585571	-0.518005
Q14684|RRP1B_HUMAN	7.37832	4.81374	6.94338	3.72174	1.79776	2.38422	1.77425	2.2345	0.609975	0.149721
Q9UKK9|NUDT5_HUMAN	2.47169	0.607226	1.19973	3.28314	10.6824	0.330737	0.0972184	-0.169479	0.233519	0.500216
O15226|NKRF_HUMAN	3.75727	4.83506	2.60255	18.0928	17.5656	0.408904	-0.538888	-0.292638	0.947792	0.701543
Q9NPD3|EXOS4_HUMAN	7.73772	7.86814	7.74954	0.0222718	0.209519	2.75138	2.75445	2.72367	-0.00306814	0.027709
P09661|RU2A_HUMAN	7.2	0.45109	0.193153	7.73164	8.76533	1.04298	0.0933602	-0.0412612	0.949623	1.08424
P52292|IMA1_HUMAN	1.99009	2.86024	0.0675267	1.04436	3.64316	0.224566	0.316062	-0.00833183	-0.0914956	0.232898
Q6S8J3|POTEE_HUMAN	3.49362	2.54945	1.70734	1.31179	3.34427	0.533537	0.402727	0.270964	0.13081	0.262574
O15047|SET1A_HUMAN	3.53507	5.35686	0.995121	1.7197	4.09281	0.374622	0.515327	0.110095	-0.140705	0.264528
Q12888|TP53B_HUMAN	0.0728938	1.10455	2.25071	3.05394	5.10703	-0.0257791	-0.347767	-0.690965	0.321988	0.665186
Q96T76|MMS19_HUMAN	5.68658	4.78757	3.57763	0.880382	1.80252	0.734435	0.627327	0.511019	0.107108	0.223416
O15417|TNC18_HUMAN	0.26333	1.96663	2.21879	1.86846	3.38075	0.0643536	0.508648	-0.391852	-0.444294	0.456206
Q9H6R7|WDCP_HUMAN	2.26449	1.27523	2.66438	1.21661	8.38603	0.386221	0.239953	-0.481379	0.146268	0.8676
Q00325|MPCP_HUMAN	7.27448	6.05065	2.66562	3.0205	16.3982	2.23865	1.94387	0.978313	0.294787	1.26034
Q9H814|PHAX_HUMAN	0.353882	0.77485	0.563285	5.69899	0.70872	0.116664	-0.246788	0.185341	0.363452	-0.0686773
Q9Y5R6|DMRT1_HUMAN	2.84402	3.15386	3.74474	0.31543	1.29629	-0.709182	-0.752837	-0.889874	0.0436557	0.180693
Q15428|SF3A2_HUMAN	7.83113	0.489641	3.41108	8.01055	1.18489	0.723497	0.0760969	0.540029	0.6474	0.183467
P25940|CO5A3_HUMAN	3.32215	0.308933	1.08459	4.8996	3.11376	-0.466253	0.0472045	-0.1412	-0.513457	-0.325052
P04150|GCR_HUMAN	2.50185	3.73373	0.154566	1.58184	3.11085	0.264347	0.393851	0.0207777	-0.129504	0.243569
O00483|NDUA4_HUMAN	0.927457	1.41132	0.640957	3.48747	2.61966	0.0888335	-0.142233	-0.0587923	0.231067	0.147626
Q8IUD2|RB6I2_HUMAN	0.864248	0.425421	1.59363	2.03127	0.543481	0.366036	-0.148448	0.534929	0.514484	-0.168893
P12035|K2C3_HUMAN	2.48312	1.728	4.24555	3.75015	5.04114	-0.544126	0.183707	0.40723	-0.727832	-0.951355
O94927|HAUS5_HUMAN	0.722695	0.726189	0.752492	0.0080492	2.39526	0.0878422	0.0886332	-0.0824678	-0.000791055	0.17031
Q14254|FLOT2_HUMAN	3.39134	0.520819	0.951079	3.63972	2.04359	0.581553	0.128349	0.244508	0.453204	0.337045
P17812|PYRG1_HUMAN	4.81204	5.00833	3.76095	0.610266	5.60042	1.59054	1.65064	1.28525	-0.0600944	0.305293
Q6P2H3|CEP85_HUMAN	2.31474	0.386391	0.164973	5.8787	3.99418	-0.560119	0.107964	0.0510282	-0.668083	-0.611147
P13535|MYH8_HUMAN	3.79591	0.396694	0.0370645	5.55796	6.74247	0.399419	0.0560384	0.00526795	0.343381	0.394151
Q8NF91|SYNE1_HUMAN	7.2835	6.66857	4.23821	0.297505	5.83753	1.19317	1.23247	0.785746	-0.0392987	0.407428
Q13439|GOGA4_HUMAN	0.474404	0.429297	3.6596	0.0754565	4.06918	0.0706283	0.0620938	0.405372	0.0085345	-0.334744
Q9ULK4|MED23_HUMAN	1.336	0.00412736	1.16967	1.64774	2.87507	-0.178488	0.000730435	0.219933	-0.179219	-0.398421
P52732|KIF11_HUMAN	4.1658	2.38143	4.58018	4.46879	1.37297	-1.32131	-0.849454	-1.5983	-0.471854	0.276992
Q96PE2|ARHGH_HUMAN	1.05567	1.79969	0.635519	2.70715	1.18904	-0.283916	-0.462283	-0.181762	0.178366	-0.102154
Q9NQG5|RPR1B_HUMAN	1.92836	3.01318	1.43495	1.84613	1.19882	0.344386	0.51841	0.254565	-0.174024	0.0898209
Q99447|PCY2_HUMAN	3.46647	5.89467	1.14276	7.69041	2.59374	1.07178	-1.33221	0.228585	2.404	0.843198
Q562R1|ACTBL_HUMAN	2.21898	5.2851	2.02867	4.99621	0.724492	1.30612	3.12224	1.16432	-1.81612	0.141804
O00411|RPOM_HUMAN	3.20648	5.96712	4.00666	4.58848	1.16393	0.646701	2.68017	0.813071	-2.03347	-0.16637
P84103|SRSF3_HUMAN	1.50279	0.34027	2.34776	3.26817	1.6915	0.217332	-0.0617794	0.325475	0.279111	-0.108143
Q6UWJ1|TMCO3_HUMAN	0.874587	4.05873	0.435145	5.8203	1.52318	0.890108	-2.81079	-0.418866	3.7009	1.30897
Q9UEE9|CFDP1_HUMAN	1.07964	0.0662802	1.36153	1.48363	0.246343	-0.111619	-0.00765344	-0.129806	-0.103965	0.0181878
Q96PZ7|CSMD1_HUMAN	7.19492	0.262729	0.293561	9.69507	2.6444	0.785016	-0.0384196	0.0933702	0.823436	0.691646
O00425|IF2B3_HUMAN	3.52758	0.00418062	1.7722	4.25088	2.68207	-0.717424	0.000840499	-0.269724	-0.718265	-0.447701
Q9H4A3|WNK1_HUMAN	2.03615	0.120027	0.644003	2.95845	3.64186	-0.178213	0.0137377	0.0700388	-0.191951	-0.248252
Q06643|TNFC_HUMAN	1.27499	0.882958	0.528316	3.93597	1.19609	-0.160084	0.123729	-0.0713042	-0.283813	-0.08878
P35611|ADDA_HUMAN	2.9682	1.21653	4.41845	2.11073	0.455646	0.355737	0.147532	0.401961	0.208206	-0.0462241
Q15555|MARE2_HUMAN	1.89611	0.549349	0.126061	2.97597	6.14303	0.317913	0.103591	-0.0239614	0.214322	0.341874
O15020|SPTN2_HUMAN	1.50437	2.88514	4.48259	2.01261	4.94245	0.317485	0.517748	0.746735	-0.200262	-0.42925
Q7KZI7|MARK2_HUMAN	2.81262	0.3248	6.48715	2.72705	3.25128	0.42374	0.0391042	1.1636	0.384636	-0.739864
Q6XZF7|DNMBP_HUMAN	1.56901	3.63817	3.52651	2.39997	2.36788	-0.518893	-1.2143	-1.34619	0.695405	0.8273
Q86W28|NALP8_HUMAN	4.24305	0.713209	0.642666	4.21607	4.19844	-2.90938	-0.300031	-0.279662	-2.60935	-2.62972
Q6V1P9|PCD23_HUMAN	1.0477	1.38064	0.0903638	0.491399	2.86283	0.342223	0.417873	-0.0307775	-0.0756503	0.373
Q8WXF1|PSPC1_HUMAN	1.22216	1.12558	1.18636	0.0535639	5.95159	0.151086	0.156308	-0.142817	-0.00522252	0.293903
Q13123|RED_HUMAN	2.80672	2.77232	1.80433	0.401535	1.25216	0.293307	0.338245	0.195255	-0.044938	0.0980516
Q00526|CDK3_HUMAN	3.86474	0.883911	6.97704	3.62834	0.238106	-1.56967	-0.10088	-1.71435	-1.46879	0.144687
Q96HA7|TONSL_HUMAN	3.80918	4.08583	6.30598	5.11852	5.23986	-2.10936	0.609711	0.622482	-2.71907	-2.73184
Q05BQ5|MBTD1_HUMAN	3.62654	1.8615	2.88177	0.563998	1.00376	-0.543481	-0.424185	-0.435037	-0.119297	-0.108444
Q9UHD8|SEPT9_HUMAN	3.94678	7.28308	0.746375	4.18864	4.55906	0.37786	0.881291	0.0774923	-0.503432	0.300367
Q5VSL9|STRP1_HUMAN	3.76607	1.20169	1.02723	4.34332	4.02563	1.95186	0.808082	0.725082	1.14378	1.22678
Q96F24|NRBF2_HUMAN	3.32529	4.10714	1.19801	2.036	2.82042	1.29253	1.53364	0.601767	-0.241107	0.690763
Q13595|TRA2A_HUMAN	0.12263	2.41891	1.4627	4.73487	2.27749	0.0971747	1.85873	1.29939	-1.76155	-1.20222
Q8IXM2|BAP18_HUMAN	5.25342	6.99327	1.23882	3.89112	3.39623	0.651455	1.42061	0.231212	-0.769159	0.420243
Q9Y5Q9|TF3C3_HUMAN	3.79683	0.654481	1.06725	4.31585	4.37922	0.319294	0.0698746	0.0986745	0.24942	0.22062
Q7Z2E3|APTX_HUMAN	2.47492	2.51146	0.586827	6.28208	4.24903	-1.6298	1.22143	0.305612	-2.85124	-1.93542
Q68CP9|ARID2_HUMAN	1.74228	1.61988	3.85747	0.0325946	3.44157	0.203897	0.206623	0.417696	-0.00272638	-0.213799
A6NEL2|SWAHB_HUMAN	0.640025	0.582247	1.43636	3.37285	6.08202	-0.182685	0.164945	0.377581	-0.347631	-0.560267
Q6UX04|CWC27_HUMAN	10.1879	11.4598	7.33519	1.16515	0.123343	0.823094	0.938434	0.80466	-0.11534	0.0184341
Q9NYJ8|TAB2_HUMAN	0.596141	1.43493	2.21632	2.30703	6.35089	0.164242	0.372973	0.529293	-0.208731	-0.365051
P48444|COPD_HUMAN	2.3853	4.22265	1.02972	2.63209	1.47638	0.211561	0.412251	0.107802	-0.20069	0.103759
Q13043|STK4_HUMAN	4.14175	0.342939	2.87119	4.43499	3.26769	1.74178	-0.0618849	0.363338	1.80366	1.37844
Q7Z6E9|RBBP6_HUMAN	0.570801	0.302766	1.55062	1.07674	1.19197	-0.0557185	0.0351958	-0.139061	-0.0909143	0.083343
P62750|RL23A_HUMAN	1.17153	3.6656	2.37374	3.46118	1.60348	0.115604	0.359297	0.208992	-0.243693	-0.0933872
Q8IZH2|XRN1_HUMAN	2.23336	3.00412	0.478613	0.768618	2.70877	0.214139	0.27747	0.0462654	-0.0633311	0.167873
Q8WY36|BBX_HUMAN	2.92164	0.321053	1.67632	3.2731	1.93941	-0.352244	-0.046332	-0.188384	-0.305912	-0.16386
Q9H3G5|CPVL_HUMAN	0.650439	0.13574	1.17718	0.636359	2.89319	0.0664188	0.0156957	-0.112173	0.0507231	0.178592
Q9NYV4|CDK12_HUMAN	2.05986	2.56886	3.73166	7.86415	8.08507	0.18103	-0.227361	-0.336543	0.408391	0.517572
O60763|USO1_HUMAN	2.63245	3.66135	4.07346	2.7838	3.51897	1.83125	2.37044	2.66344	-0.53919	-0.832186
P19622|HME2_HUMAN	10.1263	9.12687	7.80262	1.7252	3.88191	5.67491	5.23359	4.67016	0.441323	1.00475
Q96R06|SPAG5_HUMAN	1.57099	0.707227	0.848762	3.3146	5.73553	-0.311532	0.167439	0.162411	-0.478971	-0.473942
O00763|ACACB_HUMAN	2.5981	0.854175	1.40363	4.59024	1.63853	-0.611341	-0.218874	-0.375609	-0.392466	-0.235732
O75970|MPDZ_HUMAN	2.86669	4.32342	3.50671	2.44216	0.968748	0.505673	0.921334	0.602834	-0.415661	-0.097161
Q9NYF8|BCLF1_HUMAN	3.0865	4.96279	3.91489	2.96442	1.1889	0.356629	0.585329	0.439153	-0.228701	-0.0825239
O95218|ZRAB2_HUMAN	8.30729	3.63868	3.36369	5.05266	8.72234	0.778199	0.433062	0.363427	0.345137	0.414772
O43615|TIM44_HUMAN	2.18132	3.54331	0.0253088	1.52594	3.41036	0.42289	0.637379	-0.00582603	-0.214489	0.428716
O60902|SHOX2_HUMAN	1.79267	6.37529	3.93471	3.58434	1.17546	1.48865	3.57918	2.21146	-2.09053	-0.72281
P61011|SRP54_HUMAN	3.41783	5.19341	5.02358	0.620742	0.468697	0.737588	0.856777	0.829462	-0.119189	-0.0918738
P20585|MSH3_HUMAN	4.74133	4.13137	3.65417	5.51541	10.5141	2.89147	2.56323	2.32188	0.32824	0.569592
P23258|TBG1_HUMAN	0.974813	3.41972	0.736762	3.48987	2.08229	0.101153	0.337787	-0.0974079	-0.236634	0.198561
Q96QU1|PCD15_HUMAN	5.59194	2.53545	2.06587	1.34941	9.97351	-2.99396	-1.8543	0.824215	-1.13966	-3.81817
Q9Y5Q8|TF3C5_HUMAN	6.24932	4.09957	3.58213	5.56963	6.36906	1.3752	0.981939	0.887166	0.393263	0.488037
P19623|SPEE_HUMAN	2.14879	3.77845	2.17884	2.21779	0.0409751	0.185311	0.335931	0.182587	-0.15062	0.00272364
A6NHR9|SMHD1_HUMAN	0.49734	1.97033	0.931108	2.1459	0.586227	-0.0890562	-0.313059	-0.161956	0.224003	0.0728999
Q709C8|VP13C_HUMAN	5.17533	5.49611	4.98915	1.06148	0.288254	1.46131	1.58347	1.50603	-0.12217	-0.0447248
Q14767|LTBP2_HUMAN	0.329761	4.76087	1.78318	5.31344	4.05645	0.0956808	-2.83529	0.459172	2.93097	-0.363491
Q9NW64|RBM22_HUMAN	1.25872	0.696047	0.220547	1.64484	3.76883	0.494415	0.27948	0.0920327	0.214935	0.402382
Q9BQE3|TBA1C_HUMAN	1.26551	6.59963	2.6229	3.11685	3.94892	0.364353	0.992217	-0.665345	-0.627864	1.0297
Q9ULH7|MRTFB_HUMAN	1.2004	2.08167	0.143601	1.35898	3.36402	-0.219539	-0.42145	0.0275406	0.201911	-0.247079
Q9C0B9|ZCHC2_HUMAN	7.23491	2.0212	10.3339	2.78934	4.58558	2.01278	0.969239	3.02923	1.04354	-1.01645
Q9H0G5|NSRP1_HUMAN	1.35911	2.41866	1.38378	1.35979	0.0534438	0.1767	0.317956	0.182458	-0.141257	-0.0057585
Q8NE71|ABCF1_HUMAN	1.80451	0.987008	2.8603	2.524	1.22121	-0.198279	0.175344	-0.34354	-0.373623	0.145261
P54136|SYRC_HUMAN	5.85309	2.1402	5.84219	4.40216	0.199861	2.6032	1.2861	2.57561	1.3171	0.0275924
Q9H6T0|ESRP2_HUMAN	4.3137	2.87962	6.58304	1.04875	2.42474	0.398983	0.304909	0.606048	0.0940742	-0.207065
P12236|ADT3_HUMAN	3.69381	0.809138	1.78063	5.8677	4.32388	1.11803	0.307407	0.604284	0.810622	0.513746
O75150|BRE1B_HUMAN	0.904914	5.44532	4.04231	6.02773	5.48413	0.120084	-1.80619	-0.693591	1.92627	0.813675
Q9P1Z2|CACO1_HUMAN	0.904914	5.44532	4.04231	6.02773	5.48413	0.120084	-1.80619	-0.693591	1.92627	0.813675
Q9H2D6|TARA_HUMAN	1.09695	0.288886	1.80105	2.5099	2.24161	0.411073	0.117541	0.634932	0.293531	-0.22386
P61020|RAB5B_HUMAN	3.2663	2.35078	3.33191	3.17478	0.259833	1.58992	1.21662	1.61455	0.373295	-0.0246364
P20339|RAB5A_HUMAN	3.2663	2.35078	3.33191	3.17478	0.259833	1.58992	1.21662	1.61455	0.373295	-0.0246364
P51148|RAB5C_HUMAN	3.2663	2.35078	3.33191	3.17478	0.259833	1.58992	1.21662	1.61455	0.373295	-0.0246364
P56545|CTBP2_HUMAN	3.48651	5.0352	2.79324	3.33263	5.30672	0.65232	0.911591	-1.18452	-0.259271	1.83684
Q5SYE7|NHSL1_HUMAN	2.72244	0.864936	0.000132638	3.95909	3.41798	-0.27354	0.101907	1.35003e-05	-0.375447	-0.273554
Q9BPU6|DPYL5_HUMAN	7.17522	5.81043	5.30957	1.58648	2.58499	0.964866	0.837791	0.77106	0.127074	0.193806
P35232|PHB_HUMAN	0.734314	1.19827	1.30214	0.796721	0.941195	0.114398	0.177418	0.188008	-0.0630195	-0.0736099
Q8IXJ9|ASXL1_HUMAN	1.83684	1.89096	0.464203	0.149605	2.65505	-0.371866	-0.409605	0.0947521	0.0377392	-0.466618
O60241|AGRB2_HUMAN	4.77599	1.2177	2.6567	3.89119	3.69676	-2.69299	-0.377788	-0.565257	-2.3152	-2.12773
Q99590|SCAFB_HUMAN	2.99883	0.820008	3.40301	3.42748	0.821047	2.69415	0.937492	2.91951	1.75665	-0.225361
P31942|HNRH3_HUMAN	3.28134	5.72846	5.03184	3.35908	2.12719	0.319455	0.632644	0.487878	-0.313189	-0.168422
Q8TCT8|SPP2A_HUMAN	0.725747	4.39614	1.51567	4.97037	0.716677	0.0958767	-0.894119	0.189307	0.989995	-0.0934306
Q96GA3|LTV1_HUMAN	4.18055	4.17681	3.77613	0.147455	0.132479	0.508112	0.520133	0.495209	-0.012021	0.0129036
Q9BRT9|SLD5_HUMAN	0.624983	1.76485	2.1087	5.30604	5.10383	-0.220577	0.539312	0.672231	-0.759889	-0.892808
Q9Y566|SHAN1_HUMAN	4.92916	5.70134	2.6448	2.03195	2.25626	0.815317	1.15419	0.535631	-0.338869	0.279687
O95425|SVIL_HUMAN	4.36352	4.5806	5.4173	0.87417	1.83166	0.575697	0.660705	0.70061	-0.0850079	-0.124912
Q15545|TAF7_HUMAN	3.85561	1.78719	0.168634	3.69318	7.40569	3.18077	1.7811	0.200593	1.39967	2.98017
Q16650|TBR1_HUMAN	0.365718	0.230218	1.93683	0.385711	3.84677	-0.0797238	-0.0515225	-0.395385	-0.0282013	0.315661
P33981|TTK_HUMAN	1.63806	0.976945	2.00129	2.18491	1.51586	-0.459388	-0.293393	-0.546992	-0.165995	0.0876037
Q13136|LIPA1_HUMAN	2.53958	3.06309	2.54053	0.653176	0.185398	0.228001	0.27662	0.214856	-0.0486184	0.013145
Q08211|DHX9_HUMAN	1.8931	0.102343	0.895832	2.42542	1.53984	0.193874	0.0119355	0.0857506	0.181939	0.108124
A2RUB1|MEIOC_HUMAN	3.1776	0.617889	0.729926	3.47275	6.61867	0.285072	0.0703201	-0.0786893	0.214752	0.363761
Q96EK5|KBP_HUMAN	0.927763	4.91052	1.33352	4.36849	0.320537	0.779769	2.66599	1.00027	-1.88623	-0.2205
Q9NZJ5|E2AK3_HUMAN	2.32698	1.02435	2.12086	0.842977	0.0325241	-0.279802	-0.173881	-0.283028	-0.105921	0.003226
Q9Y6Y8|S23IP_HUMAN	5.8234	7.0075	6.20943	2.53309	0.589049	1.00937	1.17761	1.04875	-0.168236	-0.0393747
P08779|K1C16_HUMAN	2.16383	2.24695	1.5979	0.0952955	0.673903	1.38182	1.43826	1.02925	-0.0564368	0.352569
Q14204|DYHC1_HUMAN	0.854233	1.46287	0.588214	1.0761	0.615779	0.129864	0.238309	0.0895844	-0.108444	0.04028
O15211|RGL2_HUMAN	0.531078	1.73667	3.33182	2.04277	3.24889	-0.217101	0.481966	0.768924	-0.699067	-0.986025
P55072|TERA_HUMAN	0.00761854	3.45065	0.774409	4.42252	1.15281	0.00231164	1.00879	0.216556	-1.00648	-0.214245
O95405|ZFYV9_HUMAN	0.808484	3.30215	0.952409	4.31667	0.459342	0.124078	0.431692	0.217889	-0.307614	-0.0938115
P58107|EPIPL_HUMAN	9.75992	6.28597	14.0951	3.08243	5.38855	0.852538	0.621981	1.20233	0.230558	-0.349791
Q01546|K22O_HUMAN	2.92418	4.32923	3.46924	3.94311	1.39451	2.83447	3.89735	3.22244	-1.06288	-0.38797
Q14691|PSF1_HUMAN	0.69613	0.470495	3.79705	0.164283	4.08694	0.0980011	0.0742414	-1.63473	0.0237597	1.73273
Q6WKZ4|RFIP1_HUMAN	4.16033	5.329	3.92077	2.31556	0.10166	2.13988	2.63498	2.1087	-0.495102	0.0311804
Q9BVA1|TBB2B_HUMAN	0.125353	2.19641	0.0108012	2.77274	0.164364	-0.0176771	-0.321692	0.00173745	0.304015	-0.0194146
Q14117|DPYS_HUMAN	1.68779	3.3178	0.771066	5.4178	3.36921	0.23922	-0.739872	-0.141862	0.979091	0.381081
Q9H6K5|PRR36_HUMAN	3.7972	5.48398	6.37733	1.94341	3.63927	2.4832	3.08879	3.50522	-0.605591	-1.02202
Q9NSY1|BMP2K_HUMAN	3.43156	2.83878	4.01193	1.99481	1.13858	2.81036	2.31824	3.17481	0.492114	-0.364452
Q2NKX8|ERC6L_HUMAN	0.0122928	0.225045	0.634204	0.586109	1.89431	-0.0025181	-0.0456511	0.122532	0.043133	-0.125051
Q7Z7G8|VP13B_HUMAN	7.36774	7.27143	5.31303	0.00345723	6.05781	4.27202	4.27141	3.33201	0.000612424	0.940013
Q86YV9|HPS6_HUMAN	6.7015	4.35486	2.4475	2.90724	5.293	0.946862	0.612769	0.378627	0.334092	0.568235
Q9H8Y1|VRTN_HUMAN	0.809628	0.281492	0.956916	1.1602	0.331065	-0.279691	-0.104892	-0.319478	-0.174799	0.039787
Q9H0C8|ILKAP_HUMAN	1.17424	3.97201	0.389882	3.14291	0.966939	0.140198	0.408409	0.0480511	-0.268211	0.0921464
Q14739|LBR_HUMAN	1.06502	1.17244	2.58681	0.241855	2.3124	0.112474	0.130918	0.235343	-0.018444	-0.122869
Q8TCY9|URGCP_HUMAN	1.26451	0.0503794	3.15757	1.06312	5.10884	0.16975	-0.010545	-0.499331	0.180295	0.669081
Q8NDV7|TNR6A_HUMAN	1.43999	0.478704	1.13231	1.58551	0.651022	-0.253846	-0.0941209	-0.196391	-0.159725	-0.0574553
O95819|M4K4_HUMAN	8.05652	4.35164	5.98153	3.78184	2.9887	0.925112	0.543239	0.646315	0.381874	0.278797
O43318|M3K7_HUMAN	2.11068	2.56886	3.05616	0.9053	2.14757	0.728247	0.891771	0.976807	-0.163525	-0.24856
Q8IWZ3|ANKH1_HUMAN	0.978572	2.67616	0.141836	1.87886	1.25308	0.123524	0.287589	0.0171652	-0.164066	0.106358
Q9UQ35|SRRM2_HUMAN	2.51689	0.461036	1.84656	2.97745	1.52762	-0.451057	-0.107454	-0.335824	-0.343603	-0.115233
Q9ULD9|ZN608_HUMAN	0.00475599	0.768662	1.35575	1.15161	2.64441	0.00208323	0.343158	-0.507854	-0.341075	0.509937
P62241|RS8_HUMAN	4.57958	3.59194	0.772116	0.822475	5.79867	0.372891	0.311821	0.0723925	0.0610699	0.300498
Q02388|CO7A1_HUMAN	2.65606	2.42292	2.35674	0.0189634	5.4267	0.369072	0.366801	-0.506003	0.00227113	0.875075
Q9Y3I0|RTCB_HUMAN	2.50099	4.12162	2.00995	3.18677	1.21646	0.497149	0.811109	0.4087	-0.31396	0.0884493
Q9P0V3|SH3B4_HUMAN	0.730654	1.47854	1.69731	3.73031	1.20015	0.187087	-0.342531	0.415493	0.529618	-0.228406
O15504|NUP42_HUMAN	0.428056	1.1476	1.14579	1.05344	3.06468	-0.105885	-0.279512	0.255983	0.173627	-0.361869
Q8NI36|WDR36_HUMAN	2.9178	0.71589	1.71039	2.67709	9.56132	0.277733	0.0851139	-0.162332	0.192619	0.440065
Q6DD87|ZN787_HUMAN	1.15333	0.791764	0.0892045	4.45223	2.53017	0.336592	-0.222099	0.0259449	0.558691	0.310647
Q5U623|MCAF2_HUMAN	2.49561	2.56472	3.68569	1.21729	2.82042	0.727701	1.31067	0.983098	-0.582968	-0.255397
P42167|LAP2B_HUMAN	0.413559	0.720851	0.208692	1.7413	0.326553	-0.0436095	0.0835414	-0.0221796	-0.127151	-0.0214299
Q05519|SRS11_HUMAN	2.81102	0.506903	1.21424	2.8466	2.28438	0.281462	0.0547298	0.109395	0.226732	0.172066
Q15382|RHEB_HUMAN	1.52854	0.725737	0.760101	1.0873	3.95861	0.170916	0.0840674	-0.0822128	0.086849	0.253129
Q5VT52|RPRD2_HUMAN	1.29588	1.74097	1.35809	0.60265	0.0585464	-0.258437	-0.328744	-0.252099	0.070307	-0.00633734
O95486|SC24A_HUMAN	9.78324	9.9227	3.59438	1.3211	2.59222	0.745099	0.883735	0.436135	-0.138636	0.308964
Q17RW2|COOA1_HUMAN	0.822351	2.72648	1.33826	3.25875	0.742216	0.0901379	-0.749097	0.144679	0.839235	-0.0545414
P38646|GRP75_HUMAN	1.21867	0.178452	3.86092	1.21128	3.55355	0.138948	0.0253781	0.379162	0.113569	-0.240214
P36404|ARL2_HUMAN	5.54341	5.94449	6.77547	0.760824	1.55553	0.557775	0.619049	0.67601	-0.0612733	-0.118235
Q9HB71|CYBP_HUMAN	3.17087	0.27887	6.02506	2.97978	6.99026	-1.1771	-0.0739309	0.949222	-1.10317	-2.12633
O00203|AP3B1_HUMAN	0.86882	2.99343	2.92351	1.72038	1.52024	0.133733	0.322296	0.298182	-0.188563	-0.164449
P19971|TYPH_HUMAN	4.97951	1.68457	7.63985	4.55652	4.95335	2.19651	0.978888	3.67227	1.21763	-1.47576
P11274|BCR_HUMAN	1.75985	0.927447	0.106296	1.00134	3.12532	0.572025	0.33356	0.0383157	0.238465	0.53371
Q99623|PHB2_HUMAN	8.96859	7.73956	10.673	0.24057	1.63931	0.79358	0.771022	0.898501	0.0225572	-0.104922
Q92793|CBP_HUMAN	1.39672	0.872569	0.742933	4.02528	0.6056	-0.356201	0.266289	-0.23363	-0.62249	-0.122571
Q8TEW0|PARD3_HUMAN	0.465897	1.88435	3.77827	3.39033	4.34654	-0.0686482	0.222415	0.796879	-0.291063	-0.865527
Q96JB3|HIC2_HUMAN	2.83699	0.522645	2.53118	4.24921	1.00393	1.78393	0.412971	1.56597	1.37096	0.217958
Q9UK61|TASOR_HUMAN	2.46564	2.47987	0.496375	0.313149	4.96816	0.291645	0.319205	-0.0755001	-0.0275602	0.367145
Q9P0K7|RAI14_HUMAN	8.75739	10.6069	12.9734	2.0709	4.71198	0.850579	1.00886	1.13271	-0.158279	-0.282128
P53420|CO4A4_HUMAN	0.358034	1.51884	0.996849	0.631447	0.305156	-0.275134	-0.66725	-0.476225	0.392116	0.201092
P46531|NOTC1_HUMAN	4.14175	0.342939	1.58951	4.43499	4.9824	1.74178	-0.0618849	-0.324409	1.80366	2.06619
O75925|PIAS1_HUMAN	1.25885	0.774643	2.56435	2.46353	0.947335	0.565563	-0.366285	0.870782	0.931848	-0.305219
Q9H4L5|OSBL3_HUMAN	5.29623	5.50962	0.767606	0.0844877	7.40879	2.19903	2.22383	-0.50602	-0.0247958	2.70505
Q68DQ2|CRBG3_HUMAN	4.45986	0.875129	0.453031	3.33503	7.05211	-0.603797	-0.146139	0.0613644	-0.457658	-0.665161
Q7Z589|EMSY_HUMAN	3.3957	0.0679492	1.30907	3.86961	2.44098	0.362984	0.00937497	0.145187	0.353609	0.217797
Q9HBR0|S38AA_HUMAN	1.798	0.358562	0.241245	2.70117	3.43774	-0.435707	-0.0914476	-0.0597394	-0.344259	-0.375968
Q9UNQ2|DIM1_HUMAN	3.39015	3.88335	1.76569	1.12382	3.97612	0.495635	0.59597	0.281908	-0.100335	0.213726
O76021|RL1D1_HUMAN	4.93572	3.53214	0.427253	1.12766	3.82878	0.497672	0.407469	0.0752383	0.0902032	0.422434
P04264|K2C1_HUMAN	1.41827	3.52542	0.958285	1.37488	0.904498	0.398216	0.791597	0.184034	-0.393382	0.214182
Q9H7E2|TDRD3_HUMAN	1.40192	0.327042	1.65413	3.59461	0.48907	0.375965	-0.103723	0.427784	0.479688	-0.0518189
Q96QC0|PP1RA_HUMAN	0.978484	1.19859	1.267	0.461351	0.360512	0.10709	0.151032	0.130607	-0.0439418	-0.0235173
Q15437|SC23B_HUMAN	4.99271	1.82975	3.91207	4.32567	5.91677	2.43792	1.18745	1.99466	1.25047	0.44326
Q96JM3|CHAP1_HUMAN	0.633456	1.96064	0.661912	1.77919	0.0229362	-0.061708	-0.189267	-0.0601634	0.127559	-0.00154456
Q92625|ANS1A_HUMAN	1.24943	3.24045	3.71112	2.35871	3.04247	1.04612	2.04412	2.32698	-0.998	-1.28087
Q16630|CPSF6_HUMAN	2.15108	1.24446	2.36214	1.28752	0.108023	0.269451	0.154942	0.259171	0.114509	0.01028
Q6P1N0|C2D1A_HUMAN	1.47131	0.436635	1.32329	3.02595	4.86413	0.322175	-0.0901719	-0.236448	0.412347	0.558623
Q9BUQ8|DDX23_HUMAN	3.28218	1.86407	0.358207	5.10279	4.48946	0.268962	-0.255492	0.0344696	0.524454	0.234493
Q9GZU8|PIP30_HUMAN	6.11325	0.973988	2.77482	6.28602	3.52234	0.429024	0.0973259	0.230195	0.331699	0.19883
Q9Y2X9|ZN281_HUMAN	0.860298	0.294638	1.26133	0.860031	0.267291	0.133921	0.0432269	0.162934	0.0906937	-0.0290132
O00625|PIR_HUMAN	1.69262	2.0829	3.09471	0.691109	3.20289	1.04621	1.21832	1.71174	-0.172111	-0.665528
P35749|MYH11_HUMAN	3.02625	5.18264	4.21477	1.68573	0.58789	0.838105	1.2996	0.995825	-0.46149	-0.157719
Q15436|SC23A_HUMAN	0.543855	1.71146	0.838506	2.88542	0.600941	-0.198994	-0.584403	-0.331073	0.385409	0.132079
Q03164|KMT2A_HUMAN	2.96637	0.841518	0.508818	1.23695	3.71779	0.457682	0.169269	-0.0518981	0.288413	0.50958
P11021|BIP_HUMAN	2.20475	0.00304741	2.80139	2.48215	0.347072	0.302174	-0.000423483	0.258268	0.302597	0.043906
P55786|PSA_HUMAN	3.03252	3.16332	5.03039	1.39217	0.747393	0.869606	0.449516	1.17056	0.420089	-0.30095
Q9NRU3|CNNM1_HUMAN	5.20846	4.72883	4.66958	1.02347	2.17358	1.92619	1.80427	1.75945	0.121919	0.166747
A6NKX4|S22AV_HUMAN	3.31148	1.81752	2.75783	3.38943	4.53095	0.431378	-0.601175	-0.810701	1.03255	1.24208
Q9BXM9|FSD1L_HUMAN	0.967394	0.306766	0.237093	2.27866	3.39181	-0.506815	-0.171017	-0.131109	-0.335798	-0.375707
P40616|ARL1_HUMAN	4.82278	0.890335	2.20497	5.83908	5.47933	0.939512	0.224531	0.452401	0.714981	0.487112
O75955|FLOT1_HUMAN	2.87827	4.66955	2.1425	2.49982	0.908398	-1.08794	-2.47843	-0.780432	1.39049	-0.30751
O75534|CSDE1_HUMAN	1.63002	2.44692	0.222744	1.07732	2.64747	0.193227	0.277389	0.0279328	-0.0841621	0.165294
Q96QE3|ATAD5_HUMAN	0.731148	1.674	1.35095	1.45348	1.21919	-0.250882	-0.713558	-0.465116	0.462676	0.214235
P62081|RS7_HUMAN	4.70808	4.3584	0.32876	0.0285235	6.70198	0.376273	0.378938	0.0302627	-0.00266508	0.34601
P62258|1433E_HUMAN	1.11603	5.16166	1.30853	6.24509	0.262059	1.01157	3.33973	1.20368	-2.32816	-0.192113
A6NKD9|CC85C_HUMAN	6.63699	4.32143	5.39199	4.43368	2.10853	3.51667	2.48306	2.98175	1.03361	0.534918
Q02241|KIF23_HUMAN	0.106688	0.754653	1.41753	1.50312	1.96324	-0.0239064	0.153644	-0.294248	-0.177551	0.270342
O75976|CBPD_HUMAN	1.70503	0.87251	1.34595	1.08516	0.617002	-0.187003	-0.0998759	-0.138387	-0.0871266	-0.0486156
Q86UP3|ZFHX4_HUMAN	1.04834	2.02032	0.0659274	3.56899	1.35825	0.177007	-0.277167	-0.0098615	0.454174	0.186868
Q8IY37|DHX37_HUMAN	2.15023	2.05131	0.918883	4.26775	4.53247	0.196903	-0.308563	-0.0992817	0.505466	0.296185
Q9BV73|CP250_HUMAN	0.00196697	0.779269	1.11343	2.09678	2.05107	-0.000868883	-0.342604	-0.532552	0.341735	0.531683
Q96GM5|SMRD1_HUMAN	4.12363	0.229403	1.58984	7.05299	2.51469	2.24041	0.164558	1.11904	2.07586	1.12137
Q9C0F0|ASXL3_HUMAN	2.28158	3.55243	5.15497	0.488677	5.72675	-0.417202	-0.537058	0.410321	0.119856	-0.827523
Q641Q2|WAC2A_HUMAN	7.9283	6.88096	8.07026	1.22	0.281227	4.92372	4.50208	4.86491	0.421634	0.0588005
Q2KHR2|RFX7_HUMAN	2.02018	0.112168	1.21365	0.996708	2.75769	-0.231304	-0.0244612	0.196894	-0.206843	-0.428199
P22626|ROA2_HUMAN	4.22034	6.03439	5.00698	0.695457	0.124186	0.429835	0.499117	0.416476	-0.0692823	0.0133585
Q96DF8|ESS2_HUMAN	0.227274	2.05881	1.17245	4.17712	2.28869	0.0886338	0.660707	0.390061	-0.572073	-0.301428
P02549|SPTA1_HUMAN	4.32424	2.44872	2.51123	5.80912	4.47676	0.969781	0.596628	0.620219	0.373153	0.349562
O75815|BCAR3_HUMAN	0.191071	1.06747	0.194572	3.38818	1.36765	0.0638598	-0.349018	-0.0654931	0.412878	0.129353
Q9UNY4|TTF2_HUMAN	0.283378	0.777249	0.541354	1.53382	1.74549	-0.0439984	0.138807	0.0801574	-0.182806	-0.124156
Q8TEQ6|GEMI5_HUMAN	4.20734	2.83528	1.28652	0.601968	2.28098	1.30215	1.04859	0.499218	0.253553	0.802928
Q9H0H5|RGAP1_HUMAN	3.47878	1.42578	0.868606	3.15908	3.63087	0.482154	0.22068	0.146063	0.261474	0.336091
P61964|WDR5_HUMAN	5.57057	4.07829	5.12388	3.44082	1.47282	3.65232	2.63615	3.17962	1.01617	0.472707
P43246|MSH2_HUMAN	4.03839	4.36185	3.83253	1.54519	1.29503	2.09306	2.22375	1.99736	-0.130694	0.0956976
P52179|MYOM1_HUMAN	1.77596	2.10552	2.48489	0.562797	3.19165	0.170083	0.220528	-0.774322	-0.0504455	0.944405
P52948|NUP98_HUMAN	0.827448	2.57419	3.30334	3.55861	5.26327	-0.14654	-0.401416	-0.48588	0.254875	0.33934
O00567|NOP56_HUMAN	1.72641	0.951197	0.550435	2.56993	5.07985	0.428108	0.249195	0.148096	0.178912	0.280012
O96019|ACL6A_HUMAN	4.93336	2.84774	5.7037	0.0308609	2.39081	0.808682	0.81766	1.25497	-0.008978	-0.446286
O60281|ZN292_HUMAN	0.327399	0.116797	0.737248	0.730949	1.72225	0.168821	-0.0511039	-0.299538	0.219925	0.468359
Q9P035|HACD3_HUMAN	4.95455	2.08957	2.29969	5.32084	6.4588	0.816705	0.399783	0.41583	0.416922	0.400874
Q5T4S7|UBR4_HUMAN	1.77103	1.01315	0.2763	3.4389	3.4519	0.218926	-0.15966	-0.036279	0.378586	0.255205
O43815|STRN_HUMAN	0.132698	2.42049	1.79812	4.53028	3.42315	-0.0562204	0.736886	0.567465	-0.793106	-0.623685
P49916|DNLI3_HUMAN	0.303251	0.869327	2.11047	0.421545	2.1117	-0.129866	-0.307456	0.489459	0.177589	-0.619326
Q7Z460|CLAP1_HUMAN	4.53513	3.12144	2.56357	2.16139	3.22828	0.650351	0.429472	0.350854	0.220879	0.299497
Q9BPX3|CND3_HUMAN	2.73335	3.62861	0.406404	1.54275	2.03253	0.221377	0.351342	0.0484443	-0.129965	0.172933
Q5T160|SYRM_HUMAN	0.708743	0.247987	0.273527	0.871163	1.00602	-0.0893449	0.0406623	0.03782	-0.130007	-0.127165
Q8NI35|INADL_HUMAN	0.870084	0.292721	1.50311	0.738213	0.818733	0.0991033	0.03757	0.159678	0.0615333	-0.0605742
Q96M89|CC138_HUMAN	0.0923128	0.474289	0.473963	0.513708	0.592402	-0.00927477	-0.060321	-0.0447501	0.0510462	0.0354754
P49756|RBM25_HUMAN	3.02215	2.63686	0.178814	0.0499978	4.54351	0.248581	0.253063	0.0170707	-0.00448213	0.23151
Q9H2P0|ADNP_HUMAN	10.1233	3.32874	5.23272	7.98494	5.37309	0.838989	0.363512	0.508681	0.475477	0.330308
Q9P2R6|RERE_HUMAN	3.20549	1.50516	2.71855	3.02459	0.674171	2.22355	1.10724	1.90643	1.11631	0.31712
Q9H6N6|MYH16_HUMAN	0.574959	0.256574	1.60971	0.54966	1.57979	-0.171423	-0.0871293	-0.64159	-0.0842941	0.470166
P0DMV8|HS71A_HUMAN	1.99244	1.55742	3.02391	0.498822	1.39447	0.214152	0.178578	0.294927	0.0355747	-0.0807748
P0DMV9|HS71B_HUMAN	1.99244	1.55742	3.02391	0.498822	1.39447	0.214152	0.178578	0.294927	0.0355747	-0.0807748
P53680|AP2S1_HUMAN	3.59447	1.29453	0.0749708	2.54977	5.46083	0.326039	0.135058	0.00774487	0.190982	0.318295
P29590|PML_HUMAN	0.412949	1.3387	1.30019	0.868593	0.74562	0.0736416	0.224149	0.187384	-0.150507	-0.113743
Q15652|JHD2C_HUMAN	0.491423	0.611219	5.04854	0.158223	5.04486	-0.0862442	-0.101379	-1.6192	0.0151343	1.53296
P35998|PRS7_HUMAN	1.54114	2.67876	2.1397	1.62743	0.725781	0.16808	0.279998	0.219343	-0.111918	-0.0512632
Q9H8H2|DDX31_HUMAN	0.796049	1.645	0.00515855	1.16099	1.04687	-0.214798	-0.4382	0.00163636	0.223402	-0.216434
O15269|SPTC1_HUMAN	0.860256	0.576535	1.20389	0.538547	0.76805	-0.215415	-0.155757	-0.333962	-0.0596579	0.118547
A3KMH1|VWA8_HUMAN	6.07206	4.94904	1.75654	3.91496	6.36226	2.89211	2.40135	1.13164	0.490757	1.76047
Q96GX5|GWL_HUMAN	0.487504	0.0631935	0.633822	0.808525	2.10373	-0.0865326	0.0137783	0.124184	-0.100311	-0.210716
Q8IY81|SPB1_HUMAN	0.487188	2.89292	3.61987	3.70141	4.85954	0.0484845	0.259331	0.283478	-0.210847	-0.234993
Q9NP90|RAB9B_HUMAN	5.05207	2.76239	3.24735	4.02764	1.85097	0.721254	0.452573	0.545027	0.268681	0.176227
P51151|RAB9A_HUMAN	5.05207	2.76239	3.24735	4.02764	1.85097	0.721254	0.452573	0.545027	0.268681	0.176227
O14966|RAB7L_HUMAN	5.05207	2.76239	3.24735	4.02764	1.85097	0.721254	0.452573	0.545027	0.268681	0.176227
P50990|TCPQ_HUMAN	1.71936	1.93724	1.28324	0.406425	0.734679	0.159547	0.195226	0.111583	-0.035679	0.047964
P78406|RAE1L_HUMAN	5.65756	2.671	1.27977	2.83843	5.2209	0.74646	0.437436	0.22818	0.309024	0.51828
Q8WW24|TEKT4_HUMAN	0.409695	0.469538	0.287576	1.70347	1.28533	0.100489	-0.102589	-0.0648454	0.203078	0.165334
Q96DT5|DYH11_HUMAN	4.26998	4.7824	5.61066	0.213572	1.21053	3.176	3.28639	3.72978	-0.110392	-0.553783
O60256|KPRB_HUMAN	4.68901	1.98056	1.40972	3.2166	3.74557	1.78623	0.972694	0.74916	0.813537	1.03707
Q9BWH6|RPAP1_HUMAN	2.61735	3.96662	0.941349	1.41883	2.00218	0.919763	1.70086	0.247447	-0.7811	0.672316
Q5JPF3|AN36C_HUMAN	2.23417	2.05998	3.54359	0.139297	0.997934	0.281464	0.264383	0.383334	0.017081	-0.10187
Q9BZV1|UBXN6_HUMAN	3.8267	2.97874	0.564876	0.224738	4.55532	0.434613	0.407058	0.081808	0.0275549	0.352805
Q9Y232|CDYL_HUMAN	3.57453	0.552292	2.97351	5.19843	3.18355	1.28793	-0.325528	1.10021	1.61346	0.187719
Q6PGP7|TTC37_HUMAN	0.381769	0.117732	0.196046	1.07184	1.87052	-0.116653	0.0405646	0.0629576	-0.157217	-0.17961
Q9NQH7|XPP3_HUMAN	0.0807649	1.19584	0.731996	1.98666	1.27213	-0.011519	0.148661	0.0889071	-0.16018	-0.100426
P42684|ABL2_HUMAN	3.02534	3.98964	4.20266	0.0711039	0.387167	1.42858	1.38996	1.6524	0.0386188	-0.223817
Q14244|MAP7_HUMAN	2.75437	1.35875	0.363375	3.72815	3.1196	-1.28291	0.333622	0.0906533	-1.61654	-1.37357
Q9UFC0|LRWD1_HUMAN	0.37073	1.29162	2.75544	1.41911	3.84434	0.0931665	0.283539	0.553078	-0.190373	-0.459912
P50552|VASP_HUMAN	3.43112	0.940409	2.97341	8.5745	0.351093	1.17057	-0.381977	1.07521	1.55255	0.0953575
Q9P2B4|CT2NL_HUMAN	0.685777	0.300588	2.30341	0.552732	2.20111	0.610801	0.273019	1.7775	0.337783	-1.1667
Q96I24|FUBP3_HUMAN	0.785081	0.717226	1.20293	2.06377	0.366579	-0.0817772	0.0796354	-0.108609	-0.161413	0.0268319
P08238|HS90B_HUMAN	5.78236	5.71163	5.65502	0.219772	0.55766	0.43128	0.447321	0.396782	-0.0160408	0.0344979
P08729|K2C7_HUMAN	3.90705	1.01665	0.528544	4.12618	4.63707	0.652224	0.205681	0.115354	0.446543	0.53687
Q8WUM4|PDC6I_HUMAN	4.91018	4.00993	0.406684	0.381928	7.95514	0.43173	0.40125	0.0469178	0.0304809	0.384813
Q7L576|CYFP1_HUMAN	1.2903	3.14969	0.0575959	2.0493	1.82409	0.282927	0.587728	-0.0140383	-0.304801	0.296966
Q9ULH0|KDIS_HUMAN	0.00748318	0.973343	1.56479	1.43558	2.50077	0.000947312	0.118367	0.162929	-0.11742	-0.161981
Q8TC07|TBC15_HUMAN	0.934614	2.03811	0.72682	1.49976	1.69149	0.114152	0.285771	-0.131174	-0.171619	0.245326
Q9H444|CHM4B_HUMAN	0.184029	0.899258	0.367669	2.22259	1.32496	0.030259	-0.145348	-0.0580551	0.175607	0.0883142
Q9UPA5|BSN_HUMAN	2.5366	1.33773	1.75284	3.11043	3.2299	-0.936232	0.162247	0.203611	-1.09848	-1.13984
Q86V15|CASZ1_HUMAN	1.84444	0.0813521	0.212829	2.18727	2.51702	0.190819	-0.0120494	0.025745	0.202868	0.165074
Q32MK0|MYLK3_HUMAN	0.406202	0.872195	0.364267	1.08424	0.190805	-0.151612	-0.3347	-0.134749	0.183087	-0.0168639
Q86UE8|TLK2_HUMAN	0.64417	2.05995	0.0760885	2.06267	0.378459	0.103719	0.306469	0.0198681	-0.20275	0.083851
O75533|SF3B1_HUMAN	5.11184	4.57179	6.53365	0.0108256	1.21751	0.377149	0.377962	0.444051	-0.000812583	-0.0669021
Q2UY09|COSA1_HUMAN	0.217551	0.442795	1.88903	1.05674	1.93154	-0.0375744	0.0729883	-0.442571	-0.110563	0.404997
Q9P0X4|CAC1I_HUMAN	1.21564	0.856608	1.71163	0.770076	1.13582	0.253482	0.184901	0.336134	0.0685812	-0.0826519
Q8N6N3|CA052_HUMAN	3.90551	0.421792	2.63014	3.63315	1.86684	0.324863	-0.0669505	0.224093	0.391813	0.10077
O43868|S28A2_HUMAN	7.59216	3.63349	7.59007	2.43428	0.206052	3.92055	2.68059	3.88888	1.23996	0.0316663
Q8WXI9|P66B_HUMAN	7.35789	4.69301	4.79991	2.33369	3.97482	0.583173	0.432468	0.392488	0.150705	0.190685
Q86XA9|HTR5A_HUMAN	5.96522	3.9294	1.29855	5.46954	4.20488	0.658211	-2.07608	0.187051	2.73429	0.47116
Q9UPP1|PHF8_HUMAN	0.915928	1.30849	1.92997	0.332746	0.895473	0.310386	0.401853	0.505725	-0.0914667	-0.195339
Q13402|MYO7A_HUMAN	1.56253	2.51276	1.62538	1.315	0.123582	0.143202	0.243764	0.152903	-0.100562	-0.0097012
Q13586|STIM1_HUMAN	1.28062	3.24264	5.71624	2.26808	5.11725	0.128954	0.305418	0.416503	-0.176464	-0.287549
Q92621|NU205_HUMAN	0.673063	3.64118	4.21448	2.45779	2.51774	0.10448	0.442018	0.3937	-0.337538	-0.28922
Q03052|PO3F1_HUMAN	0.902258	0.342335	0.0395596	0.957121	2.65572	0.1994	0.081906	-0.009006	0.117494	0.208406
O75665|OFD1_HUMAN	0.898091	0.566614	1.04477	0.521774	0.221579	0.516665	0.327418	0.610566	0.189247	-0.0939013
P15924|DESP_HUMAN	1.42623	1.16909	0.00425342	0.148783	2.46085	-0.130606	-0.119212	-0.000425251	-0.0113938	-0.130181
P17542|TAL1_HUMAN	1.9755	6.95966	2.8221	4.86473	0.71286	1.80977	4.41123	2.4116	-2.60146	-0.601828
P30041|PRDX6_HUMAN	2.06459	3.7443	0.776407	1.63554	1.82038	0.243597	0.418837	0.087577	-0.17524	0.15602
O43148|MCES_HUMAN	5.72842	4.97065	4.8422	0.540132	1.51388	0.80417	0.740305	0.669715	0.0638647	0.134454
Q99707|METH_HUMAN	3.85759	0.541491	0.806941	3.97862	1.82675	0.686025	-0.0830727	0.185995	0.769097	0.50003
Q6P1L5|F117B_HUMAN	0.221934	0.504665	0.911913	0.67359	1.53331	0.187909	0.429504	0.769034	-0.241594	-0.581124
P62826|RAN_HUMAN	2.47459	2.21226	0.914661	0.167844	2.35728	0.224327	0.211665	0.0882097	0.0126616	0.136117
Q15648|MED1_HUMAN	0.0612143	1.3107	0.109311	1.36066	0.189052	-0.0269832	-0.596343	0.0494524	0.569359	-0.0764356
Q9H254|SPTN4_HUMAN	1.0277	0.16884	0.12989	1.035	3.05271	-0.708837	-0.145466	0.0925251	-0.563371	-0.801362
P32969|RL9_HUMAN	1.4298	1.29831	1.23117	0.21814	0.478965	0.226614	0.206278	0.187939	0.0203363	0.0386752
Q8WWK9|CKAP2_HUMAN	4.68471	4.07082	3.452	2.02612	4.32548	2.24563	1.95184	1.70142	0.293794	0.544208
Q9BXU1|STK31_HUMAN	0.209079	0.136163	1.32863	0.519381	2.22555	-0.138136	0.0899511	0.844633	-0.228088	-0.98277
O95613|PCNT_HUMAN	3.55412	2.57246	4.62924	0.102517	0.374896	-0.346463	-0.332314	-0.377493	-0.0141496	0.0310294
O75821|EIF3G_HUMAN	1.76555	1.99771	2.57304	2.91451	3.05697	-1.01517	0.526408	0.535882	-1.54157	-1.55105
Q3ZCQ8|TIM50_HUMAN	4.69844	1.95874	1.76427	3.96874	4.53567	0.86336	0.354375	0.313413	0.508985	0.549947
Q96JG9|ZN469_HUMAN	1.66791	0.440891	0.0106565	2.15096	2.35574	0.225419	-0.0845043	-0.00162871	0.309924	0.227048
Q8TEV9|SMCR8_HUMAN	0.287339	0.728032	0.215013	0.608483	0.588551	-0.134482	-0.332771	0.121634	0.198288	-0.256117
Q92615|LAR4B_HUMAN	3.90644	1.37899	3.46036	3.6217	1.21711	1.69482	0.766013	1.51771	0.928812	0.177116
Q8TDC3|BRSK1_HUMAN	6.30786	3.53508	3.4028	1.23221	3.24675	0.574051	0.440038	0.35114	0.134013	0.222911
Q9UPM8|AP4E1_HUMAN	1.51938	0.735341	0.192867	1.36442	3.38615	0.932528	0.507435	0.136365	0.425093	0.796164
P49448|DHE4_HUMAN	4.26579	4.68308	3.70241	0.643258	1.16285	1.19085	1.35508	0.981981	-0.164225	0.208874
P30837|AL1B1_HUMAN	1.0123	0.7279	0.192029	1.36596	1.54351	0.159902	-0.226406	-0.0324828	0.386308	0.192385
Q14203|DCTN1_HUMAN	6.90107	5.26581	2.77759	0.879689	4.91626	0.757462	0.663021	0.368372	0.0944407	0.38909
P17152|TMM11_HUMAN	3.24388	0.236963	1.75641	3.72603	2.37803	0.556186	-0.0656317	0.325985	0.621818	0.230202
Q5RHP9|ERIC3_HUMAN	0.252554	1.31295	1.34539	2.28125	2.04485	0.087603	0.386253	0.412983	-0.29865	-0.32538
A6NC98|CC88B_HUMAN	4.85155	0.720017	1.16517	5.43548	5.60907	-2.5643	0.147059	0.222634	-2.71136	-2.78693
Q9H6U6|BCAS3_HUMAN	2.63354	1.03054	0.429844	3.22445	1.40018	0.316488	-0.236936	0.0918417	0.553424	0.224646
P62244|RS15A_HUMAN	4.65319	3.73227	1.12958	0.838203	6.61904	0.527946	0.44837	0.14257	0.0795755	0.385376
A6NMT0|DBX1_HUMAN	0.0231971	0.456502	0.122832	0.650395	0.177097	-0.00472695	-0.0940414	-0.0226933	0.0893144	0.0179663
P62266|RS23_HUMAN	5.83762	5.22864	4.79493	0.607605	1.43647	0.537017	0.485192	0.427236	0.0518248	0.10978
P09874|PARP1_HUMAN	3.02499	1.01058	0.339434	3.58549	6.40703	0.392381	0.152273	0.051708	0.240108	0.340673
Q96JX3|SRAC1_HUMAN	3.7322	2.80747	1.99087	0.144245	2.63262	0.367114	0.386499	0.207824	-0.0193852	0.15929
Q6ZT07|TBCD9_HUMAN	0.203552	1.26596	1.3208	2.25302	2.15527	0.0607071	0.320577	0.344475	-0.25987	-0.283768
Q96S55|WRIP1_HUMAN	1.61478	1.03995	3.93967	0.864702	3.91321	0.20019	0.137296	0.41676	0.0628934	-0.21657
P29120|NEC1_HUMAN	0.0775048	0.00806558	0.994571	0.0692721	1.2819	0.0104414	0.00132166	0.119045	0.0091197	-0.108603
O14776|TCRG1_HUMAN	0.00352601	0.444805	0.521728	0.675211	0.997692	-0.00193479	-0.243582	-0.251878	0.241648	0.249943
P39880|CUX1_HUMAN	0.853785	3.66352	3.42814	4.6122	4.17785	0.608233	1.91478	1.81824	-1.30654	-1.21001
O14513|NCKP5_HUMAN	0.506784	0.397081	0.397602	1.43254	0.215371	0.116816	-0.084321	0.0833978	0.201137	0.0334184
Q6VMQ6|MCAF1_HUMAN	0.276732	0.185575	0.211172	1.0311	1.37244	-0.104906	0.070273	0.0762559	-0.175179	-0.181162
Q14694|UBP10_HUMAN	2.01385	0.884773	0.801416	1.40605	2.08908	-0.229179	-0.118679	-0.0990535	-0.1105	-0.130125
Q96JM7|LMBL3_HUMAN	3.77396	2.11251	2.46232	2.63148	2.14127	0.485098	0.304676	0.339385	0.180422	0.145713
Q14160|SCRIB_HUMAN	1.74486	4.93746	1.27876	2.70674	0.848192	0.260351	0.555662	0.161641	-0.295311	0.0987102
Q08828|ADCY1_HUMAN	0.844498	4.74664	0.786164	4.9795	1.37512	0.1526	-1.41689	-0.137137	1.56949	0.289736
Q7RTP6|MICA3_HUMAN	0.0887535	0.438587	1.4141	0.667701	1.62688	0.0335346	-0.142158	0.396562	0.175693	-0.363027
Q02880|TOP2B_HUMAN	0.254292	0.472677	0.141924	0.383475	0.213823	0.0811683	0.139036	0.0444915	-0.0578679	0.0366769
P05412|JUN_HUMAN	4.15331	3.37869	3.04049	1.23149	2.53443	0.852604	0.722819	0.643439	0.129784	0.209165
P07195|LDHB_HUMAN	0.846378	0.314893	1.24276	0.683071	0.205356	0.157995	0.0570873	0.185783	0.100908	-0.0277878
P22102|PUR2_HUMAN	3.46036	3.263	2.3486	0.244649	2.52531	1.24107	1.19382	0.884013	0.0472562	0.357058
Q9ULI3|HEG1_HUMAN	0.172436	1.44406	0.211271	1.20829	0.00539743	-0.0627428	0.293555	-0.0607031	-0.356298	-0.00203962
O14617|AP3D1_HUMAN	5.26561	3.05442	2.51728	2.67977	1.7595	0.559806	0.371929	0.365679	0.187877	0.194126
Q00013|EM55_HUMAN	4.97951	1.68457	1.43495	4.55652	4.66059	2.19651	0.978888	0.868018	1.21763	1.3285
P46776|RL27A_HUMAN	1.85702	1.57631	0.38431	0.331589	2.12086	0.194374	0.165423	0.0416742	0.0289517	0.1527
Q9Y3B4|SF3B6_HUMAN	3.47806	2.50731	3.50097	1.11378	0.748142	0.40062	0.273247	0.320257	0.127372	0.0803627
Q8NHW5|RLA0L_HUMAN	2.35275	2.43904	3.03107	0.081159	0.342008	0.44747	0.460768	0.48964	-0.0132982	-0.0421698
P05388|RLA0_HUMAN	2.35275	2.43904	3.03107	0.081159	0.342008	0.44747	0.460768	0.48964	-0.0132982	-0.0421698
Q8N8L6|ARL10_HUMAN	1.21186	1.2631	1.34845	0.129875	0.314768	0.127713	0.138203	0.158852	-0.0104903	-0.0311387
Q6ZT62|BGIN_HUMAN	1.29522	0.220715	0.0491882	1.32271	2.64515	0.286324	0.0610792	0.0118784	0.225245	0.274446
Q9Y3L3|3BP1_HUMAN	1.29522	0.220715	0.0491882	1.32271	2.64515	0.286324	0.0610792	0.0118784	0.225245	0.274446
Q96T51|RUFY1_HUMAN	2.09919	3.24721	5.17559	0.984487	3.47374	0.395758	0.513996	0.733429	-0.118239	-0.337672
O95782|AP2A1_HUMAN	1.64229	1.14937	1.57919	1.41879	0.0876713	0.429476	0.304855	0.443721	0.124621	-0.0142445
P40692|MLH1_HUMAN	0.0236267	1.95597	1.72899	1.90007	1.62163	0.00351072	0.19865	0.196532	-0.195139	-0.193021
Q8NCU7|C2C4A_HUMAN	4.27833	3.92131	1.56922	1.20604	4.36854	3.60398	3.04123	1.48253	0.562749	2.12145
Q86W56|PARG_HUMAN	0.459115	0.541279	0.857519	0.0674061	0.438176	0.0706486	0.0779224	0.112975	-0.00727377	-0.0423262
Q15413|RYR3_HUMAN	1.61032	1.96836	2.22952	0.604623	0.397596	0.335102	0.200377	0.241357	0.134726	0.0937454
P0C0S5|H2AZ_HUMAN	2.83199	0.643535	0.244947	3.17634	3.80667	1.94329	0.388255	0.152197	1.55503	1.79109
Q71UI9|H2AV_HUMAN	2.83199	0.643535	0.244947	3.17634	3.80667	1.94329	0.388255	0.152197	1.55503	1.79109
P16104|H2AX_HUMAN	2.83199	0.643535	0.244947	3.17634	3.80667	1.94329	0.388255	0.152197	1.55503	1.79109
Q99878|H2A1J_HUMAN	2.83199	0.643535	0.244947	3.17634	3.80667	1.94329	0.388255	0.152197	1.55503	1.79109
Q96KK5|H2A1H_HUMAN	2.83199	0.643535	0.244947	3.17634	3.80667	1.94329	0.388255	0.152197	1.55503	1.79109
Q16777|H2A2C_HUMAN	2.83199	0.643535	0.244947	3.17634	3.80667	1.94329	0.388255	0.152197	1.55503	1.79109
Q9BTM1|H2AJ_HUMAN	2.83199	0.643535	0.244947	3.17634	3.80667	1.94329	0.388255	0.152197	1.55503	1.79109
P04908|H2A1B_HUMAN	2.83199	0.643535	0.244947	3.17634	3.80667	1.94329	0.388255	0.152197	1.55503	1.79109
Q6FI13|H2A2A_HUMAN	2.83199	0.643535	0.244947	3.17634	3.80667	1.94329	0.388255	0.152197	1.55503	1.79109
Q7L7L0|H2A3_HUMAN	2.83199	0.643535	0.244947	3.17634	3.80667	1.94329	0.388255	0.152197	1.55503	1.79109
Q93077|H2A1C_HUMAN	2.83199	0.643535	0.244947	3.17634	3.80667	1.94329	0.388255	0.152197	1.55503	1.79109
Q8IUE6|H2A2B_HUMAN	2.83199	0.643535	0.244947	3.17634	3.80667	1.94329	0.388255	0.152197	1.55503	1.79109
P0C0S8|H2A1_HUMAN	2.83199	0.643535	0.244947	3.17634	3.80667	1.94329	0.388255	0.152197	1.55503	1.79109
P20671|H2A1D_HUMAN	2.83199	0.643535	0.244947	3.17634	3.80667	1.94329	0.388255	0.152197	1.55503	1.79109
Q96QV6|H2A1A_HUMAN	2.83199	0.643535	0.244947	3.17634	3.80667	1.94329	0.388255	0.152197	1.55503	1.79109
Q92750|TAF4B_HUMAN	3.94121	1.47638	2.2889	1.40283	2.42631	0.380123	0.210774	0.218905	0.16935	0.161218
Q9H7S9|ZN703_HUMAN	1.31232	2.11957	1.73904	1.44199	0.64772	0.596727	0.857609	0.716691	-0.260882	-0.119964
Q9NYP9|MS18A_HUMAN	1.99892	1.10319	0.684258	0.491997	2.06978	0.210329	0.152316	0.0736504	0.0580128	0.136679
Q8N1G0|ZN687_HUMAN	2.69986	1.52783	1.89035	1.61732	1.24535	0.288876	0.177317	0.20422	0.111558	0.0846558
O00148|DX39A_HUMAN	3.43999	2.04018	3.01709	1.19606	0.775666	0.340556	0.239329	0.289276	0.101227	0.0512802
Q13813|SPTN1_HUMAN	2.54407	4.36062	8.24068	2.32565	7.31324	0.211996	0.356856	0.53555	-0.14486	-0.323554
Q16512|PKN1_HUMAN	4.25516	4.52835	3.69621	0.673969	0.964739	0.373769	0.431693	0.311143	-0.0579237	0.0626262
Q8TDN6|BRX1_HUMAN	2.80303	1.45259	1.28549	1.5069	2.51915	0.312998	0.192556	0.157951	0.120441	0.155047
Q86Y91|KI18B_HUMAN	0.186592	0.334914	0.603347	1.12815	1.91976	-0.110919	0.202544	0.348897	-0.313463	-0.459816
Q8NI77|KI18A_HUMAN	0.186592	0.334914	0.603347	1.12815	1.91976	-0.110919	0.202544	0.348897	-0.313463	-0.459816
Q8TDI0|CHD5_HUMAN	3.35491	4.49037	2.57023	5.67808	1.19002	0.386673	-1.93792	0.291674	2.32459	0.0949992
O75165|DJC13_HUMAN	2.06622	2.32174	1.14737	0.328479	0.417969	0.315248	0.344843	0.242589	-0.0295956	0.072659
Q9NX62|IMPA3_HUMAN	1.45565	1.65782	1.46405	0.413842	0.554831	0.72467	0.55219	0.495626	0.17248	0.229043
O14994|SYN3_HUMAN	1.88055	1.26504	0.764622	0.625377	1.34887	0.208234	0.15625	0.0977515	0.0519838	0.110482
Q9NQV8|PRDM8_HUMAN	1.43607	0.836722	0.609133	0.849792	1.24626	0.200259	0.116609	0.083843	0.08365	0.116416
P22087|FBRL_HUMAN	1.19636	1.15723	1.23488	0.120712	0.0670781	0.372451	0.352531	0.362703	0.01992	0.0097481
Q96A19|C102A_HUMAN	0.913757	0.465775	1.2839	0.707309	0.383309	0.653507	0.311321	0.877805	0.342186	-0.224298
Q8IVM0|CCD50_HUMAN	0.11295	0.457214	0.846549	0.541909	1.18928	0.0604947	0.241692	0.428556	-0.181198	-0.368062
Q14344|GNA13_HUMAN	1.98804	2.03969	1.32983	0.154481	0.730266	0.639559	0.688445	0.442517	-0.0488865	0.197042
Q6PJP8|DCR1A_HUMAN	1.79825	1.66376	1.16498	0.281691	0.839832	0.718627	0.596416	0.397392	0.122211	0.321235

## Sheet: DDA Cpd 1 4 hr
id	Log.P.Value.Treatment.over.DMSO	Log.P.Value.10xComp.over.DMSO	Log.P.Value.20xComp.over.DMSO	Log.P.Value.Treatment.over.10xComp	Log.P.Value.Treatment.over.20xComp	logFC.Treatment.over.DMSO	logFC.10xComp.over.DMSO	logFC.20xComp.over.DMSO	logFC.Treatment.over.10xComp	logFC.Treatment.over.20xComp
Q5TAP6|UT14C_HUMAN	0.604331	3.12295	2.7199	6.61129	5.47272	-0.742229	2.69005	2.54137	-3.43228	-3.2836
Q7Z6K5-2|ARPIN_HUMAN	0.999137	5.08478	10.9403	6.06835	12.1968	-0.222447	2.35175	4.78965	-2.5742	-5.0121
Q8NI17-6|IL31R_HUMAN	8.45497	38.9782	42.8619	0.667568	1.85617	-5.59011	-4.98306	-4.0557	-0.607058	-1.53441
Q8NI17|IL31R_HUMAN	8.45497	38.9782	42.8619	0.667568	1.85617	-5.59011	-4.98306	-4.0557	-0.607058	-1.53441
Q8NI17-12|IL31R_HUMAN	8.45497	38.9782	42.8619	0.667568	1.85617	-5.59011	-4.98306	-4.0557	-0.607058	-1.53441
Q8NI17-2|IL31R_HUMAN	8.45497	38.9782	42.8619	0.667568	1.85617	-5.59011	-4.98306	-4.0557	-0.607058	-1.53441
Q9NYL2-2|M3K20_HUMAN	4.76114	4.88226	33.0682	0.942888	8.03986	2.40619	1.74404	5.93686	0.662151	-3.53067
Q8TCY9|URGCP_HUMAN	2.26644	1.84745	14.0987	9.43557	52.2913	-1.02973	0.983643	5.01165	-2.01337	-6.04139
Q8TCY9-2|URGCP_HUMAN	2.26644	1.84745	14.0987	9.43557	52.2913	-1.02973	0.983643	5.01165	-2.01337	-6.04139
Q8TCY9-4|URGCP_HUMAN	2.26644	1.84745	14.0987	9.43557	52.2913	-1.02973	0.983643	5.01165	-2.01337	-6.04139
Q8TCY9-3|URGCP_HUMAN	2.26644	1.84745	14.0987	9.43557	52.2913	-1.02973	0.983643	5.01165	-2.01337	-6.04139
Q9P260-2|RELCH_HUMAN	10.599	17.2962	14.3765	2.00633	3.77753	-5.53832	-4.35295	-3.51526	-1.18538	-2.02307
Q9UKM9-2|RALY_HUMAN	4.73199	4.5494	31.3723	1.65122	7.50311	2.3045	1.32112	5.49484	0.983375	-3.19034
Q9NYU2|UGGG1_HUMAN	7.63288	30.8335	41.1221	36.6219	51.5625	0.646733	-3.76012	-3.62639	4.40685	4.27312
Q5TEA3|DAAF9_HUMAN	4.48101	4.6186	10.7099	0.327068	3.61333	1.71127	1.52358	3.48049	0.18769	-1.76922
P40818-2|UBP8_HUMAN	4.6723	4.81268	32.6763	0.785896	9.50269	2.12769	1.62542	5.73313	0.502271	-3.60543
P40818|UBP8_HUMAN	4.6723	4.81268	32.6763	0.785896	9.50269	2.12769	1.62542	5.73313	0.502271	-3.60543
Q8NEZ4|KMT2C_HUMAN	1.17218	34.755	35.2719	32.3117	31.1885	-0.18892	-4.10269	-3.31249	3.91377	3.12357
Q8NEZ4-2|KMT2C_HUMAN	1.17218	34.755	35.2719	32.3117	31.1885	-0.18892	-4.10269	-3.31249	3.91377	3.12357
Q8NEZ4-3|KMT2C_HUMAN	1.17218	34.755	35.2719	32.3117	31.1885	-0.18892	-4.10269	-3.31249	3.91377	3.12357
Q8IYB3|SRRM1_HUMAN	5.07124	3.44981	1.13017	1.42766	6.53515	4.02544	2.83749	0.847457	1.18795	3.17799
P51153|RAB13_HUMAN	0.202794	5.46598	2.45324	10.434	5.17978	0.239386	4.49098	2.19649	-4.25159	-1.9571
Q9NYF8-3|BCLF1_HUMAN	0.999137	32.6509	5.09367	42.7697	6.33575	-0.222447	6.86827	2.05088	-7.09071	-2.27333
Q9ULJ3|ZBT21_HUMAN	8.48142	3.2665	2.49174	16.2178	45.4364	6.39352	2.952	2.26964	3.44152	4.12388
Q96RW7-2|HMCN1_HUMAN	22.2956	0.348138	38.3605	24.727	5.12756	6.3922	0.0779455	7.80115	6.31426	-1.40895
Q96RW7|HMCN1_HUMAN	22.2956	0.348138	38.3605	24.727	5.12756	6.3922	0.0779455	7.80115	6.31426	-1.40895
A8MX76|CAN14_HUMAN	41.0126	39.2756	41.6454	20.1049	23.9324	13.8407	9.32066	8.81399	4.52006	5.02672
O75165|DJC13_HUMAN	2.04989	0.592584	1.01106	2.1508	1.86625	-2.61717	-0.692527	-1.06785	-1.92465	-1.54933
Q9BV40|VAMP8_HUMAN	29.8731	31.0375	1.06417	6.48231	37.7794	6.47963	5.5172	0.218294	0.962429	6.26134
Q9P246|STIM2_HUMAN	10.1095	30.7568	18.0303	1.46551	4.09029	-6.57057	-5.33452	-3.51487	-1.23605	-3.05571
Q9P246-2|STIM2_HUMAN	10.1095	30.7568	18.0303	1.46551	4.09029	-6.57057	-5.33452	-3.51487	-1.23605	-3.05571
Q9P246-3|STIM2_HUMAN	10.1095	30.7568	18.0303	1.46551	4.09029	-6.57057	-5.33452	-3.51487	-1.23605	-3.05571
Q03188-2|CENPC_HUMAN	0.999137	10.172	4.87582	12.9618	7.47203	-0.222447	2.78538	1.30355	-3.00783	-1.526
Q03188|CENPC_HUMAN	0.999137	10.172	4.87582	12.9618	7.47203	-0.222447	2.78538	1.30355	-3.00783	-1.526
Q9UKA4|AKA11_HUMAN	1.8761	1.63033	4.75399	0.763892	1.95674	-2.89213	-2.01157	-4.84684	-0.880564	1.95471
Q9Y6X9|MORC2_HUMAN	0.872414	6.17597	1.76003	18.0683	38.9285	-0.896117	5.39032	1.68758	-6.28644	-2.58369
Q9Y6X9-2|MORC2_HUMAN	0.872414	6.17597	1.76003	18.0683	38.9285	-0.896117	5.39032	1.68758	-6.28644	-2.58369
P61326|MGN_HUMAN	0.999137	10.418	1.06417	11.6828	6.5929	-0.222447	4.42746	0.218294	-4.64991	-0.440741
Q96A72|MGN2_HUMAN	0.999137	10.418	1.06417	11.6828	6.5929	-0.222447	4.42746	0.218294	-4.64991	-0.440741
P61326-2|MGN_HUMAN	0.999137	10.418	1.06417	11.6828	6.5929	-0.222447	4.42746	0.218294	-4.64991	-0.440741
A1L390|PKHG3_HUMAN	11.1074	2.77034	4.76459	10.1534	6.29746	4.14157	0.573938	1.40793	3.56763	2.73364
A1L390-3|PKHG3_HUMAN	11.1074	2.77034	4.76459	10.1534	6.29746	4.14157	0.573938	1.40793	3.56763	2.73364
Q38SD2|LRRK1_HUMAN	34.7524	21.9491	19.8415	26.1141	35.9041	-2.90031	-1.46669	-1.07402	-1.43362	-1.82629
Q99575|POP1_HUMAN	0.682429	2.74427	1.51888	0.948843	0.200785	-0.721982	-1.50555	-0.900274	0.783571	0.178292
Q9P1Z3|HCN3_HUMAN	4.79942	8.55264	1.06417	0.415371	4.60009	2.56021	2.2612	0.218294	0.299011	2.34192
Q5JTZ9|SYAM_HUMAN	15.2697	5.05642	32.2548	8.30343	1.26729	7.1965	2.22229	6.4067	4.97421	0.789799
Q702N8|XIRP1_HUMAN	15.7874	0.981447	35.0442	11.7933	5.95487	-6.75792	-0.470296	-4.01925	-6.28762	-2.73867
P00568|KAD1_HUMAN	3.99738	7.82699	4.5891	0.0979985	1.02045	1.81567	1.87482	1.24354	-0.0591483	0.572127
P02533|K1C14_HUMAN	0.723313	22.2464	39.9726	17.2821	23.4175	-0.250245	-5.62902	-5.65844	5.37877	5.4082
Q8NG31-2|KNL1_HUMAN	3.31811	28.9199	12.6495	9.56609	2.85719	-1.08665	-3.64576	-2.10819	2.55911	1.02153
Q8IVH8-3|M4K3_HUMAN	39.88	29.7411	28.3786	35.9261	36.408	8.85441	5.02559	4.80575	3.82883	4.04866
Q8IVH8|M4K3_HUMAN	39.88	29.7411	28.3786	35.9261	36.408	8.85441	5.02559	4.80575	3.82883	4.04866
Q8IVH8-2|M4K3_HUMAN	39.88	29.7411	28.3786	35.9261	36.408	8.85441	5.02559	4.80575	3.82883	4.04866
Q9UPN7|PP6R1_HUMAN	4.46445	3.55439	48.195	1.35444	28.1378	-1.04204	-1.9307	-6.86626	0.888664	5.82422
Q9UBS9-2|SUCO_HUMAN	3.18726	0.696042	40.2829	3.48987	7.85706	-1.20561	0.0953189	-3.7333	-1.30093	2.52769
Q9UBS9|SUCO_HUMAN	3.18726	0.696042	40.2829	3.48987	7.85706	-1.20561	0.0953189	-3.7333	-1.30093	2.52769
Q9NRU3-2|CNNM1_HUMAN	21.3133	30.8404	36.8951	1.59097	1.03086	7.54416	6.83157	7.09441	0.712588	0.449744
Q9NRU3|CNNM1_HUMAN	21.3133	30.8404	36.8951	1.59097	1.03086	7.54416	6.83157	7.09441	0.712588	0.449744
A8CG34|P121C_HUMAN	0.649821	4.52517	41.6375	4.9335	45.6995	0.143076	-2.22814	-6.77319	2.37121	6.91627
Q9BQE3|TBA1C_HUMAN	0.0389845	1.54429	3.30338	2.4531	8.01642	0.0677286	2.41303	-4.07793	-2.3453	4.14566
O15523|DDX3Y_HUMAN	6.91136	2.80345	44.9894	0.49077	32.1627	-1.22264	-1.5513	-6.37216	0.328659	5.14952
P04818|TYSY_HUMAN	1.96627	7.33378	9.88186	28.2483	47.6286	-1.29345	4.12892	5.1596	-5.42237	-6.45305
O75027|ABCB7_HUMAN	5.54813	2.50587	0.624421	36.0472	26.9609	3.08253	-1.55133	-0.449565	4.63385	3.53209
O75027-2|ABCB7_HUMAN	5.54813	2.50587	0.624421	36.0472	26.9609	3.08253	-1.55133	-0.449565	4.63385	3.53209
P29400|CO4A5_HUMAN	0.999137	16.9028	9.87999	23.0296	12.6198	-0.222447	3.48282	2.73791	-3.70527	-2.96036
P29400-2|CO4A5_HUMAN	0.999137	16.9028	9.87999	23.0296	12.6198	-0.222447	3.48282	2.73791	-3.70527	-2.96036
Q96QT6|PHF12_HUMAN	10.888	5.87631	2.27349	10.4077	56.2009	7.13637	4.45745	1.87827	2.67893	5.25811
Q96KP4|CNDP2_HUMAN	8.26021	5.32701	2.15204	5.6491	24.9168	5.38301	3.80591	1.68296	1.5771	3.70004
Q8NHW5|RLA0L_HUMAN	8.74738	7.0809	46.8478	3.54358	40.534	-1.16772	-2.67509	-6.41936	1.50737	5.25164
Q641Q2|WAC2A_HUMAN	9.98693	2.74986	2.11895	15.2685	23.6253	6.39081	2.14602	1.63227	4.24479	4.75854
Q641Q2-2|WAC2A_HUMAN	9.98693	2.74986	2.11895	15.2685	23.6253	6.39081	2.14602	1.63227	4.24479	4.75854
Q9Y3E7-2|CHMP3_HUMAN	0.999137	9.56217	2.85991	11.9827	9.47895	-0.222447	2.7977	0.552331	-3.02015	-0.774778
Q9Y3E7|CHMP3_HUMAN	0.999137	9.56217	2.85991	11.9827	9.47895	-0.222447	2.7977	0.552331	-3.02015	-0.774778
Q9Y3E7-3|CHMP3_HUMAN	0.999137	9.56217	2.85991	11.9827	9.47895	-0.222447	2.7977	0.552331	-3.02015	-0.774778
Q9Y3E7-4|CHMP3_HUMAN	0.999137	9.56217	2.85991	11.9827	9.47895	-0.222447	2.7977	0.552331	-3.02015	-0.774778
Q9ULK4-2|MED23_HUMAN	4.24011	22.5468	26.4049	29.3616	39.6756	-1.01509	-4.80628	-5.48401	3.79119	4.46891
Q9ULK4-3|MED23_HUMAN	4.24011	22.5468	26.4049	29.3616	39.6756	-1.01509	-4.80628	-5.48401	3.79119	4.46891
Q9ULK4-4|MED23_HUMAN	4.24011	22.5468	26.4049	29.3616	39.6756	-1.01509	-4.80628	-5.48401	3.79119	4.46891
Q9ULK4-5|MED23_HUMAN	4.24011	22.5468	26.4049	29.3616	39.6756	-1.01509	-4.80628	-5.48401	3.79119	4.46891
Q9ULK4|MED23_HUMAN	4.24011	22.5468	26.4049	29.3616	39.6756	-1.01509	-4.80628	-5.48401	3.79119	4.46891
O15018|PDZD2_HUMAN	23.3076	2.71092	11.4004	25.4899	34.2356	-8.73281	-1.39893	-3.88841	-7.33388	-4.84441
O15018-2|PDZD2_HUMAN	23.3076	2.71092	11.4004	25.4899	34.2356	-8.73281	-1.39893	-3.88841	-7.33388	-4.84441
P46020-3|KPB1_HUMAN	0.0244381	1.53216	18.6272	1.70662	26.9541	-0.0102403	-0.820224	-4.3501	0.809984	4.33986
Q92908|GATA6_HUMAN	5.03578	3.0809	1.89757	2.66484	5.32802	3.88864	2.21685	1.3184	1.6718	2.57024
Q92908-2|GATA6_HUMAN	5.03578	3.0809	1.89757	2.66484	5.32802	3.88864	2.21685	1.3184	1.6718	2.57024
Q7Z2Z2|EFL1_HUMAN	0.919471	0.415718	11.8745	0.266816	23.5363	0.436498	0.281682	-3.54309	0.154816	3.97958
Q7Z2Z2-2|EFL1_HUMAN	0.919471	0.415718	11.8745	0.266816	23.5363	0.436498	0.281682	-3.54309	0.154816	3.97958
Q93008|USP9X_HUMAN	3.45327	10.3475	22.5643	1.58986	3.41596	-1.81273	-2.79649	-3.49717	0.983761	1.68444
Q8TDP1|RNH2C_HUMAN	12.4507	10.0207	1.06417	2.46169	12.7931	5.22072	3.64494	0.218294	1.57577	5.00242
Q9BWH6-2|RPAP1_HUMAN	4.57546	0.182498	0.764014	6.59363	5.33682	1.88545	-0.0644626	0.253962	1.94991	1.63148
Q9BWH6|RPAP1_HUMAN	4.57546	0.182498	0.764014	6.59363	5.33682	1.88545	-0.0644626	0.253962	1.94991	1.63148
Q8ND04-2|SMG8_HUMAN	2.02075	4.86829	0.937292	10.3411	1.90788	-2.41558	3.85724	-0.92397	-6.27282	-1.49161
Q8N3X1-2|FNBP4_HUMAN	3.98156	0.485993	0.988883	16.949	18.126	-3.69412	0.584025	1.14802	-4.27815	-4.84214
Q8N3X1|FNBP4_HUMAN	3.98156	0.485993	0.988883	16.949	18.126	-3.69412	0.584025	1.14802	-4.27815	-4.84214
Q9BSM1|PCGF1_HUMAN	10.1739	4.46122	44.5048	6.35274	1.78545	-6.10111	-1.58532	-4.7282	-4.51579	-1.37291
Q9BSM1-3|PCGF1_HUMAN	10.1739	4.46122	44.5048	6.35274	1.78545	-6.10111	-1.58532	-4.7282	-4.51579	-1.37291
Q13907|IDI1_HUMAN	1.19878	0.0413686	23.3132	0.858965	12.5955	-0.672998	0.0322365	-5.09772	-0.705234	4.42472
Q13907-2|IDI1_HUMAN	1.19878	0.0413686	23.3132	0.858965	12.5955	-0.672998	0.0322365	-5.09772	-0.705234	4.42472
Q8IYD1|ERF3B_HUMAN	2.17612	25.9156	41.3909	17.9893	26.637	-0.811828	-6.48422	-8.24159	5.67239	7.42976
A6NJT0|UNC4_HUMAN	1.32878	11.9737	55.8411	9.80829	34.6697	-0.296531	-3.65805	-6.81864	3.36151	6.5221
P08F94|PKHD1_HUMAN	11.3743	12.5655	21.0058	1.24096	0.601222	-5.46541	-4.61707	-5.10567	-0.848346	-0.359741
P08F94-2|PKHD1_HUMAN	11.3743	12.5655	21.0058	1.24096	0.601222	-5.46541	-4.61707	-5.10567	-0.848346	-0.359741
P29375-2|KDM5A_HUMAN	10.8327	5.65614	0.702798	8.53627	44.4641	6.19793	3.8239	0.563656	2.37403	5.63427
Q14207|NPAT_HUMAN	29.0905	22.1626	10.7574	17.3414	11.5876	7.56374	3.97864	3.55693	3.58509	4.00681
Q6ZU65|UBN2_HUMAN	11.4142	4.88819	1.06417	6.07716	11.4962	5.97154	2.01192	0.218294	3.95962	5.75324
Q6ZU65-2|UBN2_HUMAN	11.4142	4.88819	1.06417	6.07716	11.4962	5.97154	2.01192	0.218294	3.95962	5.75324
O95071|UBR5_HUMAN	1.89538	15.3807	4.66569	18.3593	3.00273	-1.01856	-5.38244	-2.09865	4.36389	1.08009
O60281|ZN292_HUMAN	4.02154	1.07784	0.447736	29.236	38.8961	-3.05999	-0.966375	-0.426749	-2.09362	-2.63325
O60281-2|ZN292_HUMAN	4.02154	1.07784	0.447736	29.236	38.8961	-3.05999	-0.966375	-0.426749	-2.09362	-2.63325
Q9Y2X3|NOP58_HUMAN	0.750572	1.28593	10.291	3.23988	29.5135	0.422296	-0.823776	-3.89607	1.24607	4.31836
Q9Y4P8|WIPI2_HUMAN	4.83898	4.02691	43.2005	5.85127	54.3203	0.72073	-2.09817	-6.81895	2.8189	7.53968
Q9Y4P8-4|WIPI2_HUMAN	4.83898	4.02691	43.2005	5.85127	54.3203	0.72073	-2.09817	-6.81895	2.8189	7.53968
Q9Y4P8-3|WIPI2_HUMAN	4.83898	4.02691	43.2005	5.85127	54.3203	0.72073	-2.09817	-6.81895	2.8189	7.53968
Q9Y4P8-2|WIPI2_HUMAN	4.83898	4.02691	43.2005	5.85127	54.3203	0.72073	-2.09817	-6.81895	2.8189	7.53968
P37108|SRP14_HUMAN	2.89915	0.45538	15.5741	1.14968	39.7316	0.820122	0.268758	-3.38495	0.551364	4.20507
P14373|TRI27_HUMAN	3.60272	0.348138	14.1208	4.50245	7.70841	0.954206	0.0779455	2.5842	0.87626	-1.62999
P14373-2|TRI27_HUMAN	3.60272	0.348138	14.1208	4.50245	7.70841	0.954206	0.0779455	2.5842	0.87626	-1.62999
P09429|HMGB1_HUMAN	15.0534	12.4237	14.5026	8.89687	3.34073	6.59008	5.01968	5.88768	1.5704	0.702398
O95954-2|FTCD_HUMAN	10.9706	18.3451	23.2819	0.822065	0.71082	3.86359	3.47157	4.19749	0.392016	-0.333906
Q9NQT8|KI13B_HUMAN	2.84836	4.09786	44.5733	3.15294	50.3096	-0.262082	-1.25449	-3.94601	0.99241	3.68393
Q5T4S7|UBR4_HUMAN	4.74907	0.0275838	0.626588	13.0718	34.7041	4.4108	0.03646	-0.730168	4.37434	5.14097
Q5T4S7-3|UBR4_HUMAN	4.74907	0.0275838	0.626588	13.0718	34.7041	4.4108	0.03646	-0.730168	4.37434	5.14097
Q5T4S7-4|UBR4_HUMAN	4.74907	0.0275838	0.626588	13.0718	34.7041	4.4108	0.03646	-0.730168	4.37434	5.14097
Q5T4S7-2|UBR4_HUMAN	4.74907	0.0275838	0.626588	13.0718	34.7041	4.4108	0.03646	-0.730168	4.37434	5.14097
Q5T4S7-5|UBR4_HUMAN	4.74907	0.0275838	0.626588	13.0718	34.7041	4.4108	0.03646	-0.730168	4.37434	5.14097
Q9H3P7|GCP60_HUMAN	0.999137	12.4621	7.8736	17.9102	13.4703	-0.222447	2.60197	1.59662	-2.82441	-1.81907
P63135|POK7_HUMAN	34.3554	10.3871	35.2498	11.5199	13.1163	8.55138	4.07792	6.59798	4.47346	1.9534
P19174-2|PLCG1_HUMAN	0.73016	0.882716	0.125332	0.0828544	1.01897	-1.13671	-1.04981	-0.161032	-0.0868961	-0.975674
Q9H2T7|RBP17_HUMAN	4.60337	31.0545	9.97189	4.37779	0.305347	3.60427	7.02512	3.27445	-3.42085	0.329818
Q99490|AGAP2_HUMAN	1.8621	39.1873	43.371	5.17191	3.59037	-1.45511	-4.90784	-3.99302	3.45272	2.5379
Q15052-2|ARHG6_HUMAN	1.2768	7.70597	41.1791	4.17068	16.993	-0.430876	-2.07513	-4.4576	1.64426	4.02672
Q15052|ARHG6_HUMAN	1.2768	7.70597	41.1791	4.17068	16.993	-0.430876	-2.07513	-4.4576	1.64426	4.02672
Q9NR99|MXRA5_HUMAN	35.4476	11.3853	37.1634	3.51413	10.3283	6.67479	4.95513	7.31094	1.71966	-0.636149
Q99747-2|SNAG_HUMAN	0.999137	9.19046	10.8077	12.058	12.9317	-0.222447	2.46161	3.46033	-2.68406	-3.68278
Q99747|SNAG_HUMAN	0.999137	9.19046	10.8077	12.058	12.9317	-0.222447	2.46161	3.46033	-2.68406	-3.68278
P11498-2|PYC_HUMAN	3.25778	11.419	1.05027	1.56519	3.03442	5.0901	7.41787	0.946261	-2.32777	4.14384
P49840|GSK3A_HUMAN	41.9813	4.70913	34.5401	19.4657	34.061	-8.85293	-1.86879	-3.93579	-6.98413	-4.91714
P55795|HNRH2_HUMAN	1.44749	2.69586	0.155952	2.01994	4.9721	1.87857	3.14794	-0.209964	-1.26937	2.08853
Q9BZK7|TBL1R_HUMAN	11.4105	5.67656	41.1058	1.89326	8.80649	-3.89007	-2.62705	-6.78393	-1.26302	2.89387
Q9UPS6-2|SET1B_HUMAN	3.0803	1.09007	0.756684	2.26369	16.9763	1.85189	0.854345	-0.50973	0.997548	2.36162
Q9UPS6|SET1B_HUMAN	3.0803	1.09007	0.756684	2.26369	16.9763	1.85189	0.854345	-0.50973	0.997548	2.36162
Q14966|ZN638_HUMAN	0.987594	6.20242	13.575	12.5532	35.053	0.601082	-3.35336	-5.57466	3.95444	6.17575
Q8IZD4|DCP1B_HUMAN	9.24637	2.60619	50.9999	3.19603	5.9004	-3.65752	-1.43101	-6.10927	-2.22651	2.45175
Q68CQ1-9|MROH7_HUMAN	1.30968	4.45443	0.115394	7.47355	1.91167	-1.81773	4.44063	-0.134075	-6.25836	-1.68366
Q8IY26|PLPP6_HUMAN	2.54468	1.02952	1.75763	5.19688	14.23	-2.35462	-1.0041	1.67731	-1.35052	-4.03192
Q9UPP1|PHF8_HUMAN	6.55825	3.10643	0.963205	4.79188	36.3606	5.4354	3.19419	-1.0182	2.24122	6.4536
Q9UPP1-2|PHF8_HUMAN	6.55825	3.10643	0.963205	4.79188	36.3606	5.4354	3.19419	-1.0182	2.24122	6.4536
Q9UPP1-5|PHF8_HUMAN	6.55825	3.10643	0.963205	4.79188	36.3606	5.4354	3.19419	-1.0182	2.24122	6.4536
Q9UPP1-3|PHF8_HUMAN	6.55825	3.10643	0.963205	4.79188	36.3606	5.4354	3.19419	-1.0182	2.24122	6.4536
Q9UPP1-4|PHF8_HUMAN	6.55825	3.10643	0.963205	4.79188	36.3606	5.4354	3.19419	-1.0182	2.24122	6.4536
O75746|S2512_HUMAN	1.82883	6.3515	44.05	5.71545	55.0291	-0.20675	-1.93136	-4.78401	1.72461	4.57726
O75746-2|S2512_HUMAN	1.82883	6.3515	44.05	5.71545	55.0291	-0.20675	-1.93136	-4.78401	1.72461	4.57726
Q6NSI4|RADX_HUMAN	15.4867	12.4436	17.9843	6.79302	7.10989	2.32049	1.89213	2.63696	0.428359	-0.316478
O95279|KCNK5_HUMAN	0.933124	6.79399	22.6411	6.04774	24.1131	-0.269596	-2.08565	-3.66265	1.81605	3.39305
Q6GQQ9-2|OTU7B_HUMAN	1.25596	1.93002	4.78278	3.52694	1.96282	-1.07329	1.33611	-2.26404	-2.4094	1.19075
Q6GQQ9|OTU7B_HUMAN	1.25596	1.93002	4.78278	3.52694	1.96282	-1.07329	1.33611	-2.26404	-2.4094	1.19075
Q15596|NCOA2_HUMAN	1.93485	0.0490892	0.38214	3.47678	4.99725	2.22839	0.0585785	-0.423332	2.16981	2.65172
Q2VIQ3|KIF4B_HUMAN	1.57251	2.14398	3.49404	0.0934222	0.947884	-1.10548	-1.16366	-1.58985	0.0581811	0.484367
P61129|ZC3H6_HUMAN	10.4204	3.23231	10.1829	9.12171	4.53076	7.06527	0.822714	3.3671	6.24255	3.69817
Q13200-3|PSMD2_HUMAN	6.01869	35.365	5.25301	40.4745	8.9331	0.881525	-5.40512	-1.61089	6.28665	2.49241
Q13200-2|PSMD2_HUMAN	6.01869	35.365	5.25301	40.4745	8.9331	0.881525	-5.40512	-1.61089	6.28665	2.49241
Q13200|PSMD2_HUMAN	6.01869	35.365	5.25301	40.4745	8.9331	0.881525	-5.40512	-1.61089	6.28665	2.49241
Q9Y4G6|TLN2_HUMAN	12.355	1.74406	29.9339	7.73733	0.893081	-4.68765	-0.792081	-4.23867	-3.89557	-0.448986
Q8NB90|SPAT5_HUMAN	3.38838	0.591561	2.62728	29.2429	23.4929	-2.82912	-0.590916	2.37373	-2.23821	-5.20286
Q5TAX3|TUT4_HUMAN	10.9483	4.7361	5.20797	6.08155	5.14176	4.46542	1.51839	1.79877	2.94702	2.66664
P63173|RL38_HUMAN	3.02743	2.42172	9.14778	8.49057	31.8424	1.33185	-1.33021	-3.18638	2.66206	4.51823
Q5T3J3|LRIF1_HUMAN	7.03083	2.61675	0.279558	10.4851	58.8581	4.81504	2.22619	-0.267362	2.58885	5.08241
Q96JQ0|PCD16_HUMAN	10.6158	0.639532	2.67068	24.6526	33.7008	-7.37966	0.670114	-2.24737	-8.04977	-5.1323
Q8IVF2|AHNK2_HUMAN	17.8948	0.0651096	12.3345	16.5642	14.8952	-8.67017	-0.0629291	-5.26466	-8.60724	-3.40552
Q8IVF2-3|AHNK2_HUMAN	17.8948	0.0651096	12.3345	16.5642	14.8952	-8.67017	-0.0629291	-5.26466	-8.60724	-3.40552
Q99856|ARI3A_HUMAN	4.26353	0.919125	9.72636	5.16865	0.47139	-2.1711	0.472884	-2.42348	-2.64399	0.252376
P50552|VASP_HUMAN	15.378	1.61393	5.18769	9.65432	26.8033	4.75566	0.874235	-1.36196	3.88142	6.11762
O95373|IPO7_HUMAN	6.38474	6.70023	2.1365	0.73467	11.9531	4.48373	4.89946	1.65902	-0.415735	2.82471
Q9BW62|KATL1_HUMAN	0.721376	3.41193	0.0937989	5.47076	1.02194	-0.722222	2.37958	-0.0762542	-3.1018	-0.645968
Q13506|NAB1_HUMAN	20.0141	13.3283	1.64328	22.5249	18.9316	7.10196	4.522	0.994473	2.57996	6.10749
Q13506-2|NAB1_HUMAN	20.0141	13.3283	1.64328	22.5249	18.9316	7.10196	4.522	0.994473	2.57996	6.10749
Q9Y3F4|STRAP_HUMAN	1.07517	10.8228	14.4394	15.2874	20.8346	0.219904	1.41502	1.81625	-1.19511	-1.59634
Q9Y3F4-2|STRAP_HUMAN	1.07517	10.8228	14.4394	15.2874	20.8346	0.219904	1.41502	1.81625	-1.19511	-1.59634
Q6R327-3|RICTR_HUMAN	8.62434	4.29664	1.12234	9.71104	35.9492	6.99439	4.03697	1.1965	2.95742	5.79789
O14530-2|TXND9_HUMAN	5.96566	5.21731	6.90189	7.75258	10.3251	5.11376	4.54005	5.78081	0.573714	-0.667049
O14530|TXND9_HUMAN	5.96566	5.21731	6.90189	7.75258	10.3251	5.11376	4.54005	5.78081	0.573714	-0.667049
P22087|FBRL_HUMAN	5.52193	0.869878	10.0981	11.3414	10.8824	0.805262	0.161046	1.28202	0.644215	-0.476758
P51991-2|ROA3_HUMAN	5.77957	13.2999	16.2358	5.38076	6.23015	0.745511	1.37578	1.3283	-0.630272	-0.582794
P51991|ROA3_HUMAN	5.77957	13.2999	16.2358	5.38076	6.23015	0.745511	1.37578	1.3283	-0.630272	-0.582794
P02538|K2C6A_HUMAN	9.87442	4.83291	5.03879	6.18269	6.22291	6.67498	1.87669	1.87369	4.79829	4.8013
O95819|M4K4_HUMAN	2.76991	1.57204	4.74777	19.9389	31.6046	-0.928816	0.561398	1.43795	-1.49021	-2.36676
O95819-2|M4K4_HUMAN	2.76991	1.57204	4.74777	19.9389	31.6046	-0.928816	0.561398	1.43795	-1.49021	-2.36676
O95819-6|M4K4_HUMAN	2.76991	1.57204	4.74777	19.9389	31.6046	-0.928816	0.561398	1.43795	-1.49021	-2.36676
O95819-4|M4K4_HUMAN	2.76991	1.57204	4.74777	19.9389	31.6046	-0.928816	0.561398	1.43795	-1.49021	-2.36676
O95819-5|M4K4_HUMAN	2.76991	1.57204	4.74777	19.9389	31.6046	-0.928816	0.561398	1.43795	-1.49021	-2.36676
O95819-3|M4K4_HUMAN	2.76991	1.57204	4.74777	19.9389	31.6046	-0.928816	0.561398	1.43795	-1.49021	-2.36676
P02647|APOA1_HUMAN	2.03355	2.3148	0.741324	6.26151	2.14221	-2.41802	2.15067	-0.722017	-4.56869	-1.696
P29558|RBMS1_HUMAN	16.8944	26.7467	33.8684	16.2323	28.9434	1.63112	2.7746	3.56268	-1.14348	-1.93156
P29558-2|RBMS1_HUMAN	16.8944	26.7467	33.8684	16.2323	28.9434	1.63112	2.7746	3.56268	-1.14348	-1.93156
Q13442|HAP28_HUMAN	13.5581	22.1905	29.215	14.2132	28.2503	1.11281	1.82211	2.33701	-0.709304	-1.22421
Q14980|NUMA1_HUMAN	0.226408	2.51768	2.37309	7.7823	8.45239	0.0473145	-0.448689	0.401717	0.496003	-0.354403
Q14980-2|NUMA1_HUMAN	0.226408	2.51768	2.37309	7.7823	8.45239	0.0473145	-0.448689	0.401717	0.496003	-0.354403
Q53FA7-2|QORX_HUMAN	1.40902	1.37037	6.48657	2.68838	1.72441	-1.11378	0.817203	-2.23216	-1.93098	1.11838
Q53FA7|QORX_HUMAN	1.40902	1.37037	6.48657	2.68838	1.72441	-1.11378	0.817203	-2.23216	-1.93098	1.11838
O43264|ZW10_HUMAN	1.94156	1.37482	10.7287	4.40784	5.84949	1.84948	-0.911754	5.37459	2.76124	-3.52511
O43264-2|ZW10_HUMAN	1.94156	1.37482	10.7287	4.40784	5.84949	1.84948	-0.911754	5.37459	2.76124	-3.52511
Q6FI81-3|CPIN1_HUMAN	4.13553	15.0791	18.9469	11.601	16.9108	0.756947	1.91133	2.35886	-1.15439	-1.60191
Q6FI81|CPIN1_HUMAN	4.13553	15.0791	18.9469	11.601	16.9108	0.756947	1.91133	2.35886	-1.15439	-1.60191
Q14103-3|HNRPD_HUMAN	15.756	20.6889	27.2906	4.18167	16.7215	1.72389	2.05424	2.73871	-0.33035	-1.01482
Q14103|HNRPD_HUMAN	15.756	20.6889	27.2906	4.18167	16.7215	1.72389	2.05424	2.73871	-0.33035	-1.01482
Q14103-4|HNRPD_HUMAN	15.756	20.6889	27.2906	4.18167	16.7215	1.72389	2.05424	2.73871	-0.33035	-1.01482
Q14103-2|HNRPD_HUMAN	15.756	20.6889	27.2906	4.18167	16.7215	1.72389	2.05424	2.73871	-0.33035	-1.01482
Q9Y5H5-2|PCDA9_HUMAN	5.02212	5.83262	29.1703	1.5788	24.9477	0.541771	0.794362	2.23928	-0.25259	-1.6975
Q9Y5H5|PCDA9_HUMAN	5.02212	5.83262	29.1703	1.5788	24.9477	0.541771	0.794362	2.23928	-0.25259	-1.6975
P21675|TAF1_HUMAN	14.8962	5.67773	13.2576	18.7462	5.36167	3.9685	1.68807	3.40867	2.28044	0.559833
P21675-4|TAF1_HUMAN	14.8962	5.67773	13.2576	18.7462	5.36167	3.9685	1.68807	3.40867	2.28044	0.559833
P21675-11|TAF1_HUMAN	14.8962	5.67773	13.2576	18.7462	5.36167	3.9685	1.68807	3.40867	2.28044	0.559833
P21675-5|TAF1_HUMAN	14.8962	5.67773	13.2576	18.7462	5.36167	3.9685	1.68807	3.40867	2.28044	0.559833
P21675-9|TAF1_HUMAN	14.8962	5.67773	13.2576	18.7462	5.36167	3.9685	1.68807	3.40867	2.28044	0.559833
Q8IZX4|TAF1L_HUMAN	14.8962	5.67773	13.2576	18.7462	5.36167	3.9685	1.68807	3.40867	2.28044	0.559833
P21675-10|TAF1_HUMAN	14.8962	5.67773	13.2576	18.7462	5.36167	3.9685	1.68807	3.40867	2.28044	0.559833
P21675-8|TAF1_HUMAN	14.8962	5.67773	13.2576	18.7462	5.36167	3.9685	1.68807	3.40867	2.28044	0.559833
P21675-6|TAF1_HUMAN	14.8962	5.67773	13.2576	18.7462	5.36167	3.9685	1.68807	3.40867	2.28044	0.559833
P21675-7|TAF1_HUMAN	14.8962	5.67773	13.2576	18.7462	5.36167	3.9685	1.68807	3.40867	2.28044	0.559833
P21675-3|TAF1_HUMAN	14.8962	5.67773	13.2576	18.7462	5.36167	3.9685	1.68807	3.40867	2.28044	0.559833
P21675-2|TAF1_HUMAN	14.8962	5.67773	13.2576	18.7462	5.36167	3.9685	1.68807	3.40867	2.28044	0.559833
P21675-12|TAF1_HUMAN	14.8962	5.67773	13.2576	18.7462	5.36167	3.9685	1.68807	3.40867	2.28044	0.559833
O15379|HDAC3_HUMAN	1.47521	1.20376	7.76068	2.46187	23.8875	0.438384	-0.666604	-1.71418	1.10499	2.15257
O15379-2|HDAC3_HUMAN	1.47521	1.20376	7.76068	2.46187	23.8875	0.438384	-0.666604	-1.71418	1.10499	2.15257
P48729|KC1A_HUMAN	10.6964	5.08726	5.16199	6.33147	6.94691	7.94791	2.3644	2.08277	5.58351	5.86514
P48729-2|KC1A_HUMAN	10.6964	5.08726	5.16199	6.33147	6.94691	7.94791	2.3644	2.08277	5.58351	5.86514
P48729-3|KC1A_HUMAN	10.6964	5.08726	5.16199	6.33147	6.94691	7.94791	2.3644	2.08277	5.58351	5.86514
Q96QD8|S38A2_HUMAN	19.9512	7.22247	5.08857	9.11348	14.3272	9.10003	3.46924	1.8342	5.63079	7.26582
Q9UH65|SWP70_HUMAN	4.3419	14.7711	19.4155	11.0637	17.4126	0.665408	1.5993	2.05316	-0.93389	-1.38776
Q96K37|S35E1_HUMAN	13.6857	0.181068	5.47038	21.016	39.9948	-5.27049	0.121258	2.40102	-5.39175	-7.67151
P24928|RPB1_HUMAN	10.8109	11.4496	15.5899	1.00798	6.14678	1.23141	1.3355	1.57261	-0.104087	-0.341198
P17066|HSP76_HUMAN	2.31773	9.03988	4.74438	5.58491	1.88279	0.635403	2.02963	1.19888	-1.39423	-0.563482
P34932|HSP74_HUMAN	3.08781	1.64201	0.519739	2.6709	23.5677	2.51713	1.53903	-0.498024	0.978107	3.01516
Q5BKZ1|ZN326_HUMAN	13.93	4.69701	16.4629	12.1479	1.43423	2.51072	0.827688	2.27209	1.68303	0.238626
Q01105-2|SET_HUMAN	1.74155	4.50504	0.0484612	2.75102	3.38676	2.06431	4.30375	-0.0544022	-2.23944	2.11871
Q14240|IF4A2_HUMAN	7.86638	5.54531	1.95686	3.72865	31.2583	7.81767	6.11416	2.37913	1.70351	5.43854
Q14240-2|IF4A2_HUMAN	7.86638	5.54531	1.95686	3.72865	31.2583	7.81767	6.11416	2.37913	1.70351	5.43854
Q7Z4S6-6|KI21A_HUMAN	12.9756	14.2588	20.3303	0.0495871	7.21531	1.79953	1.79254	2.41195	0.00699353	-0.612417
Q7Z4S6-5|KI21A_HUMAN	12.9756	14.2588	20.3303	0.0495871	7.21531	1.79953	1.79254	2.41195	0.00699353	-0.612417
Q15468-2|STIL_HUMAN	2.22148	2.97788	15.6775	1.19524	10.2278	-0.739477	-1.36704	-2.76149	0.627561	2.02202
Q15468|STIL_HUMAN	2.22148	2.97788	15.6775	1.19524	10.2278	-0.739477	-1.36704	-2.76149	0.627561	2.02202
Q9C0B0|UNK_HUMAN	1.1382	3.93204	11.4831	7.02067	26.4644	0.201697	0.589452	1.42354	-0.387755	-1.22185
P15924|DESP_HUMAN	1.4028	1.26285	11.1541	0.197268	20.0649	0.216899	0.197484	1.16037	0.0194143	-0.943472
Q8IV32|CCD71_HUMAN	6.89327	2.66222	10.2652	10.9553	1.33062	-6.54162	1.76454	-5.22037	-8.30616	-1.32125
Q99879|H2B1M_HUMAN	7.96008	3.49555	10.8297	8.71647	11.2489	1.71954	0.912003	2.24196	0.807538	-0.522417
Q93079|H2B1H_HUMAN	7.96008	3.49555	10.8297	8.71647	11.2489	1.71954	0.912003	2.24196	0.807538	-0.522417
Q5QNW6|H2B2F_HUMAN	7.96008	3.49555	10.8297	8.71647	11.2489	1.71954	0.912003	2.24196	0.807538	-0.522417
Q99877|H2B1N_HUMAN	7.96008	3.49555	10.8297	8.71647	11.2489	1.71954	0.912003	2.24196	0.807538	-0.522417
P57053|H2BFS_HUMAN	7.96008	3.49555	10.8297	8.71647	11.2489	1.71954	0.912003	2.24196	0.807538	-0.522417
O60814|H2B1K_HUMAN	7.96008	3.49555	10.8297	8.71647	11.2489	1.71954	0.912003	2.24196	0.807538	-0.522417
P62807|H2B1C_HUMAN	7.96008	3.49555	10.8297	8.71647	11.2489	1.71954	0.912003	2.24196	0.807538	-0.522417
P58876|H2B1D_HUMAN	7.96008	3.49555	10.8297	8.71647	11.2489	1.71954	0.912003	2.24196	0.807538	-0.522417
Q99880|H2B1L_HUMAN	7.96008	3.49555	10.8297	8.71647	11.2489	1.71954	0.912003	2.24196	0.807538	-0.522417
Q5QNW6-2|H2B2F_HUMAN	7.96008	3.49555	10.8297	8.71647	11.2489	1.71954	0.912003	2.24196	0.807538	-0.522417
Q96CT7|CC124_HUMAN	3.85394	1.77022	11.8402	5.74612	11.4345	-1.14136	0.308134	1.43773	-1.4495	-2.57909
Q14244-7|MAP7_HUMAN	2.76164	1.16395	17.4129	1.49558	21.9846	0.364766	0.186787	1.57079	0.177979	-1.20603
Q14244-6|MAP7_HUMAN	2.76164	1.16395	17.4129	1.49558	21.9846	0.364766	0.186787	1.57079	0.177979	-1.20603
Q14244|MAP7_HUMAN	2.76164	1.16395	17.4129	1.49558	21.9846	0.364766	0.186787	1.57079	0.177979	-1.20603
Q68CZ1-2|FTM_HUMAN	6.71571	3.1651	1.06417	3.96581	6.99806	2.03527	0.757685	0.218294	1.27759	1.81698
Q08945|SSRP1_HUMAN	3.39135	11.7741	20.1582	9.56169	21.4665	0.471777	1.24656	1.94675	-0.774787	-1.47498
Q53EQ6-2|TIGD5_HUMAN	0.216305	2.41852	14.4022	2.1967	6.74141	0.0768129	-0.847865	1.60488	0.924678	-1.52806
Q53EQ6|TIGD5_HUMAN	0.216305	2.41852	14.4022	2.1967	6.74141	0.0768129	-0.847865	1.60488	0.924678	-1.52806
Q9BPZ3|PAIP2_HUMAN	0.216305	2.41852	14.4022	2.1967	6.74141	0.0768129	-0.847865	1.60488	0.924678	-1.52806
Q9H2P0|ADNP_HUMAN	11.4396	5.4878	12.7635	11.4906	0.239364	1.32453	0.666717	1.34356	0.657815	-0.0190254
Q8NI27|THOC2_HUMAN	8.38377	4.17473	15.9156	2.0892	14.7763	1.45049	1.02587	2.44681	0.424621	-0.99632
P52565|GDIR1_HUMAN	16.2239	22.9309	31.4532	9.63247	22.1283	1.12402	1.67772	2.04148	-0.553703	-0.917456
P55854-2|SUMO3_HUMAN	5.27544	2.73154	11.443	4.45811	14.3455	0.813471	0.472529	1.49985	0.340942	-0.686383
Q6EEV6|SUMO4_HUMAN	5.27544	2.73154	11.443	4.45811	14.3455	0.813471	0.472529	1.49985	0.340942	-0.686383
P61956|SUMO2_HUMAN	5.27544	2.73154	11.443	4.45811	14.3455	0.813471	0.472529	1.49985	0.340942	-0.686383
P55854|SUMO3_HUMAN	5.27544	2.73154	11.443	4.45811	14.3455	0.813471	0.472529	1.49985	0.340942	-0.686383
P61956-2|SUMO2_HUMAN	5.27544	2.73154	11.443	4.45811	14.3455	0.813471	0.472529	1.49985	0.340942	-0.686383
Q9UQR0|SCML2_HUMAN	7.1235	9.43734	19.0575	2.81912	22.6625	0.830119	1.0358	1.89026	-0.205677	-1.06014
Q9C086|IN80B_HUMAN	8.03222	0.881827	2.23785	21.1806	23.737	-7.97632	-1.17752	-2.6444	-6.79879	-5.33191
P82987|ATL3_HUMAN	2.95203	0.478223	1.31246	4.03186	2.79945	3.61556	0.524693	1.34376	3.09086	2.2718
P09651|ROA1_HUMAN	12.9468	16.7175	19.7151	4.05035	7.69315	1.33164	1.65059	1.75885	-0.318947	-0.427214
P51587|BRCA2_HUMAN	11.5701	19.2231	30.1943	6.81989	23.3283	1.03347	1.49388	2.37646	-0.46041	-1.34298
O43143|DHX15_HUMAN	13.1561	18.8634	28.5783	4.81228	17.9981	0.92562	1.21298	1.72278	-0.28736	-0.797163
Q9NVM9|INT13_HUMAN	6.90876	11.9297	20.1112	1.18205	1.50916	1.43698	1.1446	1.79837	0.292383	-0.361388
Q8IZH2-2|XRN1_HUMAN	3.84225	19.6103	24.796	1.59204	3.1109	1.15744	1.6792	2.08893	-0.52176	-0.931486
Q8IZH2|XRN1_HUMAN	3.84225	19.6103	24.796	1.59204	3.1109	1.15744	1.6792	2.08893	-0.52176	-0.931486
Q6ZW49|PAXI1_HUMAN	4.43575	1.02734	12.7136	3.34084	30.7492	-0.613972	-0.198523	1.35221	-0.415449	-1.96618
Q6ZW49-1|PAXI1_HUMAN	4.43575	1.02734	12.7136	3.34084	30.7492	-0.613972	-0.198523	1.35221	-0.415449	-1.96618
Q6ZW49-2|PAXI1_HUMAN	4.43575	1.02734	12.7136	3.34084	30.7492	-0.613972	-0.198523	1.35221	-0.415449	-1.96618
P14923|PLAK_HUMAN	1.1918	4.56666	12.858	5.4974	21.0349	0.220843	0.671741	1.55175	-0.450898	-1.33091
O43318-2|M3K7_HUMAN	8.34625	11.5851	18.3902	4.70757	21.1734	1.24931	1.58857	2.44234	-0.339259	-1.19302
P61978|HNRPK_HUMAN	12.0587	19.0106	23.5167	7.93694	15.254	1.15788	1.66692	1.94311	-0.509041	-0.785233
P61978-2|HNRPK_HUMAN	12.0587	19.0106	23.5167	7.93694	15.254	1.15788	1.66692	1.94311	-0.509041	-0.785233
Q14684-2|RRP1B_HUMAN	2.61552	5.88889	10.4433	10.6901	27.186	0.527031	1.035	1.6754	-0.507969	-1.14837
Q14684|RRP1B_HUMAN	2.61552	5.88889	10.4433	10.6901	27.186	0.527031	1.035	1.6754	-0.507969	-1.14837
O95628-6|CNOT4_HUMAN	12.0459	3.45094	7.61797	12.3432	4.43898	7.43552	2.89151	5.60935	4.54401	1.82617
P30260|CDC27_HUMAN	5.8825	8.32054	33.9166	4.125	35.7195	0.731547	1.52084	3.69864	-0.789291	-2.96709
P30260-2|CDC27_HUMAN	5.8825	8.32054	33.9166	4.125	35.7195	0.731547	1.52084	3.69864	-0.789291	-2.96709
Q9H814|PHAX_HUMAN	7.24685	18.2811	26.0992	12.1911	23.0606	0.713965	1.51469	2.03737	-0.800724	-1.3234
P85037|FOXK1_HUMAN	2.1779	1.74945	10.2571	8.6715	38.9275	-0.561351	0.522777	2.06841	-1.08413	-2.62976
Q9NQW6|ANLN_HUMAN	2.71645	2.80459	7.88079	0.404212	32.102	1.09277	1.14335	2.67209	-0.0505755	-1.57932
Q7Z333-4|SETX_HUMAN	6.79359	1.41573	7.15447	11.6661	46.3661	-1.44566	-0.407762	1.51417	-1.0379	-2.95983
Q7Z333|SETX_HUMAN	6.79359	1.41573	7.15447	11.6661	46.3661	-1.44566	-0.407762	1.51417	-1.0379	-2.95983
Q7Z333-3|SETX_HUMAN	6.79359	1.41573	7.15447	11.6661	46.3661	-1.44566	-0.407762	1.51417	-1.0379	-2.95983
P67870|CSK2B_HUMAN	17.2687	18.3982	25.4788	1.91685	10.9167	2.51714	2.82006	3.50404	-0.302923	-0.986898
P22626|ROA2_HUMAN	12	15.3137	18.1701	5.53246	12.9304	1.53134	1.91914	2.17477	-0.387799	-0.643429
O60292|SI1L3_HUMAN	7.83474	14.7026	20.6221	5.79741	12.9613	1.1395	1.81713	2.29091	-0.677629	-1.1514
Q13596-2|SNX1_HUMAN	7.71867	15.3738	22.7427	10.4681	23.9375	0.844137	1.4768	2.12031	-0.632663	-1.27617
Q13596|SNX1_HUMAN	7.71867	15.3738	22.7427	10.4681	23.9375	0.844137	1.4768	2.12031	-0.632663	-1.27617
Q13596-3|SNX1_HUMAN	7.71867	15.3738	22.7427	10.4681	23.9375	0.844137	1.4768	2.12031	-0.632663	-1.27617
Q92989|CLP1_HUMAN	3.43327	9.91883	11.5327	6.45833	8.83929	3.49314	6.98156	8.01418	-3.48842	-4.52104
Q92989-2|CLP1_HUMAN	3.43327	9.91883	11.5327	6.45833	8.83929	3.49314	6.98156	8.01418	-3.48842	-4.52104
P62495|ERF1_HUMAN	22.8416	21.8476	32.0485	5.65005	4.78988	2.15851	1.7165	2.49883	0.44201	-0.340324
Q15059|BRD3_HUMAN	33.1616	8.66028	10.3328	38.1332	32.8842	8.39385	1.81964	2.29069	6.57422	6.10317
Q92610|ZN592_HUMAN	9.48755	4.5492	9.57727	5.53019	2.62461	3.94706	1.32095	2.53092	2.62612	1.41615
P50851|LRBA_HUMAN	0.337706	0.468883	5.50695	0.228159	13.375	0.0832227	0.107817	0.940656	-0.0245943	-0.857433
P50851-2|LRBA_HUMAN	0.337706	0.468883	5.50695	0.228159	13.375	0.0832227	0.107817	0.940656	-0.0245943	-0.857433
P50747|BPL1_HUMAN	2.2734	10.2866	18.1139	12.3905	25.8438	0.282743	0.958868	1.53065	-0.676126	-1.24791
P50747-2|BPL1_HUMAN	2.2734	10.2866	18.1139	12.3905	25.8438	0.282743	0.958868	1.53065	-0.676126	-1.24791
P12004|PCNA_HUMAN	1.26845	0.322272	7.83054	2.48227	17.0981	0.262764	0.0699361	1.17081	0.192828	-0.908041
Q14669-2|TRIPC_HUMAN	1.24099	7.04469	5.31083	20.0721	9.4201	0.181952	-0.777857	0.59103	0.959809	-0.409078
Q9NZZ3|CHMP5_HUMAN	15.0546	23.3387	29.2351	6.04143	14.0653	1.48332	1.9595	2.40125	-0.476178	-0.917931
Q9NZZ3-2|CHMP5_HUMAN	15.0546	23.3387	29.2351	6.04143	14.0653	1.48332	1.9595	2.40125	-0.476178	-0.917931
Q9H501|ESF1_HUMAN	1.13933	3.13201	12.3585	3.68283	28.1818	0.226002	0.583644	1.68943	-0.357642	-1.46343
Q9H6S0|YTDC2_HUMAN	8.77146	12.079	21.0791	3.57235	17.0222	0.736157	0.990227	1.45428	-0.25407	-0.718124
P19525|E2AK2_HUMAN	3.50535	1.78845	1.51692	17.2913	7.40264	0.579479	-0.327524	0.272086	0.907003	0.307393
P26641|EF1G_HUMAN	2.36822	2.82772	10.8545	0.287335	14.7519	0.403604	0.431866	1.32557	-0.0282618	-0.921963
P26641-2|EF1G_HUMAN	2.36822	2.82772	10.8545	0.287335	14.7519	0.403604	0.431866	1.32557	-0.0282618	-0.921963
Q06124-3|PTN11_HUMAN	6.60678	7.27754	7.97805	3.96001	11.5172	5.47346	5.88478	6.40821	-0.411317	-0.934753
P20929|NEBU_HUMAN	6.09276	3.35087	10.0139	2.36022	13.8996	-3.55606	-1.81632	2.81772	-1.73974	-6.37378
P20929-2|NEBU_HUMAN	6.09276	3.35087	10.0139	2.36022	13.8996	-3.55606	-1.81632	2.81772	-1.73974	-6.37378
P20929-4|NEBU_HUMAN	6.09276	3.35087	10.0139	2.36022	13.8996	-3.55606	-1.81632	2.81772	-1.73974	-6.37378
P20929-3|NEBU_HUMAN	6.09276	3.35087	10.0139	2.36022	13.8996	-3.55606	-1.81632	2.81772	-1.73974	-6.37378
P07814|SYEP_HUMAN	0.932995	1.25865	9.11601	0.492177	20.8539	-0.192078	-0.262023	1.26804	0.069945	-1.46012
Q15393|SF3B3_HUMAN	14.3895	13.6651	20.2915	2.07876	5.54179	1.25337	1.11031	1.53516	0.143061	-0.281789
O14979|HNRDL_HUMAN	22.7165	27.2119	31.9568	4.02247	11.2283	2.04408	2.33219	2.64221	-0.288108	-0.598129
O14979-3|HNRDL_HUMAN	22.7165	27.2119	31.9568	4.02247	11.2283	2.04408	2.33219	2.64221	-0.288108	-0.598129
O14979-2|HNRDL_HUMAN	22.7165	27.2119	31.9568	4.02247	11.2283	2.04408	2.33219	2.64221	-0.288108	-0.598129
P62847-4|RS24_HUMAN	0.215536	1.15922	8.12324	1.04537	9.70362	-0.0340566	-0.199733	-0.688051	0.165676	0.653994
P62847|RS24_HUMAN	0.215536	1.15922	8.12324	1.04537	9.70362	-0.0340566	-0.199733	-0.688051	0.165676	0.653994
P62847-2|RS24_HUMAN	0.215536	1.15922	8.12324	1.04537	9.70362	-0.0340566	-0.199733	-0.688051	0.165676	0.653994
P62847-3|RS24_HUMAN	0.215536	1.15922	8.12324	1.04537	9.70362	-0.0340566	-0.199733	-0.688051	0.165676	0.653994
Q5SSJ5|HP1B3_HUMAN	10.8458	11.6839	10.018	1.85921	0.397736	1.05707	1.26593	1.01228	-0.20886	0.0447931
Q5SSJ5-2|HP1B3_HUMAN	10.8458	11.6839	10.018	1.85921	0.397736	1.05707	1.26593	1.01228	-0.20886	0.0447931
Q5SSJ5-3|HP1B3_HUMAN	13.775	14.1498	12.9826	0.644739	0.0365825	1.38614	1.4514	1.38182	-0.0652617	0.0043144
Q15942|ZYX_HUMAN	19.2556	21.6322	31.3367	0.322644	15.22	1.41829	1.44249	2.07902	-0.0241922	-0.660727
Q6ZRS2|SRCAP_HUMAN	5.67059	18.4052	14.5515	4.31474	1.20518	-1.07631	-1.82116	-1.31823	0.744853	0.241919
Q6ZRS2-2|SRCAP_HUMAN	5.67059	18.4052	14.5515	4.31474	1.20518	-1.07631	-1.82116	-1.31823	0.744853	0.241919
P30041|PRDX6_HUMAN	10.9091	14.1651	22.0991	2.49366	10.6896	0.786452	0.961779	1.25764	-0.175327	-0.47119
P55072|TERA_HUMAN	0.405096	3.17865	9.56846	5.11812	18.1749	0.066754	0.420157	0.9983	-0.353403	-0.931546
Q6P996-5|PDXD1_HUMAN	42.039	17.9275	11.3627	23.1714	43.0897	-4.57673	-2.11567	-0.920543	-2.46106	-3.65619
Q6P996|PDXD1_HUMAN	42.039	17.9275	11.3627	23.1714	43.0897	-4.57673	-2.11567	-0.920543	-2.46106	-3.65619
P42694|HELZ_HUMAN	11.9426	13.8784	22.5736	2.32814	14.9288	1.03005	1.22305	1.70718	-0.193005	-0.677129
Q99959-2|PKP2_HUMAN	2.53058	10.9847	14.2046	11.9739	16.3451	0.253614	-3.82817	-2.65098	4.08179	2.90459
Q9H3Q1|BORG4_HUMAN	4.88142	34.0097	25.2901	0.817828	0.514149	-6.29961	-7.61268	-7.16329	1.31307	0.863679
P16949|STMN1_HUMAN	13.9287	19.2333	23.7564	10.3673	23.0587	1.43693	1.97221	2.37149	-0.535276	-0.934558
P16949-2|STMN1_HUMAN	13.9287	19.2333	23.7564	10.3673	23.0587	1.43693	1.97221	2.37149	-0.535276	-0.934558
Q9UHI6|DDX20_HUMAN	1.9742	1.68286	13.0983	0.354565	33.8439	-0.352107	-0.430966	1.69151	0.0788584	-2.04361
P38398|BRCA1_HUMAN	12.7599	16.8771	27.259	5.73913	26.4583	1.24127	1.64458	2.55782	-0.403304	-1.31655
P56715|RP1_HUMAN	1.88962	3.88756	11.6629	4.59083	29.5601	0.611637	1.19738	2.90146	-0.585742	-2.28983
Q14331|FRG1_HUMAN	14.8233	21.6882	29.2655	6.26205	15.8866	1.31166	1.80843	2.28915	-0.496774	-0.977498
P16144-2|ITB4_HUMAN	0.0976315	7.63073	32.0171	2.06816	9.29128	-0.0368508	0.622452	2.2957	-0.659303	-2.33256
P16144|ITB4_HUMAN	0.0976315	7.63073	32.0171	2.06816	9.29128	-0.0368508	0.622452	2.2957	-0.659303	-2.33256
P16144-4|ITB4_HUMAN	0.0976315	7.63073	32.0171	2.06816	9.29128	-0.0368508	0.622452	2.2957	-0.659303	-2.33256
P16144-3|ITB4_HUMAN	0.0976315	7.63073	32.0171	2.06816	9.29128	-0.0368508	0.622452	2.2957	-0.659303	-2.33256
P02768|ALBU_HUMAN	11.6236	21.3677	15.3513	2.81628	3.11386	-2.02341	-2.58225	-1.47044	0.558836	-0.552965
Q16512|PKN1_HUMAN	1.76966	13.5827	0.7159	21.3794	2.4177	-0.291202	-1.56571	-0.11712	1.27451	-0.174083
Q16512-2|PKN1_HUMAN	1.76966	13.5827	0.7159	21.3794	2.4177	-0.291202	-1.56571	-0.11712	1.27451	-0.174083
Q92541|RTF1_HUMAN	14.7376	15.0199	22.6639	1.18271	8.36138	1.25204	1.16195	1.6944	0.090089	-0.442359
Q9H1I8-3|ASCC2_HUMAN	3.65616	6.3952	10.8923	10.7251	30.2712	0.939499	1.49793	2.37011	-0.558429	-1.43061
Q9H1I8|ASCC2_HUMAN	3.65616	6.3952	10.8923	10.7251	30.2712	0.939499	1.49793	2.37011	-0.558429	-1.43061
Q96SI9|STRBP_HUMAN	14.1691	25.0019	37.9482	1.02978	5.07959	1.97822	1.7859	2.72388	0.192326	-0.745659
Q96SI9-2|STRBP_HUMAN	14.1691	25.0019	37.9482	1.02978	5.07959	1.97822	1.7859	2.72388	0.192326	-0.745659
Q8IWK6-3|AGRA3_HUMAN	14.8661	16.6551	19.8643	2.05824	0.613162	2.26818	1.99139	2.35862	0.276795	-0.0904369
Q8IWK6|AGRA3_HUMAN	14.8661	16.6551	19.8643	2.05824	0.613162	2.26818	1.99139	2.35862	0.276795	-0.0904369
P62241|RS8_HUMAN	10.9737	4.25334	16.2565	7.74549	3.85316	1.12811	0.505955	1.37762	0.622154	-0.249516
Q9HCD5|NCOA5_HUMAN	10.0354	15.9444	11.0831	1.39758	0.449555	1.42286	1.63547	1.33766	-0.212604	0.0852056
Q86SQ6-1|AGRA1_HUMAN	20.2163	15.5411	27.3354	3.97337	10.3363	1.90017	1.54922	2.42864	0.350944	-0.528477
P62875|RPAB5_HUMAN	11.5822	9.5213	22.3044	3.01868	12.4028	1.16765	0.907572	1.90409	0.260083	-0.736431
P51948|MAT1_HUMAN	29.0029	25.6459	39.7011	5.46845	8.24284	2.73087	2.24874	3.23639	0.482131	-0.505515
P08670|VIME_HUMAN	2.64567	0.295178	3.6766	8.44465	3.75805	0.663321	-0.0929541	0.866611	0.756275	-0.20329
O60318|GANP_HUMAN	6.03061	3.5266	21.225	1.99973	22.296	0.541342	0.371492	1.50562	0.16985	-0.964279
Q9BYJ9|YTHD1_HUMAN	6.6452	14.0009	17.4696	5.08016	7.34134	0.770083	1.26259	1.35041	-0.492509	-0.580331
O95218|ZRAB2_HUMAN	11.2511	20.7924	25.8113	7.45762	13.6123	1.14193	1.73336	2.09205	-0.591428	-0.950124
O95218-2|ZRAB2_HUMAN	11.2511	20.7924	25.8113	7.45762	13.6123	1.14193	1.73336	2.09205	-0.591428	-0.950124
Q14195-2|DPYL3_HUMAN	9.43727	18.7651	24.1755	10.234	17.9371	0.923458	1.61568	1.93803	-0.692222	-1.01457
Q9UIG0-2|BAZ1B_HUMAN	4.87715	0.622636	6.8098	17.9002	4.24695	1.27498	-0.203791	1.64497	1.47877	-0.369996
Q9UIG0|BAZ1B_HUMAN	4.87715	0.622636	6.8098	17.9002	4.24695	1.27498	-0.203791	1.64497	1.47877	-0.369996
O00560|SDCB1_HUMAN	11.8528	22.6762	24.3576	19.3999	26.0829	1.22215	2.57444	2.41351	-1.35229	-1.19136
O00560-3|SDCB1_HUMAN	11.8528	22.6762	24.3576	19.3999	26.0829	1.22215	2.57444	2.41351	-1.35229	-1.19136
P51003|PAPOA_HUMAN	23.468	22.9439	38.0487	2.05759	24.3035	1.64894	1.82584	2.73755	-0.176899	-1.08861
O95433|AHSA1_HUMAN	15.4181	15.1955	28.3898	1.32092	11.7879	1.64586	1.48095	2.52553	0.164918	-0.879662
P59998|ARPC4_HUMAN	4.38129	4.42422	10.388	0.547936	30.2778	1.32878	1.3988	2.79104	-0.070021	-1.46226
P59998-3|ARPC4_HUMAN	4.38129	4.42422	10.388	0.547936	30.2778	1.32878	1.3988	2.79104	-0.070021	-1.46226
Q12792-4|TWF1_HUMAN	14.0901	20.3226	28.0128	8.93209	24.7918	1.27414	1.7581	2.44319	-0.483958	-1.16905
Q12792|TWF1_HUMAN	14.0901	20.3226	28.0128	8.93209	24.7918	1.27414	1.7581	2.44319	-0.483958	-1.16905
Q12792-3|TWF1_HUMAN	14.0901	20.3226	28.0128	8.93209	24.7918	1.27414	1.7581	2.44319	-0.483958	-1.16905
Q8ND82|Z280C_HUMAN	2.01113	5.23659	11.3816	11.3548	32.5162	0.477311	1.06709	2.06709	-0.589778	-1.58978
Q96KR1|ZFR_HUMAN	14.8809	15.7127	29.9093	0.740812	12.6923	1.42886	1.3397	2.29122	0.089159	-0.862368
O43172|PRP4_HUMAN	13.542	17.6349	24.3459	2.3059	11.4555	1.19881	1.3781	1.83626	-0.179291	-0.637455
O43172-2|PRP4_HUMAN	13.542	17.6349	24.3459	2.3059	11.4555	1.19881	1.3781	1.83626	-0.179291	-0.637455
Q06830|PRDX1_HUMAN	5.74832	8.23423	12.8215	5.27313	21.3023	1.13277	1.57717	2.25186	-0.444401	-1.11909
Q8WZA0|LZIC_HUMAN	7.91681	15.9902	24.3252	13.5098	34.5358	1.41474	3.02487	4.13415	-1.61013	-2.71941
Q8WZA0-2|LZIC_HUMAN	7.91681	15.9902	24.3252	13.5098	34.5358	1.41474	3.02487	4.13415	-1.61013	-2.71941
P82094|TMF1_HUMAN	10.1921	13.6415	34.3974	0.152552	18.9953	1.06459	1.04237	2.77046	0.0222257	-1.70587
P82094-2|TMF1_HUMAN	10.1921	13.6415	34.3974	0.152552	18.9953	1.06459	1.04237	2.77046	0.0222257	-1.70587
Q9Y6I9|TX264_HUMAN	8.27134	1.23187	23.3459	7.92951	4.81612	1.35289	0.171935	2.08531	1.18096	-0.73242
Q96C19|EFHD2_HUMAN	2.47093	13.5285	26.0135	11.5469	25.6612	0.259897	0.946767	1.99561	-0.68687	-1.73571
P0DP24|CALM2_HUMAN	15.5941	14.9576	19.5331	1.68949	10.1488	2.12491	2.00492	2.58503	0.11999	-0.460121
P0DP23|CALM1_HUMAN	15.5941	14.9576	19.5331	1.68949	10.1488	2.12491	2.00492	2.58503	0.11999	-0.460121
P0DP25|CALM3_HUMAN	15.5941	14.9576	19.5331	1.68949	10.1488	2.12491	2.00492	2.58503	0.11999	-0.460121
P07355|ANXA2_HUMAN	3.26727	15.0579	15.4413	24.3543	27.619	0.610304	2.26566	2.26814	-1.65535	-1.65783
P07355-2|ANXA2_HUMAN	3.26727	15.0579	15.4413	24.3543	27.619	0.610304	2.26566	2.26814	-1.65535	-1.65783
P22607-4|FGFR3_HUMAN	6.77261	1.29383	39.2842	2.34593	15.6772	0.944429	0.318402	2.78773	0.626026	-1.8433
Q9P2N7-2|KLH13_HUMAN	10.6644	15.4336	23.816	6.49161	24.3697	1.37529	1.86788	2.85126	-0.492591	-1.47597
Q9P2N7-4|KLH13_HUMAN	10.6644	15.4336	23.816	6.49161	24.3697	1.37529	1.86788	2.85126	-0.492591	-1.47597
Q9P2J3|KLHL9_HUMAN	10.6644	15.4336	23.816	6.49161	24.3697	1.37529	1.86788	2.85126	-0.492591	-1.47597
Q13356|PPIL2_HUMAN	9.54126	12.3744	17.9261	5.52274	21.2309	2.23703	2.78628	4.0401	-0.549255	-1.80307
Q13356-2|PPIL2_HUMAN	9.54126	12.3744	17.9261	5.52274	21.2309	2.23703	2.78628	4.0401	-0.549255	-1.80307
Q9BQI7|PSD2_HUMAN	7.18873	3.42136	3.4761	6.22539	32.0686	-1.43181	-0.798062	0.752204	-0.633745	-2.18401
Q9BUJ2|HNRL1_HUMAN	13.3478	23.8671	30.3922	9.77217	17.1594	1.1112	1.76123	2.07368	-0.650033	-0.962479
Q9BUJ2-2|HNRL1_HUMAN	13.3478	23.8671	30.3922	9.77217	17.1594	1.1112	1.76123	2.07368	-0.650033	-0.962479
Q8WTW3|COG1_HUMAN	10.6442	6.85234	19.088	5.33753	10.7691	0.789668	0.508698	1.406	0.28097	-0.616328
Q9Y5Q8|TF3C5_HUMAN	6.4182	1.16791	13.42	9.36241	4.51604	0.813635	-0.188824	1.21134	1.00246	-0.397701
Q9Y5Q8-3|TF3C5_HUMAN	6.4182	1.16791	13.42	9.36241	4.51604	0.813635	-0.188824	1.21134	1.00246	-0.397701
Q7KZF4|SND1_HUMAN	0.929306	0.480857	8.95487	0.759861	10.6177	0.27339	0.12725	1.58515	0.14614	-1.31176
Q86XI2|CNDG2_HUMAN	5.95352	1.46259	2.34245	6.29069	5.3775	6.94816	1.31581	1.996	5.63235	4.95216
Q86XI2-2|CNDG2_HUMAN	5.95352	1.46259	2.34245	6.29069	5.3775	6.94816	1.31581	1.996	5.63235	4.95216
P56192|SYMC_HUMAN	10.0487	12.5905	21.4405	2.5126	18.2113	0.897795	1.065	1.68667	-0.167202	-0.788879
Q8IWZ3-6|ANKH1_HUMAN	4.56121	5.80456	16.4031	0.935563	15.9928	0.40999	0.476508	1.0757	-0.0665172	-0.665708
Q5JSZ5|PRC2B_HUMAN	10.11	8.4147	15.3375	1.92016	3.85063	0.821623	0.680848	1.02847	0.140776	-0.20685
A0A096LP49|CC187_HUMAN	3.73157	4.30487	12.4575	6.25946	20.0787	0.561686	-1.86653	1.52959	2.42822	-0.967908
P61081|UBC12_HUMAN	14.8068	19.0218	23.8515	8.61446	23.3874	1.72184	2.19909	2.73141	-0.477247	-1.00956
Q5VU43|MYOME_HUMAN	1.89005	6.29937	17.7488	5.07332	21.0399	0.265616	0.666126	1.5868	-0.40051	-1.32119
Q5VU43-4|MYOME_HUMAN	1.89005	6.29937	17.7488	5.07332	21.0399	0.265616	0.666126	1.5868	-0.40051	-1.32119
Q5VU43-3|MYOME_HUMAN	1.89005	6.29937	17.7488	5.07332	21.0399	0.265616	0.666126	1.5868	-0.40051	-1.32119
Q92974|ARHG2_HUMAN	0.375626	0.779913	9.88193	1.53206	13.6035	0.0739625	-0.151451	1.10441	0.225413	-1.03044
O75940|SPF30_HUMAN	7.40693	13.4415	19.7536	13.6684	32.4223	1.01364	1.73226	2.46206	-0.718618	-1.44842
Q5U5X0|LYRM7_HUMAN	4.0631	15.4223	21.9405	17.3833	30.299	0.417611	1.35571	1.75349	-0.938104	-1.33588
Q9UEG4|ZN629_HUMAN	8.57087	13.6962	27.7035	2.68543	16.9472	0.730826	0.965063	1.72472	-0.234238	-0.993894
Q7Z3K3|POGZ_HUMAN	16.2191	17.345	24.7865	0.251706	6.84177	1.20808	1.22975	1.54245	-0.0216608	-0.334364
Q7Z3K3-5|POGZ_HUMAN	16.2191	17.345	24.7865	0.251706	6.84177	1.20808	1.22975	1.54245	-0.0216608	-0.334364
Q7Z3K3-7|POGZ_HUMAN	16.2191	17.345	24.7865	0.251706	6.84177	1.20808	1.22975	1.54245	-0.0216608	-0.334364
Q7Z3K3-2|POGZ_HUMAN	16.2191	17.345	24.7865	0.251706	6.84177	1.20808	1.22975	1.54245	-0.0216608	-0.334364
Q7Z3K3-3|POGZ_HUMAN	16.2191	17.345	24.7865	0.251706	6.84177	1.20808	1.22975	1.54245	-0.0216608	-0.334364
[truncated: 3,348 more rows]

## Sheet: DIA Cpd 1 30 min
id	Log.P.Value.Treatment.over.DMSO	Log.P.Value.10xComp.over.DMSO	Log.P.Value.20xComp.over.DMSO	Log.P.Value.Treatment.over.10xComp	Log.P.Value.Treatment.over.20xComp	logFC.Treatment.over.DMSO	logFC.10xComp.over.DMSO	logFC.20xComp.over.DMSO	logFC.Treatment.over.10xComp	logFC.Treatment.over.20xComp
[truncated: 4,710 more rows]

[truncated: 4 more sheets: DIA Cpd 2 4 hr, DIA Cpd 3 4 hr, DIA Cpd 4 4 hr, DIA Cpd 5 4 hr]
