# Supplementary material for: A biotin targeting chimera (BioTAC) system to map small molecule interactomes in situ
Source: Nat Commun. 2023 Dec 4;14:8016. doi: 10.1038/s41467-023-43507-5 (PMC10695998; doi:10.1038/s41467-023-43507-5)
Supplement: Supplementary file 6 — Source Data [file 41467_2023_43507_MOESM6_ESM.xlsx]

## Sheet: Fig. 1d
10x Competitor				100x Competitor
id	logFC.Treatment.over.DMSO	logFC.Treatment.over.10xComp		id	logFC.Treatment.over.DMSO	logFC.Treatment.over.100xComp
Q96T51|RUFY1_HUMAN	-10.0115	-11.1368		Q15059|BRD3_HUMAN	12.2126	12.5583
Q96A65|EXOC4_HUMAN	-9.82468	-9.64128		Q5VV67|PPRC1_HUMAN	-8.85954	-10.08
Q9UPR0|PLCL2_HUMAN	-12.619	-12.2763		O60885|BRD4_HUMAN	2.60011	3.29531
Q15059|BRD3_HUMAN	12.2126	12.279		Q9NTJ3|SMC4_HUMAN	1.42146	6.78918
O60885|BRD4_HUMAN	2.60011	2.17999
Q9NTJ3|SMC4_HUMAN	1.42146	1.07753

## Sheet: Fig 2a
30 min				60 min				4 hr
id	logFC.Treatment.over.DMSO	logFC.Treatment.over.10xComp		id	logFC.Treatment.over.DMSO	logFC.Treatment.over.X10xComp		id	logFC.Treatment.over.DMSO	logFC.Treatment.over.X10xComp
Q96T51|RUFY1_HUMAN	-10.0115	-11.1368		Q15059|BRD3_HUMAN	5.53442	5.40092		Q96RW7-2|HMCN1_HUMAN	6.3922	6.31426
Q96A65|EXOC4_HUMAN	-9.82468	-9.64128		Q9UKM9|RALY_HUMAN	4.49237	3.20806		Q96RW7|HMCN1_HUMAN	6.3922	6.31426
Q9UPR0|PLCL2_HUMAN	-12.619	-12.2763		Q6NUN9|ZN746_HUMAN	2.76409	2.6306		A8MX76|CAN14_HUMAN	13.8407	4.52006
Q15059|BRD3_HUMAN	12.2126	12.279		Q9UDY4|DNJB4_HUMAN	-8.81684	-9.29441		Q38SD2|LRRK1_HUMAN	-2.90031	-1.43362
O60885|BRD4_HUMAN	2.60011	2.17999		Q9NVM6|DJC17_HUMAN	3.67524	4.00939		Q8IVH8-3|M4K3_HUMAN	8.85441	3.82883
Q9NTJ3|SMC4_HUMAN	1.42146	1.07753		Q06587|RING1_HUMAN	-2.45946	-2.33249		Q8IVH8|M4K3_HUMAN	8.85441	3.82883
				Q9Y2T7|YBOX2_HUMAN	-4.68002	-5.50655		Q8IVH8-2|M4K3_HUMAN	8.85441	3.82883
				O60885|BRD4_HUMAN	2.754	1.58072		O15018|PDZD2_HUMAN	-8.73281	-7.33388
				Q8WXX7|AUTS2_HUMAN	-3.62587	-5.30992		O15018-2|PDZD2_HUMAN	-8.73281	-7.33388
				Q9H3S7|PTN23_HUMAN	1.41201	1.33336		Q14207|NPAT_HUMAN	7.56374	3.58509
				Q12929|EPS8_HUMAN	4.20843	3.04912		P49840|GSK3A_HUMAN	-8.85293	-6.98413
				Q5JSP0|FGD3_HUMAN	-3.05127	-3.21162		Q8IVF2|AHNK2_HUMAN	-8.67017	-8.60724
				Q14687|GSE1_HUMAN	1.33097	0.731922		Q8IVF2-3|AHNK2_HUMAN	-8.67017	-8.60724
								Q13506|NAB1_HUMAN	7.10196	2.57996
								Q13506-2|NAB1_HUMAN	7.10196	2.57996
								P29558|RBMS1_HUMAN	1.63112	-1.14348
								P29558-2|RBMS1_HUMAN	1.63112	-1.14348
								Q13442|HAP28_HUMAN	1.11281	-0.709304
								P21675|TAF1_HUMAN	3.9685	2.28044
								P21675-4|TAF1_HUMAN	3.9685	2.28044
								P21675-11|TAF1_HUMAN	3.9685	2.28044
								P21675-5|TAF1_HUMAN	3.9685	2.28044
								P21675-9|TAF1_HUMAN	3.9685	2.28044
								Q8IZX4|TAF1L_HUMAN	3.9685	2.28044
								P21675-10|TAF1_HUMAN	3.9685	2.28044
								P21675-8|TAF1_HUMAN	3.9685	2.28044
								P21675-6|TAF1_HUMAN	3.9685	2.28044
								P21675-7|TAF1_HUMAN	3.9685	2.28044
								P21675-3|TAF1_HUMAN	3.9685	2.28044
								P21675-2|TAF1_HUMAN	3.9685	2.28044
								P21675-12|TAF1_HUMAN	3.9685	2.28044
								Q96K37|S35E1_HUMAN	-5.27049	-5.39175
								Q15059|BRD3_HUMAN	8.39385	6.57422
								Q6P996-5|PDXD1_HUMAN	-4.57673	-2.46106
								Q6P996|PDXD1_HUMAN	-4.57673	-2.46106
								P38606|VATA_HUMAN	-5.25163	-3.02968
								P38606-2|VATA_HUMAN	-5.25163	-3.02968
								Q76L83|ASXL2_HUMAN	-10.5432	-10.7794
								Q9C0F0|ASXL3_HUMAN	-10.5432	-10.7794
								Q76L83-2|ASXL2_HUMAN	-10.5432	-10.7794
								Q9BY77|PDIP3_HUMAN	2.92339	1.58793
								P26022|PTX3_HUMAN	1.32482	2.25856
								O60869-2|EDF1_HUMAN	2.08325	-0.818154
								O60869|EDF1_HUMAN	2.08325	-0.818154
								O60869-3|EDF1_HUMAN	2.08325	-0.818154
								Q6KC79|NIPBL_HUMAN	1.50865	0.896428
								O15164|TIF1A_HUMAN	2.02569	1.0691
								O15164-2|TIF1A_HUMAN	2.02569	1.0691
								O60885|BRD4_HUMAN	4.18748	2.26059
								P78316|NOP14_HUMAN	3.34512	1.48721
								P78316-2|NOP14_HUMAN	3.34512	1.48721
								Q9UQR1|ZN148_HUMAN	1.27707	0.90183
								Q96S59-3|RANB9_HUMAN	7.30981	1.15054
								Q96S59|RANB9_HUMAN	7.30981	1.15054
								Q96S59-2|RANB9_HUMAN	7.30981	1.15054
								P25440|BRD2_HUMAN	4.33739	2.12207
								Q8N7H5-3|PAF1_HUMAN	1.26993	1.78297
								Q8N7H5|PAF1_HUMAN	1.26993	1.78297
								Q9HCS7|SYF1_HUMAN	1.09927	0.995846
								Q05682-5|CALD1_HUMAN	5.14684	1.86964
								O43395|PRPF3_HUMAN	1.15434	0.877594
								Q14839|CHD4_HUMAN	1.1558	1.15142
								Q14839-2|CHD4_HUMAN	1.1558	1.15142
								Q15648|MED1_HUMAN	2.23005	0.729096
								O15226|NKRF_HUMAN	1.28082	0.662549
								O15226-2|NKRF_HUMAN	1.28082	0.662549
								Q96HL8|SH3Y1_HUMAN	-9.38909	-8.10087
								Q15459|SF3A1_HUMAN	1.09684	0.771117
								P11717|MPRI_HUMAN	-2.35424	-2.54146
								Q13162|PRDX4_HUMAN	2.09468	1.72636
								O60563|CCNT1_HUMAN	2.03202	0.9836
								Q8N0X7|SPART_HUMAN	1.08455	0.958467
								Q9NRZ9|HELLS_HUMAN	1.00258	0.830788
								Q9NRZ9-3|HELLS_HUMAN	1.00258	0.830788
								Q9NRZ9-2|HELLS_HUMAN	1.00258	0.830788
								Q7KZ85|SPT6H_HUMAN	1.60623	1.41604

## Sheet: Fig. 2b
10x Competition				20x Competition
id	logFC.Treatment.over.DMSO	logFC.Treatment.over.X10xComp		id	logFC.Treatment.over.DMSO	logFC.Treatment.over.X20xComp
AGGF1	2.24993	2.35676		AAAS	-2.38812	-1.79365
APOB	1.90327	1.61178		AFF2	1.711	2.67459
ARAP1	-2.47018	-1.61411		ARAP1	-2.47018	-1.94652
ATAD5	5.59	2.77585		ATAD5	5.59	3.43942
BRD2	13.025	3.75414		BRD2	13.025	4.43576
BRD3	14.7212	5.49806		BRD3	14.7212	7.03253
BRD4	6.24672	2.98052		BRD4	6.24672	3.29469
CADM4	2.62027	4.96891		CADM4	2.62027	2.64254
CAPN15	-0.991553	-1.0125		CASP8AP2	2.34778	1.6846
CASP8AP2	2.34778	1.75915		CBX4	1.78896	1.74393
CBX4	1.78896	1.09464		CCNT1	1.90353	1.51673
CCNT1	1.90353	1.33785		CHD9	2.04885	1.70058
EIF3L	1.88428	1.49006		DCLK1	1.18496	1.32676
GSDME	2.63934	2.50002		ECHDC1	-1.09678	-1.25194
GSE1	2.87645	3.03754		EIF3L	1.88428	1.50509
GSTK1	1.52254	1.75185		EPC1	0.985507	1.81617
INO80B	7.2563	5.06862		GSE1	2.87645	2.51849
KANSL1	1.72666	1.00645		GSTK1	1.52254	1.70591
KMT5B	6.96088	4.60612		GSTP1	3.96648	3.45889
L3MBTL2	1.82811	2.57698		HDGFL2	1.62043	1.97936
LEPROT	-9.24703	-7.72694		HECTD2	3.31186	1.9494
MAP2K1	-2.25726	-2.79255		IDE	-8.68262	-7.87726
MED1	1.61971	1.21705		IPO9	3.22266	3.14644
MED20	3.29001	2.72959		KANSL1	1.72666	1.26161
NBEAL1	-10.2602	-9.36586		KMT5B	6.96088	5.22194
NPAT	1.31329	0.937227		KPRP	-2.60951	-3.11183
NSD2	4.01788	1.67669		L3MBTL2	1.82811	2.19516
NSD3	5.18566	3.89636		LEPROT	-9.24703	-8.52233
NT5C2	-10.0369	-10.1776		MAP2K1	-2.25726	-2.19218
ONECUT2	-9.05522	-8.67965		MED1	1.61971	1.18799
PLEKHA8	-2.04853	-1.75814		MED20	3.29001	1.91935
PRKAB1	-1.95599	-2.6687		MED26	2.56369	2.07374
PSD3	-3.74039	-2.53898		NBEAL1	-10.2602	-11.825
PSMD2	2.72177	-1.6203		NPAT	1.31329	1.45299
RFC4	1.53438	1.3731		NSD2	4.01788	2.41914
RFC5	1.39856	2.43381		NT5C2	-10.0369	-9.52557
RFT1	-11.4299	-12.2712		PCSK6	-15.0924	-14.9273
RHBDD2	-1.92526	-1.73078		PCYOX1	8.44581	7.3834
RNASEL	-4.28305	-3.79159		PRKAB1	-1.95599	-3.03436
STAM	-1.70263	-2.00132		PRKACA	-10.3923	-11.121
TAF1	4.62512	2.69327		PSD3	-3.74039	-2.07522
TMED9	2.30396	3.23042		PSMD2	2.72177	-2.02414
TRAK2	-3.46005	-2.81157		RFC2	1.62347	1.26629
TRMU	-15.0274	-14.6657		RFC5	1.39856	2.1177
UBA6	-13.7489	-14.1803		RPL37A	-14.3075	-13.0503
UBTF	1.89248	1.53613		RPS21	1.81356	1.44985
VPS8	-1.27628	-1.52888		SIM1	1.41462	1.49278
ZHX2	-1.50346	-1.70941		STAM	-1.70263	-1.75348
ZMYND8	1.39423	1.47506		TAF1	4.62512	2.79457
ZNF518A	2.97907	1.80457		TLN2	-10.8766	-11.4313
ZNF687	1.30384	1.42261		TMED9	2.30396	2.80635
				TRAK2	-3.46005	-3.688
				TTC27	1.38998	2.37028
				UBTF	1.89248	1.71413
				VPS8	-1.27628	-1.82825
				ZMYND8	1.39423	1.59918
				ZNF518A	2.97907	2.28383
				ZNF687	1.30384	1.21105

## Sheet: Fig. 2c
Value	# Values
0	19
0.199601	101
0.399202	322
0.598802	622
0.798403	773
0.998004	901
1.19761	735
1.39721	603
1.59681	436
1.79641	242
1.99601	133
2.19561	73
2.39521	30
2.59481	6
2.79441	4

## Sheet: Fig. 2d
GO biological process	Fold enrichment
positive regulation of DNA-directed DNA polymerase activity	68.87
regulation of DNA-directed DNA polymerase activity	68.87
positive regulation of transcription elongation by RNA polymerase II	41.78
positive regulation of DNA-templated transcription, elongation	33.69
positive regulation of isotype switching	33.16
regulation of isotype switching	32.26
RNA polymerase II preinitiation complex assembly	29.26
transcription preinitiation complex assembly	27.55
regulation of transcription elongation by RNA polymerase II	23.74
transcription initiation at RNA polymerase II promoter	20.44

## Sheet: Fig. 3c
DDA	DIA	Overlap
AGGF1	ACLY	ATAD5
APOB	ACSS2	BRD2
ATAD5	ADSL	BRD3
BRD2	ATAD5	BRD4
BRD3	ATP6AP1	GSTK1
BRD4	ATP6AP2	KMT5B
CADM4	BOP1	NSD3
CASP8AP2	BRD2	UBTF
CBX4	BRD3
CCNT1	BRD4
EIF3L	CDKN1A
GSDME	CHML
GSE1	CPNE7
GSTK1	EZR
INO80B	FGFR1OP2
KANSL1	FOS
KMT5B	FRAT1
L3MBTL2	GSTK1
MED1	HSPB8
MED20	KMT5B
NSD2	LUC7L2
NSD3	LZTFL1
RFC4	MRPL46
RFC5	NACA
TAF1	NAPG
TMED9	NDRG2
UBTF	NSD3
ZMYND8	NUCB2
ZNF518A	PAPSS1
ZNF687	PARD6G
AFF2	PDK2
CHD9	PDRG1
DCLK1	PGD
GSTP1	PPCS
HDGFL2	PSMD1
HECTD2	RNPEP
IPO9	RSU1
MED26	SMURF2
NPAT	SNX5
PCYOX1	SRP54
RFC2	SYF2
RPS21	TEX264
SIM1	THOC5
TTC27	TKT
	UBTF
	UFD1
	ZNF711

## Sheet: Fig. 3d
id	logFC.Treatment.over.DMSO	logFC.Treatment.over.X10xComp
ABCF1	1.52799	-0.201228
ACIN1	0.973765	0.403055
ACLY	1.42878	1.2536
ACSS2	9.09708	3.00279
ADSL	1.37393	0.953654
ADSS2	1.81067	0.427399
ALDH9A1	1.79527	0.548246
ALKBH8	1.71791	0.538635
AMOTL1	-0.683387	-0.294512
ANK2	1.00888	0.39846
ANLN	0.812852	0.257576
ANXA1	1.61466	-0.256682
APPL1	0.908271	0.720774
ARHGAP21	-0.928667	-0.406623
ARHGEF12	-1.52226	-0.272958
ARID2	-1.01725	-0.225214
ARPC2	1.53828	0.382517
ATAD5	1.76848	1.76896
ATP6AP1	6.42736	3.60296
ATP6AP2	4.97952	2.90545
BACH1	-1.38428	-0.407466
BAG3	0.772685	-0.564511
BAX	-1.386	2.09763
BCL11A	-0.892534	-0.346599
BCOR	-0.830144	-0.322688
BCS1L	-1.34214	0.489468
BEND3	-1.04997	0.399187
BOP1	1.06475	1.34871
BORCS5	0.918184	-0.542621
BRD2	8.40941	3.88471
BRD3	10.3684	5.2505
BRD4	2.46408	1.50363
BRD9	0.940856	0.354479
CAPNS1	2.91509	0.352279
CASK	1.08041	0.636166
CAST	0.973794	0.600386
CBX4	1.50939	0.699355
CCDC50	1.32262	-0.443657
CCT6A	-0.75839	0.441577
CDC16	-0.942595	0.315243
CENPH	0.914466	0.831932
CEP350	-1.36018	-0.252306
CHD4	-0.793991	0.281102
CHML	2.52608	0.801534
CLPX	-1.05369	1.15294
CNDP2	0.955542	0.543025
COPB2	2.0025	0.575259
CPNE7	8.61827	5.25452
CSRP2	2.52291	0.294015
CSTF2	-1.5052	1.04598
CSTF2T	-1.27217	-0.28378
CUL4B	0.943271	0.302476
CUL5	1.27863	0.606816
DDX1	0.838026	0.287398
DDX17	1.12782	-0.236916
DHX16	1.36264	0.223625
DHX36	1.33025	0.523877
DHX9	1.04342	0.199319
DLG5	-1.41977	0.349046
DNMT1	1.04124	0.534333
DPYSL3	1.13859	-0.223527
DUS1L	1.31027	0.586465
DVL2	-1.28251	0.504377
EFL1	1.27781	0.786802
EIF3J	0.961481	0.636304
EIF4B	0.944612	-0.285331
EIF5A	1.68666	-0.429405
EIF5B	1.41923	0.55114
EP400	-0.899778	-0.293558
EZR	1.28642	1.25427
FAHD2A	1.42164	0.86619
FAM50A	1.1865	-0.264062
FBXO45	-2.47966	-1.2061
FBXO5	2.3431	0.524295
FGFR1OP2	7.90896	2.9666
FKBP15	-0.937592	-0.257385
FNBP1L	0.875911	-0.338963
FOS	7.17333	2.42227
FRAT1	8.6868	5.3872
FXR1	1.1153	-0.387
GABPA	0.98308	0.899619
GOPC	1.0816	-0.269022
GPAM	-1.16269	-0.714781
GPATCH11	0.972195	0.570237
GPRC5A	-0.859333	-1.28168
GTF2E1	2.0211	0.500464
H4C16	1.028	0.292831
HELLS	-0.817672	0.437677
HEXIM1	1.31275	0.727492
HNRNPA2B1	1.29196	-0.389701
HNRNPA3	1.63279	-0.380376
HNRNPK	1.15672	-0.287683
HNRNPL	1.30072	-0.309923
HNRNPR	1.24359	-0.483053
HNRNPU	1.35594	0.348965
HNRNPUL1	0.890535	-0.308187
HSPB8	11.7131	4.64029
IFT172	-0.775748	0.523743
IPO7	1.33741	0.414026
IRGQ	1.46426	0.488448
KIAA1217	-0.610547	-0.509297
KIF18B	-2.26311	-0.76416
KMT2D	-1.45596	-0.324582
KMT5B	3.00845	1.47507
LCP1	2.30996	0.678577
LLGL1	1.09658	-0.27558
LRRFIP1	1.37024	0.425259
LRSAM1	0.79607	1.20188
LRWD1	0.922754	0.889428
LUC7L2	2.69693	1.46763
LZTFL1	1.68469	0.827159
MAPRE1	1.20609	-0.588762
MED26	0.71002	0.660369
MFAP1	1.82819	0.724558
MICAL1	-1.20564	1.15875
MRPL46	10.213	4.04176
MSL2	-1.77776	-1.36596
MTDH	1.05346	-0.346121
MYO1E	0.984596	-0.279277
MYO5B	-1.38421	-0.493832
N4BP2	-1.19852	-0.487889
NAA50	1.8949	-0.37056
NAB1	-1.02119	0.422218
NACA	1.49496	0.913953
NADK2	1.16723	0.839927
NAP1L1	1.50677	0.459205
NAPG	1.528	0.882375
NDE1	0.829203	-0.615244
NDRG2	1.70234	0.990805
NEDD8	1.36936	0.323438
NSD2	2.08743	0.712465
NSD3	2.96258	1.6418
NSF	0.943109	0.497337
NUCB2	1.36299	1.59125
OCLN	0.922318	-0.450347
OSBPL11	-1.08423	-0.307713
OTUD4	-0.944279	-0.27837
PAPSS1	1.7012	0.734148
PAPSS2	1.09545	0.360104
PARP1	0.789618	0.314435
PCCA	-3.74834	-0.610165
PCM1	-1.29486	-0.336637
PCYT2	1.82537	0.563806
PDCD5	1.8665	-0.253652
PDCL3	1.22734	-0.435183
PDIA3	0.878519	1.09639
PDK2	2.23036	0.897205
PDLIM1	1.43625	-0.257783
PDLIM5	1.05811	-0.335902
PDRG1	8.52253	3.3418
PFDN2	2.27914	0.43627
PFDN5	3.07587	0.502868
PGD	1.40568	0.650088
PHKB	-0.971624	0.448968
PKN1	-2.83945	0.541835
PLS3	1.84505	0.427769
PNN	0.942747	0.370766
PNP	1.31782	-0.460608
POLDIP2	1.32527	0.278248
POLR2C	1.00897	0.392829
POLR2I	1.71811	-0.433592
PPCS	16.6385	6.70456
PRDM2	-1.67691	-0.362805
PRDX1	1.51921	-0.404611
PRPF3	-0.998517	0.335284
PSIP1	1.41619	0.266597
PSMD1	1.70719	0.878795
PSPC1	0.961796	-0.356858
PTBP1	1.10139	-0.422433
PTPN1	1.1122	-0.25507
RANBP1	1.89721	0.31617
RANBP2	-1.07001	-0.34762
RDX	1.69565	0.360169
RFC2	0.918137	0.809489
RPS6KB1	0.695054	-0.439648
RPSA	1.17212	-0.523614
RSU1	9.81131	2.74037
RTF1	1.13701	0.415325
RUVBL2	1.182	0.279931
SARNP	1.79498	0.361956
SASH1	-1.09919	-0.363412
SCAMP1	1.38094	-0.44733
SCRN3	3.46505	0.544629
SEC16A	-0.87435	-0.258254
SEPTIN10	2.26708	0.57362
SERBP1	1.1743	-0.34835
SF3B3	0.764883	0.71546
SHMT2	1.8788	0.555668
SKIC2	-0.634827	0.240593
SLC22A23	-11.6559	-7.21186
SLFN11	0.799288	0.677259
SLK	0.752715	-0.251214
SMARCA4	-0.659206	0.224496
SMURF2	10.3736	3.96726
SND1	1.09242	-0.228279
SNX30	1.30976	0.546414
SNX5	1.18614	1.14101
SPAG7	1.04454	-0.313386
SRA1	1.3919	-0.431503
SRP54	1.42992	0.731375
SRPRB	0.808008	0.794582
SSB	1.41855	0.457035
SSBP1	1.35188	0.521086
STAMBPL1	-1.95537	0.551814
STIP1	1.55829	0.420388
STRN3	1.00491	0.488923
STX7	1.13643	-0.27993
SUCLA2	1.17845	0.339704
SUPT7L	1.10933	0.68723
SYF2	2.12041	1.02845
SYMPK	-1.22538	0.830043
SYNE2	-1.33556	-0.263456
TDRD7	0.825925	0.207842
TET2	-1.28547	-0.726854
TEX264	4.21321	1.01874
THADA	-1.40278	0.580427
THG1L	1.09322	-0.333321
THOC5	7.94438	3.98642
TIAL1	1.8329	-0.33795
TKT	1.31993	0.881994
TMOD1	1.2262	-0.330555
TNKS1BP1	-0.649779	-0.210952
TNPO1	-2.51222	0.928114
TOP2A	0.84873	0.68579
TUFT1	2.2914	0.581716
TXNL1	0.91645	-0.565699
U2AF2	1.46595	-0.306388
UBTF	1.74978	1.35849
UBXN4	2.60294	0.635101
UFD1	2.62174	0.869574
USO1	-1.23802	0.463805
VCP	1.22563	0.525939
VCPIP1	1.03602	0.376774
WBP2	-1.12802	-1.11261
WDR12	0.961628	1.02267
WNK2	-1.37861	-0.437586
XAB2	-0.754653	0.432854
ZC3H18	0.900305	0.26367
ZMYND8	0.745553	0.442674
ZNF420	-0.832557	0.614754
ZNF711	2.51073	0.752054

## Sheet: Fig. 3e
id	logFC.Treatment.over.DMSO	logFC.Treatment.over.X20xComp
ACIN1	0.973765	0.467957
ACLY	1.42878	1.52373
ACSS2	9.09708	3.06077
ADSL	1.37393	1.31357
ALDH9A1	1.79527	0.838436
ALKBH8	1.71791	0.5445
AMOTL1	-0.683387	-0.370703
ANXA1	1.61466	-0.307293
APPL1	0.908271	0.8734
ARHGAP21	-0.928667	-0.461361
ARHGEF11	-1.76298	-0.403109
ARHGEF12	-1.52226	-0.416618
ARPC2	1.53828	0.42378
ATAD2	-1.97841	-0.370789
ATAD5	1.76848	2.15637
ATP6AP1	6.42736	4.02109
ATP6AP2	4.97952	3.12861
BACH1	-1.38428	-0.520207
BAG3	0.772685	-0.685468
BAX	-1.386	2.31744
BCS1L	-1.34214	0.52056
BDP1	-1.84708	-1.04857
BEND3	-1.04997	0.27852
BOP1	1.06475	1.65653
BRD2	8.40941	4.43738
BRD3	10.3684	6.03166
BRD4	2.46408	1.69047
CACYBP	1.9205	0.330086
CAPNS1	2.91509	0.69486
CASK	1.08041	0.945351
CAST	0.973794	0.567542
CBX4	1.50939	0.595541
CCDC50	1.32262	-0.490095
CCT6A	-0.75839	0.504219
CDC16	-0.942595	0.284716
CDKN1A	2.08616	1.08702
CDV3	1.49886	-0.361631
CENPH	0.914466	0.939201
CEP350	-1.36018	-0.376497
CEP41	1.44933	-0.496088
CHML	2.52608	1.05792
CLPX	-1.05369	1.11051
CNDP2	0.955542	0.827168
CNOT11	-1.33659	-0.584053
COPB2	2.0025	0.810921
CORO7	0.768089	0.549116
CPNE7	8.61827	3.4212
CSTF2	-1.5052	1.34473
CSTF2T	-1.27217	-0.357668
CUL4B	0.943271	0.450996
CUL5	1.27863	0.992368
DBNL	1.37421	-0.335161
DDX1	0.838026	0.373727
DDX17	1.12782	-0.356187
DFFA	1.32078	0.512395
DHX16	1.36264	0.511054
DHX36	1.33025	0.969563
DHX9	1.04342	0.431323
DLG5	-1.41977	0.323244
DNAJB1	2.25072	0.343237
DNAJC8	1.53349	-0.548621
DNMT1	1.04124	0.825708
DPYSL3	1.13859	-0.271946
DUS1L	1.31027	0.99442
DVL2	-1.28251	0.433336
EFL1	1.27781	0.81738
EHD1	1.02325	0.534711
EIF3J	0.961481	0.788547
EIF3K	2.11013	0.392558
EIF4B	0.944612	-0.462244
EIF5A	1.68666	-0.532766
EIF5B	1.41923	0.770671
ELP5	-1.20133	-0.488491
EP400	-0.899778	-0.437814
EZR	1.28642	1.82459
FAM120B	1.11506	0.354604
FANCI	-1.46405	0.585057
FAT1	-2.78987	-1.42868
FBXO45	-2.47966	-1.65748
FBXO5	2.3431	0.708124
FGFR1OP2	7.90896	3.75796
FKBP15	-0.937592	-0.301822
FKBP4	1.00122	0.571036
FNBP1L	0.875911	-0.425378
FOS	7.17333	3.05592
FRAT1	8.6868	7.50082
FRYL	-1.33516	-0.466036
FXR1	1.1153	-0.42496
GABPA	0.98308	1.12252
GMNN	1.08522	0.489636
GPAM	-1.16269	-0.794728
GPATCH11	0.972195	0.799217
GPN1	1.48886	-0.523999
GPRC5A	-0.859333	-1.362
GSTK1	1.819	1.28268
GTF2E1	2.0211	0.705157
H4C16	1.028	0.315143
HAT1	1.42657	0.54145
HBS1L	1.28194	-0.320981
HELLS	-0.817672	0.459576
HEXIM1	1.31275	0.882795
HMGCS1	2.42077	0.64261
HNRNPA2B1	1.29196	-0.467404
HNRNPA3	1.63279	-0.510647
HNRNPK	1.15672	-0.376726
HNRNPL	1.30072	-0.419375
HNRNPR	1.24359	-0.562606
HNRNPU	1.35594	0.523535
HNRNPUL1	0.890535	-0.402318
HSPA4L	2.0479	0.511419
HSPB8	11.7131	5.03991
ICA1	0.849569	0.630876
ICE1	-1.11591	-0.314217
IFT172	-0.775748	0.452205
IPO7	1.33741	0.665863
IRGQ	1.46426	0.732477
ISY1	1.83903	0.912214
ITPKB	-0.80405	-0.245606
KIAA1217	-0.610547	-0.419529
KIF18B	-2.26311	-0.951815
KMT2D	-1.45596	-0.368936
KMT5B	3.00845	2.03156
LCP1	2.30996	0.999085
LLGL1	1.09658	-0.314797
LRRFIP1	1.37024	0.621701
LRSAM1	0.79607	1.62341
LRWD1	0.922754	1.01181
LUC7L2	2.69693	1.36131
LZTFL1	1.68469	1.24669
MAP1A	-0.985123	-0.438941
MAPRE1	1.20609	-0.47122
MED26	0.71002	0.91624
MFAP1	1.82819	0.782275
MICAL1	-1.20564	1.52984
MNAT1	1.39372	0.266377
MRPL46	10.213	4.61104
MSL2	-1.77776	-1.27075
MTDH	1.05346	-0.427647
MTR	-1.00807	0.481162
MYO5B	-1.38421	-0.569584
N4BP2	-1.19852	-0.637986
NAA50	1.8949	-0.47719
NAB1	-1.02119	0.48588
NACA	1.49496	1.30611
NADK2	1.16723	0.859284
NAP1L1	1.50677	0.615133
NAPG	1.528	1.1212
NCK2	0.879693	-0.324495
NDE1	0.829203	-0.677959
NDRG2	1.70234	1.56678
NEDD8	1.36936	0.385898
NEMP1	-1.28004	-0.409582
NSD2	2.08743	0.803135
NSD3	2.96258	1.87695
NSF	0.943109	0.575642
NUCB2	1.36299	2.01797
OCLN	0.922318	-0.486516
OSBPL11	-1.08423	-0.327474
PAPSS1	1.7012	1.23077
PAPSS2	1.09545	0.479876
PARD6G	1.32728	1.16099
PARP1	0.789618	0.642459
PCCA	-3.74834	-0.793672
PCM1	-1.29486	-0.485158
PCYT2	1.82537	0.865833
PDCD2L	1.67646	-0.280108
PDCD5	1.8665	-0.365524
PDCL3	1.22734	-0.404717
PDIA3	0.878519	1.10985
PDK2	2.23036	1.27999
PDLIM1	1.43625	-0.354321
PDLIM5	1.05811	-0.415006
PDRG1	8.52253	3.54693
PFDN2	2.27914	0.730733
PFDN5	3.07587	0.724143
PGD	1.40568	1.04844
PLAA	0.927216	0.493162
PLS3	1.84505	0.862005
PNN	0.942747	0.452211
PNP	1.31782	-0.52032
POLR2C	1.00897	0.423753
POLR2I	1.71811	-0.530331
PPCS	16.6385	7.58092
PPIL2	1.20887	-0.354479
PPM1G	1.54004	0.37315
PPWD1	1.52183	-0.287637
PRDX1	1.51921	-0.487664
PRDX6	1.344	-0.289813
PRPF3	-0.998517	0.362972
PSIP1	1.41619	0.453826
PSMD1	1.70719	1.32886
PSMD8	1.69652	0.593102
PSPC1	0.961796	-0.471271
PTBP1	1.10139	-0.54113
PYM1	1.56074	-0.402272
RAB3IP	0.976954	-0.349084
RABEP1	-1.05152	-0.412968
RANBP2	-1.07001	-0.509033
RASAL2	-1.69032	-0.591327
RDX	1.69565	0.526203
RFC2	0.918137	0.937476
RNPEP	1.95271	1.07467
RPRD2	-0.842627	-0.326948
RPS6KB1	0.695054	-0.445795
RPSA	1.17212	-0.57822
RSRC2	0.989731	0.531573
RSU1	9.81131	3.48406
RTF1	1.13701	0.484165
RUVBL2	1.182	0.455213
SARNP	1.79498	0.656843
SASH1	-1.09919	-0.349835
SCAMP1	1.38094	-0.452577
SCRN3	3.46505	0.629454
SEC16A	-0.87435	-0.353122
SEPTIN10	2.26708	0.653913
SERBP1	1.1743	-0.264206
SF3B3	0.764883	0.91201
SHMT2	1.8788	0.827958
SKP1	1.91503	-0.356286
SLC22A23	-11.6559	-7.34646
SLFN11	0.799288	0.894343
SLK	0.752715	-0.26179
SMURF2	10.3736	4.51471
SNX3	1.50955	-0.447333
SNX30	1.30976	0.536722
SNX4	1.29264	0.360936
SNX5	1.18614	1.51459
SRA1	1.3919	-0.446302
SRP14	1.24106	-0.352949
SRP54	1.42992	1.06039
SRPRB	0.808008	1.00395
SSB	1.41855	0.736019
SSBP1	1.35188	0.540558
STAMBPL1	-1.95537	0.842243
STIP1	1.55829	0.545534
STRN3	1.00491	0.604482
STX7	1.13643	-0.324682
SUCLA2	1.17845	0.434425
SUPT7L	1.10933	0.845193
SYF2	2.12041	1.38038
SYMPK	-1.22538	0.927747
SYNCRIP	1.46813	-0.341967
TAF2	1.67209	0.443801
TARDBP	1.20314	-0.311782
TDRD7	0.825925	0.266323
TET2	-1.28547	-0.984015
TEX264	4.21321	0.916961
THADA	-1.40278	0.598969
THOC5	7.94438	7.04785
TKT	1.31993	1.29592
TNKS1BP1	-0.649779	-0.326687
TNPO1	-2.51222	0.917497
TOP2A	0.84873	1.03219
TRIP12	-1.06566	0.357602
TUFT1	2.2914	0.884153
TXNL1	0.91645	-0.778083
U2AF2	1.46595	-0.37947
UBL4A	1.64069	0.691876
UBTF	1.74978	1.62644
UBXN4	2.60294	0.984316
UFD1	2.62174	1.38027
USO1	-1.23802	0.463309
VCP	1.22563	0.723482
VCPIP1	1.03602	0.489911
WBP2	-1.12802	-1.4696
WDR12	0.961628	1.18846
WNK1	-1.00278	-0.318293
WNK2	-1.37861	-0.38691
XAB2	-0.754653	0.487328
YEATS2	-1.582	-0.395511
ZC3H15	1.47743	0.487266
ZC3H18	0.900305	0.440797
ZMYND8	0.745553	0.448797
ZNF446	-3.72034	-1.22302
ZNF711	2.51073	1.00721
ZNRF2	2.16122	0.712987

## Sheet: Fig. 4c
id	logFC.Treatment.over.DMSO	logFC.Treatment.over.X10xComp
ARL3	1.97	0.76073
ASH1L	5.47964	1.52984
ATP6AP2	4.75482	0.95049
AURKA	7.52802	5.46059
BLOC1S2	1.309	0.977786
BORCS5	1.59739	-0.763398
CAPNS1	1.97127	-0.911657
CDK13	-0.969296	0.509667
CHMP4A	4.82835	0.853051
DDHD1	2.29905	0.89144
DDX51	-7.72422	-3.55145
DLD	5.28328	1.43563
DNAJC9	1.39035	0.629183
ELK1	-1.76256	-0.868525
EZH2	-9.5723	-11.1768
GLI3	-1.22551	-1.25598
GMIP	6.80452	2.641
HEBP1	3.06466	1.95072
HOXD8	5.90815	2.43574
IFT27	3.67737	1.18472
IQCB1	1.62962	0.878592
KAT8	-7.63048	-8.29065
MTA1	-1.08401	0.532683
NAA35	0.965655	0.59295
NAP1L1	1.59378	0.994079
NAPG	2.33373	0.904049
NOL9	-1.7148	-0.921912
NOS1AP	-4.32338	-4.72037
NUFIP1	-2.00074	-2.49106
ODF2	-6.18232	-6.07714
OXR1	1.01097	0.66954
RB1	-1.67544	-0.815578
RPP25L	-7.2168	-5.47513
SNX30	1.97278	0.616836
SPC24	2.30486	0.664525
TACO1	1.22807	0.890517
TAPT1	-1.69092	-0.916294
TEX264	3.59472	1.42961
VMA21	4.74474	2.19076

## Sheet: Fig. 4d
id	logFC.Treatment.over.DMSO	logFC.Treatment.over.X20xComp
ACLY	1.55754	1.01741
ARPC3	1.44544	1.32398
ASH1L	5.47964	4.85672
ATP6AP2	4.75482	2.5802
AURKA	7.52802	5.44463
CHMP4A	4.82835	1.37654
CIAPIN1	1.23484	-0.477976
DDHD1	2.29905	1.57338
DLD	5.28328	2.82766
EZR	1.46783	0.908721
FBRSL1	-2.67396	-1.20835
FKBP4	1.26041	0.537659
GMIP	6.80452	6.85353
HEBP1	3.06466	3.0847
IFT27	3.67737	1.44252
KAT8	-7.63048	-5.72602
KIF3A	1.05126	0.789297
MAP2K6	9.22463	1.99588
MDH2	2.00555	0.617011
MRPS23	1.20107	0.919022
NAPG	2.33373	0.953939
NOL9	-1.7148	-0.924056
NOS1AP	-4.32338	-1.29959
ODF2	-6.18232	-1.76827
PAICS	1.0146	0.730484
PAPSS1	1.29866	0.521292
PHGDH	0.947704	1.0628
PPP2R3A	-9.735	-4.83916
PRDX4	1.06971	0.517003
PSMD1	1.58548	0.624449
ROCK1	0.881417	0.57937
RPL14	0.766949	0.929044
RPP25L	-7.2168	-2.16695
SHMT2	2.03368	0.61447
SNX30	1.97278	0.570719
SNX4	1.35923	0.492658
STIP1	1.86493	0.585638
STX7	1.8605	0.877279
TACO1	1.22807	1.12707
TAPT1	-1.69092	-1.11544
TBCB	1.69364	-0.639268
TEX264	3.59472	1.5782
TFAP4	-5.11365	-5.32167
TIMM44	0.831591	0.753319
TNPO1	-1.76393	1.52212
TPD52L2	1.83175	1.21697
TRAP1	0.884004	1.24858
TSC22D4	-1.15688	0.499873
TTC1	1.18422	0.976538
VMA21	4.74474	3.08778
VPS26C	1.50926	0.937385

[truncated: 27 more sheets: Fig. 5c, Sup. Fig. 7c, Fig. 5d, Sup. Fig. 7d, Fig. 5e, Fig. 5g, Sup. Fig. 1d, Sup. Fig. 1g, Sup. Fig. 1h, Sup. Fig. 1i, Sup. Fig. 1j, Sup. Fig. 3c, Sup. Fig. 3d, Sup. Fig. 4a, Sup. Fig. 4b, Sup. Fig. 4c, Sup Fig. 4d, Sup. Fig. 6b, Sup. Fig. 6c, Sup. Fig. 7a, Sup. Fig. 7b, Sup. Fig. 7e, Sup. Fig. 7g …]
